# Supplementary material for: Atomic-level engineering and imaging of polypeptoid crystal lattices
Source: Proc Natl Acad Sci U S A. 2019 Oct 21;116(45):22491–9. doi: 10.1073/pnas.1909992116 (PMC6842587; doi:10.1073/pnas.1909992116)
Supplement: Supplementary File [file pnas.1909992116.sd01.txt]

REMARK   1 This text file is an a pdb format.  Change the file extension to .pdb to view
CRYST1   56.313  132.640   92.074  90.00  90.00  90.00 P 1           1
ATOM      1  N   NTE U   1     -21.276 -46.222  15.344  0.00  0.00      U1    
ATOM      2  HT1 NTE U   1     -22.145 -46.334  14.868  0.00  0.00      U1    
ATOM      3  CA  NTE U   1     -20.499 -45.007  15.314  0.00  0.00      U1    
ATOM      4  HA1 NTE U   1     -19.878 -45.013  16.198  0.00  0.00      U1    
ATOM      5  HA2 NTE U   1     -19.814 -45.080  14.482  0.00  0.00      U1    
ATOM      6  CA5 NTE U   1     -20.512 -47.420  15.264  0.00  0.00      U1    
ATOM      7  HA3 NTE U   1     -19.564 -47.182  14.736  0.00  0.00      U1    
ATOM      8  HA4 NTE U   1     -20.264 -47.625  16.327  0.00  0.00      U1    
ATOM      9  CB  NTE U   1     -21.217 -48.595  14.714  0.00  0.00      U1    
ATOM     10  HB1 NTE U   1     -20.938 -48.665  13.640  0.00  0.00      U1    
ATOM     11  HB2 NTE U   1     -20.906 -49.531  15.226  0.00  0.00      U1    
ATOM     12  OG  NTE U   1     -22.612 -48.356  14.726  0.00  0.00      U1    
ATOM     13  CD  NTE U   1     -23.292 -49.421  13.943  0.00  0.00      U1    
ATOM     14  HD1 NTE U   1     -23.006 -49.347  12.873  0.00  0.00      U1    
ATOM     15  HD2 NTE U   1     -23.143 -50.449  14.337  0.00  0.00      U1    
ATOM     16  CE  NTE U   1     -24.813 -49.101  13.955  0.00  0.00      U1    
ATOM     17  HE1 NTE U   1     -25.063 -48.147  13.444  0.00  0.00      U1    
ATOM     18  HE2 NTE U   1     -25.252 -49.823  13.234  0.00  0.00      U1    
ATOM     19  OZ  NTE U   1     -25.448 -49.367  15.159  0.00  0.00      U1    
ATOM     20  CH  NTE U   1     -26.887 -49.248  15.027  0.00  0.00      U1    
ATOM     21  HH1 NTE U   1     -27.165 -48.202  14.775  0.00  0.00      U1    
ATOM     22  HH2 NTE U   1     -27.226 -49.917  14.208  0.00  0.00      U1    
ATOM     23  CT  NTE U   1     -27.448 -49.732  16.383  0.00  0.00      U1    
ATOM     24  HT3 NTE U   1     -26.907 -49.092  17.112  0.00  0.00      U1    
ATOM     25  HT4 NTE U   1     -28.530 -49.550  16.563  0.00  0.00      U1    
ATOM     26  OI  NTE U   1     -27.063 -51.127  16.600  0.00  0.00      U1    
ATOM     27  CK  NTE U   1     -27.516 -51.518  17.842  0.00  0.00      U1    
ATOM     28  HK1 NTE U   1     -27.441 -50.714  18.605  0.00  0.00      U1    
ATOM     29  HK2 NTE U   1     -27.073 -52.483  18.170  0.00  0.00      U1    
ATOM     30  HK3 NTE U   1     -28.581 -51.771  17.652  0.00  0.00      U1    
ATOM     31  C   NTE U   1     -21.321 -43.709  15.281  0.00  0.00      U1    
ATOM     32  O   NTE U   1     -21.309 -43.071  16.308  0.00  0.00      U1    
ATOM     33  N   NTE U   2     -21.839 -43.199  14.112  0.00  0.00      U1    
ATOM     34  CA  NTE U   2     -21.595 -43.763  12.759  0.00  0.00      U1    
ATOM     35  HA1 NTE U   2     -21.606 -42.974  12.022  0.00  0.00      U1    
ATOM     36  HA2 NTE U   2     -20.580 -44.129  12.719  0.00  0.00      U1    
ATOM     37  CA5 NTE U   2     -22.692 -42.004  14.070  0.00  0.00      U1    
ATOM     38  HA3 NTE U   2     -23.353 -42.174  13.193  0.00  0.00      U1    
ATOM     39  HA4 NTE U   2     -23.336 -41.920  14.971  0.00  0.00      U1    
ATOM     40  CB  NTE U   2     -21.841 -40.802  13.953  0.00  0.00      U1    
ATOM     41  HB1 NTE U   2     -21.061 -40.788  14.744  0.00  0.00      U1    
ATOM     42  HB2 NTE U   2     -21.354 -40.695  12.960  0.00  0.00      U1    
ATOM     43  OG  NTE U   2     -22.677 -39.668  14.176  0.00  0.00      U1    
ATOM     44  CD  NTE U   2     -21.934 -38.473  14.357  0.00  0.00      U1    
ATOM     45  HD1 NTE U   2     -21.477 -38.449  15.370  0.00  0.00      U1    
ATOM     46  HD2 NTE U   2     -21.185 -38.455  13.536  0.00  0.00      U1    
ATOM     47  CE  NTE U   2     -22.840 -37.210  14.139  0.00  0.00      U1    
ATOM     48  HE1 NTE U   2     -22.156 -36.336  14.093  0.00  0.00      U1    
ATOM     49  HE2 NTE U   2     -23.432 -37.334  13.207  0.00  0.00      U1    
ATOM     50  OZ  NTE U   2     -23.644 -36.914  15.283  0.00  0.00      U1    
ATOM     51  CH  NTE U   2     -24.681 -37.875  15.437  0.00  0.00      U1    
ATOM     52  HH1 NTE U   2     -25.220 -37.962  14.470  0.00  0.00      U1    
ATOM     53  HH2 NTE U   2     -24.231 -38.868  15.652  0.00  0.00      U1    
ATOM     54  CT  NTE U   2     -25.661 -37.432  16.535  0.00  0.00      U1    
ATOM     55  HT3 NTE U   2     -26.068 -36.409  16.382  0.00  0.00      U1    
ATOM     56  HT4 NTE U   2     -26.531 -38.117  16.447  0.00  0.00      U1    
ATOM     57  OI  NTE U   2     -25.051 -37.589  17.846  0.00  0.00      U1    
ATOM     58  CK  NTE U   2     -25.981 -37.377  18.847  0.00  0.00      U1    
ATOM     59  HK1 NTE U   2     -26.952 -37.857  18.598  0.00  0.00      U1    
ATOM     60  HK2 NTE U   2     -26.036 -36.307  19.140  0.00  0.00      U1    
ATOM     61  HK3 NTE U   2     -25.565 -37.750  19.808  0.00  0.00      U1    
ATOM     62  C   NTE U   2     -22.523 -44.877  12.329  0.00  0.00      U1    
ATOM     63  O   NTE U   2     -22.849 -45.682  13.180  0.00  0.00      U1    
ATOM     64  N   NTE U   3     -23.027 -45.023  11.073  0.00  0.00      U1    
ATOM     65  CA  NTE U   3     -22.636 -44.071   9.914  0.00  0.00      U1    
ATOM     66  HA1 NTE U   3     -21.631 -43.723  10.100  0.00  0.00      U1    
ATOM     67  HA2 NTE U   3     -22.606 -44.615   8.981  0.00  0.00      U1    
ATOM     68  CA5 NTE U   3     -23.890 -46.146  10.726  0.00  0.00      U1    
ATOM     69  HA3 NTE U   3     -24.763 -46.222  11.408  0.00  0.00      U1    
ATOM     70  HA4 NTE U   3     -24.332 -46.137   9.707  0.00  0.00      U1    
ATOM     71  CB  NTE U   3     -23.090 -47.464  10.680  0.00  0.00      U1    
ATOM     72  HB1 NTE U   3     -22.244 -47.347   9.969  0.00  0.00      U1    
ATOM     73  HB2 NTE U   3     -22.586 -47.668  11.649  0.00  0.00      U1    
ATOM     74  OG  NTE U   3     -23.903 -48.520  10.261  0.00  0.00      U1    
ATOM     75  CD  NTE U   3     -23.117 -49.627   9.799  0.00  0.00      U1    
ATOM     76  HD1 NTE U   3     -22.561 -49.249   8.914  0.00  0.00      U1    
ATOM     77  HD2 NTE U   3     -22.323 -49.889  10.531  0.00  0.00      U1    
ATOM     78  CE  NTE U   3     -23.911 -50.717   9.266  0.00  0.00      U1    
ATOM     79  HE1 NTE U   3     -24.679 -50.386   8.535  0.00  0.00      U1    
ATOM     80  HE2 NTE U   3     -23.162 -51.337   8.728  0.00  0.00      U1    
ATOM     81  OZ  NTE U   3     -24.559 -51.513  10.190  0.00  0.00      U1    
ATOM     82  CH  NTE U   3     -23.705 -52.197  11.185  0.00  0.00      U1    
ATOM     83  HH1 NTE U   3     -22.910 -52.784  10.678  0.00  0.00      U1    
ATOM     84  HH2 NTE U   3     -23.263 -51.467  11.897  0.00  0.00      U1    
ATOM     85  CT  NTE U   3     -24.530 -53.122  12.149  0.00  0.00      U1    
ATOM     86  HT3 NTE U   3     -24.839 -54.074  11.668  0.00  0.00      U1    
ATOM     87  HT4 NTE U   3     -23.886 -53.422  13.004  0.00  0.00      U1    
ATOM     88  OI  NTE U   3     -25.668 -52.425  12.609  0.00  0.00      U1    
ATOM     89  CK  NTE U   3     -26.330 -53.160  13.651  0.00  0.00      U1    
ATOM     90  HK1 NTE U   3     -26.735 -54.132  13.295  0.00  0.00      U1    
ATOM     91  HK2 NTE U   3     -27.210 -52.636  14.082  0.00  0.00      U1    
ATOM     92  HK3 NTE U   3     -25.617 -53.286  14.494  0.00  0.00      U1    
ATOM     93  C   NTE U   3     -23.543 -42.839   9.937  0.00  0.00      U1    
ATOM     94  O   NTE U   3     -23.798 -42.271  11.018  0.00  0.00      U1    
ATOM     95  N   NTE U   4     -24.025 -42.365   8.747  0.00  0.00      U1    
ATOM     96  CA  NTE U   4     -23.609 -42.948   7.460  0.00  0.00      U1    
ATOM     97  HA1 NTE U   4     -23.755 -42.249   6.649  0.00  0.00      U1    
ATOM     98  HA2 NTE U   4     -22.609 -43.340   7.349  0.00  0.00      U1    
ATOM     99  CA5 NTE U   4     -24.822 -41.176   8.732  0.00  0.00      U1    
ATOM    100  HA3 NTE U   4     -25.800 -41.506   8.320  0.00  0.00      U1    
ATOM    101  HA4 NTE U   4     -25.023 -40.746   9.736  0.00  0.00      U1    
ATOM    102  CB  NTE U   4     -24.437 -40.088   7.740  0.00  0.00      U1    
ATOM    103  HB1 NTE U   4     -23.410 -39.777   8.029  0.00  0.00      U1    
ATOM    104  HB2 NTE U   4     -24.512 -40.464   6.697  0.00  0.00      U1    
ATOM    105  OG  NTE U   4     -25.333 -38.982   7.849  0.00  0.00      U1    
ATOM    106  CD  NTE U   4     -24.879 -37.787   7.079  0.00  0.00      U1    
ATOM    107  HD1 NTE U   4     -23.914 -37.405   7.476  0.00  0.00      U1    
ATOM    108  HD2 NTE U   4     -24.906 -37.855   5.970  0.00  0.00      U1    
ATOM    109  CE  NTE U   4     -26.021 -36.746   7.344  0.00  0.00      U1    
ATOM    110  HE1 NTE U   4     -26.085 -36.013   6.512  0.00  0.00      U1    
ATOM    111  HE2 NTE U   4     -27.029 -37.208   7.417  0.00  0.00      U1    
ATOM    112  OZ  NTE U   4     -25.693 -36.015   8.521  0.00  0.00      U1    
ATOM    113  CH  NTE U   4     -26.679 -35.030   8.770  0.00  0.00      U1    
ATOM    114  HH1 NTE U   4     -27.013 -34.675   7.772  0.00  0.00      U1    
ATOM    115  HH2 NTE U   4     -27.559 -35.346   9.370  0.00  0.00      U1    
ATOM    116  CT  NTE U   4     -25.977 -33.800   9.430  0.00  0.00      U1    
ATOM    117  HT3 NTE U   4     -26.775 -33.215   9.935  0.00  0.00      U1    
ATOM    118  HT4 NTE U   4     -25.343 -34.163  10.267  0.00  0.00      U1    
ATOM    119  OI  NTE U   4     -25.211 -33.026   8.527  0.00  0.00      U1    
ATOM    120  CK  NTE U   4     -24.125 -32.411   9.185  0.00  0.00      U1    
ATOM    121  HK1 NTE U   4     -23.573 -31.788   8.449  0.00  0.00      U1    
ATOM    122  HK2 NTE U   4     -23.428 -33.204   9.532  0.00  0.00      U1    
ATOM    123  HK3 NTE U   4     -24.570 -31.862  10.042  0.00  0.00      U1    
ATOM    124  C   NTE U   4     -24.575 -44.078   7.103  0.00  0.00      U1    
ATOM    125  O   NTE U   4     -24.950 -44.816   7.988  0.00  0.00      U1    
ATOM    126  N   NPE U   5     -24.856 -44.357   5.805  0.00  0.00      U1    
ATOM    127  CA  NPE U   5     -24.359 -43.592   4.634  0.00  0.00      U1    
ATOM    128  HA1 NPE U   5     -23.376 -43.208   4.864  0.00  0.00      U1    
ATOM    129  HA2 NPE U   5     -24.270 -44.254   3.786  0.00  0.00      U1    
ATOM    130  CA5 NPE U   5     -25.709 -45.579   5.470  0.00  0.00      U1    
ATOM    131  HA3 NPE U   5     -26.326 -45.570   4.546  0.00  0.00      U1    
ATOM    132  HA4 NPE U   5     -26.455 -45.682   6.287  0.00  0.00      U1    
ATOM    133  CB  NPE U   5     -24.806 -46.747   5.359  0.00  0.00      U1    
ATOM    134  HB1 NPE U   5     -24.044 -46.717   4.551  0.00  0.00      U1    
ATOM    135  HB2 NPE U   5     -24.365 -46.774   6.378  0.00  0.00      U1    
ATOM    136  CG  NPE U   5     -25.655 -47.942   5.015  0.00  0.00      U1    
ATOM    137  CD1 NPE U   5     -26.289 -48.669   6.035  0.00  0.00      U1    
ATOM    138  HD1 NPE U   5     -26.226 -48.551   7.106  0.00  0.00      U1    
ATOM    139  CE1 NPE U   5     -27.048 -49.805   5.718  0.00  0.00      U1    
ATOM    140  HE1 NPE U   5     -27.501 -50.427   6.476  0.00  0.00      U1    
ATOM    141  CZ1 NPE U   5     -27.271 -50.156   4.370  0.00  0.00      U1    
ATOM    142  HZ  NPE U   5     -27.926 -50.986   4.150  0.00  0.00      U1    
ATOM    143  CD2 NPE U   5     -25.952 -48.289   3.638  0.00  0.00      U1    
ATOM    144  HD2 NPE U   5     -25.598 -47.664   2.831  0.00  0.00      U1    
ATOM    145  CE2 NPE U   5     -26.746 -49.387   3.302  0.00  0.00      U1    
ATOM    146  HE2 NPE U   5     -27.029 -49.669   2.298  0.00  0.00      U1    
ATOM    147  C   NPE U   5     -25.327 -42.466   4.362  0.00  0.00      U1    
ATOM    148  O   NPE U   5     -25.926 -42.075   5.374  0.00  0.00      U1    
ATOM    149  N   NPE U   6     -25.581 -41.904   3.169  0.00  0.00      U1    
ATOM    150  CA  NPE U   6     -25.265 -42.564   1.833  0.00  0.00      U1    
ATOM    151  HA1 NPE U   6     -25.289 -41.868   1.007  0.00  0.00      U1    
ATOM    152  HA2 NPE U   6     -24.299 -43.047   1.858  0.00  0.00      U1    
ATOM    153  CA5 NPE U   6     -26.419 -40.667   3.084  0.00  0.00      U1    
ATOM    154  HA3 NPE U   6     -27.305 -40.750   3.750  0.00  0.00      U1    
ATOM    155  HA4 NPE U   6     -26.746 -40.515   2.033  0.00  0.00      U1    
ATOM    156  CB  NPE U   6     -25.594 -39.515   3.519  0.00  0.00      U1    
ATOM    157  HB1 NPE U   6     -25.426 -39.668   4.606  0.00  0.00      U1    
ATOM    158  HB2 NPE U   6     -24.600 -39.505   3.024  0.00  0.00      U1    
ATOM    159  CG  NPE U   6     -26.377 -38.281   3.370  0.00  0.00      U1    
ATOM    160  CD1 NPE U   6     -27.345 -37.920   4.328  0.00  0.00      U1    
ATOM    161  HD1 NPE U   6     -27.463 -38.555   5.193  0.00  0.00      U1    
ATOM    162  CE1 NPE U   6     -28.218 -36.827   4.117  0.00  0.00      U1    
ATOM    163  HE1 NPE U   6     -28.993 -36.607   4.836  0.00  0.00      U1    
ATOM    164  CZ1 NPE U   6     -27.903 -35.927   3.135  0.00  0.00      U1    
ATOM    165  HZ  NPE U   6     -28.377 -34.957   3.122  0.00  0.00      U1    
ATOM    166  CD2 NPE U   6     -26.190 -37.404   2.301  0.00  0.00      U1    
ATOM    167  HD2 NPE U   6     -25.353 -37.645   1.664  0.00  0.00      U1    
ATOM    168  CE2 NPE U   6     -26.977 -36.245   2.122  0.00  0.00      U1    
ATOM    169  HE2 NPE U   6     -26.728 -35.530   1.351  0.00  0.00      U1    
ATOM    170  C   NPE U   6     -26.305 -43.635   1.596  0.00  0.00      U1    
ATOM    171  O   NPE U   6     -26.809 -44.274   2.523  0.00  0.00      U1    
ATOM    172  N   NPE U   7     -26.735 -43.937   0.301  0.00  0.00      U1    
ATOM    173  CA  NPE U   7     -26.371 -43.150  -0.922  0.00  0.00      U1    
ATOM    174  HA1 NPE U   7     -25.348 -42.831  -0.791  0.00  0.00      U1    
ATOM    175  HA2 NPE U   7     -26.576 -43.731  -1.809  0.00  0.00      U1    
ATOM    176  CA5 NPE U   7     -27.629 -45.045   0.052  0.00  0.00      U1    
ATOM    177  HA3 NPE U   7     -28.185 -44.819  -0.884  0.00  0.00      U1    
ATOM    178  HA4 NPE U   7     -28.397 -45.127   0.851  0.00  0.00      U1    
ATOM    179  CB  NPE U   7     -26.774 -46.358  -0.176  0.00  0.00      U1    
ATOM    180  HB1 NPE U   7     -26.037 -46.098  -0.966  0.00  0.00      U1    
ATOM    181  HB2 NPE U   7     -26.275 -46.819   0.703  0.00  0.00      U1    
ATOM    182  CG  NPE U   7     -27.622 -47.478  -0.839  0.00  0.00      U1    
ATOM    183  CD1 NPE U   7     -28.408 -48.276  -0.074  0.00  0.00      U1    
ATOM    184  HD1 NPE U   7     -28.450 -48.117   0.993  0.00  0.00      U1    
ATOM    185  CE1 NPE U   7     -29.226 -49.189  -0.717  0.00  0.00      U1    
ATOM    186  HE1 NPE U   7     -29.808 -49.891  -0.139  0.00  0.00      U1    
ATOM    187  CZ1 NPE U   7     -29.277 -49.376  -2.122  0.00  0.00      U1    
ATOM    188  HZ  NPE U   7     -29.779 -50.167  -2.658  0.00  0.00      U1    
ATOM    189  CD2 NPE U   7     -27.657 -47.583  -2.319  0.00  0.00      U1    
ATOM    190  HD2 NPE U   7     -27.116 -46.885  -2.942  0.00  0.00      U1    
ATOM    191  CE2 NPE U   7     -28.391 -48.580  -2.929  0.00  0.00      U1    
ATOM    192  HE2 NPE U   7     -28.414 -48.680  -4.004  0.00  0.00      U1    
ATOM    193  C   NPE U   7     -27.246 -41.960  -1.127  0.00  0.00      U1    
ATOM    194  O   NPE U   7     -27.502 -41.320  -0.113  0.00  0.00      U1    
ATOM    195  N   NPE U   8     -27.563 -41.500  -2.405  0.00  0.00      U1    
ATOM    196  CA  NPE U   8     -27.176 -42.057  -3.729  0.00  0.00      U1    
ATOM    197  HA1 NPE U   8     -27.212 -41.276  -4.473  0.00  0.00      U1    
ATOM    198  HA2 NPE U   8     -26.203 -42.526  -3.731  0.00  0.00      U1    
ATOM    199  CA5 NPE U   8     -28.367 -40.234  -2.501  0.00  0.00      U1    
ATOM    200  HA3 NPE U   8     -28.938 -39.983  -1.582  0.00  0.00      U1    
ATOM    201  HA4 NPE U   8     -28.997 -40.279  -3.415  0.00  0.00      U1    
ATOM    202  CB  NPE U   8     -27.441 -39.063  -2.728  0.00  0.00      U1    
ATOM    203  HB1 NPE U   8     -26.770 -39.123  -1.845  0.00  0.00      U1    
ATOM    204  HB2 NPE U   8     -26.905 -39.197  -3.692  0.00  0.00      U1    
ATOM    205  CG  NPE U   8     -28.190 -37.794  -2.749  0.00  0.00      U1    
ATOM    206  CD1 NPE U   8     -28.808 -37.251  -1.552  0.00  0.00      U1    
ATOM    207  HD1 NPE U   8     -28.737 -37.746  -0.594  0.00  0.00      U1    
ATOM    208  CE1 NPE U   8     -29.604 -36.086  -1.634  0.00  0.00      U1    
ATOM    209  HE1 NPE U   8     -30.160 -35.651  -0.816  0.00  0.00      U1    
ATOM    210  CZ1 NPE U   8     -29.790 -35.446  -2.853  0.00  0.00      U1    
ATOM    211  HZ  NPE U   8     -30.442 -34.586  -2.873  0.00  0.00      U1    
ATOM    212  CD2 NPE U   8     -28.354 -37.113  -3.944  0.00  0.00      U1    
ATOM    213  HD2 NPE U   8     -27.985 -37.630  -4.818  0.00  0.00      U1    
ATOM    214  CE2 NPE U   8     -29.205 -35.960  -4.020  0.00  0.00      U1    
ATOM    215  HE2 NPE U   8     -29.382 -35.436  -4.948  0.00  0.00      U1    
ATOM    216  C   NPE U   8     -28.170 -43.123  -4.131  0.00  0.00      U1    
ATOM    217  O   NPE U   8     -28.782 -43.837  -3.286  0.00  0.00      U1    
ATOM    218  N   NPE U   9     -28.685 -43.226  -5.417  0.00  0.00      U1    
ATOM    219  CA  NPE U   9     -28.301 -42.395  -6.539  0.00  0.00      U1    
ATOM    220  HA1 NPE U   9     -27.239 -42.195  -6.521  0.00  0.00      U1    
ATOM    221  HA2 NPE U   9     -28.606 -42.996  -7.383  0.00  0.00      U1    
ATOM    222  CA5 NPE U   9     -29.548 -44.345  -5.680  0.00  0.00      U1    
ATOM    223  HA3 NPE U   9     -30.196 -43.873  -6.449  0.00  0.00      U1    
ATOM    224  HA4 NPE U   9     -30.212 -44.658  -4.847  0.00  0.00      U1    
ATOM    225  CB  NPE U   9     -28.702 -45.494  -6.165  0.00  0.00      U1    
ATOM    226  HB1 NPE U   9     -27.976 -45.073  -6.893  0.00  0.00      U1    
ATOM    227  HB2 NPE U   9     -28.050 -45.951  -5.390  0.00  0.00      U1    
ATOM    228  CG  NPE U   9     -29.443 -46.558  -6.934  0.00  0.00      U1    
ATOM    229  CD1 NPE U   9     -30.003 -47.589  -6.107  0.00  0.00      U1    
ATOM    230  HD1 NPE U   9     -30.059 -47.375  -5.049  0.00  0.00      U1    
ATOM    231  CE1 NPE U   9     -30.685 -48.620  -6.668  0.00  0.00      U1    
ATOM    232  HE1 NPE U   9     -31.140 -49.438  -6.129  0.00  0.00      U1    
ATOM    233  CZ1 NPE U   9     -30.845 -48.688  -8.056  0.00  0.00      U1    
ATOM    234  HZ  NPE U   9     -31.225 -49.581  -8.530  0.00  0.00      U1    
ATOM    235  CD2 NPE U   9     -29.646 -46.551  -8.318  0.00  0.00      U1    
ATOM    236  HD2 NPE U   9     -29.252 -45.762  -8.941  0.00  0.00      U1    
ATOM    237  CE2 NPE U   9     -30.381 -47.612  -8.826  0.00  0.00      U1    
ATOM    238  HE2 NPE U   9     -30.450 -47.731  -9.897  0.00  0.00      U1    
ATOM    239  C   NPE U   9     -29.145 -41.128  -6.649  0.00  0.00      U1    
ATOM    240  O   NPE U   9     -29.658 -40.781  -5.588  0.00  0.00      U1    
ATOM    241  N   NPE U  10     -29.153 -40.407  -7.804  0.00  0.00      U1    
ATOM    242  CA  NPE U  10     -28.438 -40.814  -8.980  0.00  0.00      U1    
ATOM    243  HA1 NPE U  10     -28.004 -39.937  -9.438  0.00  0.00      U1    
ATOM    244  HA2 NPE U  10     -27.734 -41.609  -8.782  0.00  0.00      U1    
ATOM    245  CA5 NPE U  10     -30.090 -39.216  -7.932  0.00  0.00      U1    
ATOM    246  HA3 NPE U  10     -30.691 -39.222  -6.997  0.00  0.00      U1    
ATOM    247  HA4 NPE U  10     -30.722 -39.174  -8.845  0.00  0.00      U1    
ATOM    248  CB  NPE U  10     -29.311 -37.893  -7.890  0.00  0.00      U1    
ATOM    249  HB1 NPE U  10     -28.585 -37.937  -7.050  0.00  0.00      U1    
ATOM    250  HB2 NPE U  10     -28.625 -37.846  -8.763  0.00  0.00      U1    
ATOM    251  CG  NPE U  10     -30.262 -36.729  -7.865  0.00  0.00      U1    
ATOM    252  CD1 NPE U  10     -31.242 -36.545  -6.907  0.00  0.00      U1    
ATOM    253  HD1 NPE U  10     -31.295 -37.224  -6.069  0.00  0.00      U1    
ATOM    254  CE1 NPE U  10     -32.180 -35.467  -6.978  0.00  0.00      U1    
ATOM    255  HE1 NPE U  10     -32.951 -35.348  -6.231  0.00  0.00      U1    
ATOM    256  CZ1 NPE U  10     -31.938 -34.513  -7.951  0.00  0.00      U1    
ATOM    257  HZ  NPE U  10     -32.588 -33.651  -7.976  0.00  0.00      U1    
ATOM    258  CD2 NPE U  10     -30.215 -35.809  -8.902  0.00  0.00      U1    
ATOM    259  HD2 NPE U  10     -29.493 -36.072  -9.661  0.00  0.00      U1    
ATOM    260  CE2 NPE U  10     -31.006 -34.672  -8.965  0.00  0.00      U1    
ATOM    261  HE2 NPE U  10     -30.856 -33.971  -9.773  0.00  0.00      U1    
ATOM    262  C   NPE U  10     -29.520 -41.462  -9.913  0.00  0.00      U1    
ATOM    263  O   NPE U  10     -30.298 -42.348  -9.609  0.00  0.00      U1    
ATOM    264  NT  NPE U  10     -29.684 -40.860 -11.138  0.00  0.00      U1    
ATOM    265  HT1 NPE U  10     -30.494 -41.184 -11.626  0.00  0.00      U1    
ATOM    266  HT2 NPE U  10     -29.076 -40.118 -11.422  0.00  0.00      U1    
ATOM    267  N   NTE U   1     -16.181 -45.664  16.330  0.00  0.00      U2    
ATOM    268  HT1 NTE U   1     -15.946 -44.983  17.020  0.00  0.00      U2    
ATOM    269  CA  NTE U   1     -16.565 -45.390  14.967  0.00  0.00      U2    
ATOM    270  HA1 NTE U   1     -15.731 -45.533  14.295  0.00  0.00      U2    
ATOM    271  HA2 NTE U   1     -17.377 -46.058  14.720  0.00  0.00      U2    
ATOM    272  CA5 NTE U   1     -16.239 -47.058  16.752  0.00  0.00      U2    
ATOM    273  HA3 NTE U   1     -17.146 -47.219  17.373  0.00  0.00      U2    
ATOM    274  HA4 NTE U   1     -16.183 -47.609  15.789  0.00  0.00      U2    
ATOM    275  CB  NTE U   1     -14.876 -47.328  17.470  0.00  0.00      U2    
ATOM    276  HB1 NTE U   1     -14.015 -47.102  16.805  0.00  0.00      U2    
ATOM    277  HB2 NTE U   1     -14.806 -46.682  18.372  0.00  0.00      U2    
ATOM    278  OG  NTE U   1     -14.796 -48.685  17.963  0.00  0.00      U2    
ATOM    279  CD  NTE U   1     -13.794 -49.474  17.355  0.00  0.00      U2    
ATOM    280  HD1 NTE U   1     -12.877 -48.847  17.330  0.00  0.00      U2    
ATOM    281  HD2 NTE U   1     -13.728 -50.366  18.014  0.00  0.00      U2    
ATOM    282  CE  NTE U   1     -14.085 -50.014  15.952  0.00  0.00      U2    
ATOM    283  HE1 NTE U   1     -13.450 -50.889  15.696  0.00  0.00      U2    
ATOM    284  HE2 NTE U   1     -15.153 -50.323  15.966  0.00  0.00      U2    
ATOM    285  OZ  NTE U   1     -13.888 -49.020  14.959  0.00  0.00      U2    
ATOM    286  CH  NTE U   1     -14.152 -49.485  13.624  0.00  0.00      U2    
ATOM    287  HH1 NTE U   1     -13.380 -49.124  12.911  0.00  0.00      U2    
ATOM    288  HH2 NTE U   1     -14.220 -50.594  13.629  0.00  0.00      U2    
ATOM    289  CT  NTE U   1     -15.553 -48.911  13.332  0.00  0.00      U2    
ATOM    290  HT3 NTE U   1     -15.594 -47.877  13.736  0.00  0.00      U2    
ATOM    291  HT4 NTE U   1     -15.632 -48.874  12.225  0.00  0.00      U2    
ATOM    292  OI  NTE U   1     -16.570 -49.773  13.860  0.00  0.00      U2    
ATOM    293  CK  NTE U   1     -17.738 -49.166  13.783  0.00  0.00      U2    
ATOM    294  HK1 NTE U   1     -17.730 -48.303  14.482  0.00  0.00      U2    
ATOM    295  HK2 NTE U   1     -18.577 -49.810  14.123  0.00  0.00      U2    
ATOM    296  HK3 NTE U   1     -18.022 -48.785  12.779  0.00  0.00      U2    
ATOM    297  C   NTE U   1     -17.121 -43.996  14.879  0.00  0.00      U2    
ATOM    298  O   NTE U   1     -17.367 -43.380  15.928  0.00  0.00      U2    
ATOM    299  N   NTE U   2     -17.436 -43.516  13.658  0.00  0.00      U2    
ATOM    300  CA  NTE U   2     -17.037 -44.070  12.339  0.00  0.00      U2    
ATOM    301  HA1 NTE U   2     -17.210 -43.278  11.625  0.00  0.00      U2    
ATOM    302  HA2 NTE U   2     -15.997 -44.361  12.358  0.00  0.00      U2    
ATOM    303  CA5 NTE U   2     -18.154 -42.232  13.542  0.00  0.00      U2    
ATOM    304  HA3 NTE U   2     -18.862 -42.384  12.700  0.00  0.00      U2    
ATOM    305  HA4 NTE U   2     -18.739 -42.078  14.474  0.00  0.00      U2    
ATOM    306  CB  NTE U   2     -17.274 -41.024  13.358  0.00  0.00      U2    
ATOM    307  HB1 NTE U   2     -16.601 -40.893  14.232  0.00  0.00      U2    
ATOM    308  HB2 NTE U   2     -16.604 -41.125  12.478  0.00  0.00      U2    
ATOM    309  OG  NTE U   2     -18.118 -39.848  13.127  0.00  0.00      U2    
ATOM    310  CD  NTE U   2     -17.563 -38.921  12.159  0.00  0.00      U2    
ATOM    311  HD1 NTE U   2     -16.497 -38.758  12.424  0.00  0.00      U2    
ATOM    312  HD2 NTE U   2     -17.594 -39.402  11.159  0.00  0.00      U2    
ATOM    313  CE  NTE U   2     -18.362 -37.632  12.120  0.00  0.00      U2    
ATOM    314  HE1 NTE U   2     -18.055 -37.124  11.181  0.00  0.00      U2    
ATOM    315  HE2 NTE U   2     -19.453 -37.814  12.023  0.00  0.00      U2    
ATOM    316  OZ  NTE U   2     -18.069 -36.790  13.218  0.00  0.00      U2    
ATOM    317  CH  NTE U   2     -18.943 -35.637  13.396  0.00  0.00      U2    
ATOM    318  HH1 NTE U   2     -19.091 -35.159  12.404  0.00  0.00      U2    
ATOM    319  HH2 NTE U   2     -19.884 -36.109  13.751  0.00  0.00      U2    
ATOM    320  CT  NTE U   2     -18.270 -34.682  14.388  0.00  0.00      U2    
ATOM    321  HT3 NTE U   2     -19.006 -33.927  14.739  0.00  0.00      U2    
ATOM    322  HT4 NTE U   2     -17.936 -35.267  15.271  0.00  0.00      U2    
ATOM    323  OI  NTE U   2     -17.178 -34.087  13.721  0.00  0.00      U2    
ATOM    324  CK  NTE U   2     -16.420 -33.354  14.659  0.00  0.00      U2    
ATOM    325  HK1 NTE U   2     -17.014 -32.478  14.998  0.00  0.00      U2    
ATOM    326  HK2 NTE U   2     -15.523 -32.918  14.170  0.00  0.00      U2    
ATOM    327  HK3 NTE U   2     -16.086 -34.096  15.415  0.00  0.00      U2    
ATOM    328  C   NTE U   2     -17.899 -45.255  11.880  0.00  0.00      U2    
ATOM    329  O   NTE U   2     -18.020 -46.238  12.602  0.00  0.00      U2    
ATOM    330  N   NTE U   3     -18.601 -45.275  10.737  0.00  0.00      U2    
ATOM    331  CA  NTE U   3     -18.217 -44.454   9.504  0.00  0.00      U2    
ATOM    332  HA1 NTE U   3     -17.161 -44.234   9.462  0.00  0.00      U2    
ATOM    333  HA2 NTE U   3     -18.452 -45.049   8.634  0.00  0.00      U2    
ATOM    334  CA5 NTE U   3     -19.599 -46.291  10.522  0.00  0.00      U2    
ATOM    335  HA3 NTE U   3     -20.074 -46.708  11.436  0.00  0.00      U2    
ATOM    336  HA4 NTE U   3     -20.350 -45.901   9.802  0.00  0.00      U2    
ATOM    337  CB  NTE U   3     -18.867 -47.538  10.020  0.00  0.00      U2    
ATOM    338  HB1 NTE U   3     -18.244 -47.294   9.133  0.00  0.00      U2    
ATOM    339  HB2 NTE U   3     -18.177 -47.932  10.795  0.00  0.00      U2    
ATOM    340  OG  NTE U   3     -19.769 -48.619   9.754  0.00  0.00      U2    
ATOM    341  CD  NTE U   3     -19.057 -49.767   9.259  0.00  0.00      U2    
ATOM    342  HD1 NTE U   3     -18.591 -49.551   8.273  0.00  0.00      U2    
ATOM    343  HD2 NTE U   3     -18.165 -49.947   9.896  0.00  0.00      U2    
ATOM    344  CE  NTE U   3     -19.970 -51.055   9.035  0.00  0.00      U2    
ATOM    345  HE1 NTE U   3     -20.793 -50.942   8.299  0.00  0.00      U2    
ATOM    346  HE2 NTE U   3     -19.288 -51.796   8.565  0.00  0.00      U2    
ATOM    347  OZ  NTE U   3     -20.505 -51.528  10.250  0.00  0.00      U2    
ATOM    348  CH  NTE U   3     -19.453 -51.891  11.208  0.00  0.00      U2    
ATOM    349  HH1 NTE U   3     -18.620 -52.368  10.648  0.00  0.00      U2    
ATOM    350  HH2 NTE U   3     -19.242 -50.910  11.685  0.00  0.00      U2    
ATOM    351  CT  NTE U   3     -19.887 -52.735  12.359  0.00  0.00      U2    
ATOM    352  HT3 NTE U   3     -20.404 -53.568  11.836  0.00  0.00      U2    
ATOM    353  HT4 NTE U   3     -19.002 -53.076  12.938  0.00  0.00      U2    
ATOM    354  OI  NTE U   3     -20.817 -51.939  13.131  0.00  0.00      U2    
ATOM    355  CK  NTE U   3     -21.134 -52.527  14.378  0.00  0.00      U2    
ATOM    356  HK1 NTE U   3     -21.491 -53.556  14.157  0.00  0.00      U2    
ATOM    357  HK2 NTE U   3     -21.915 -51.964  14.933  0.00  0.00      U2    
ATOM    358  HK3 NTE U   3     -20.165 -52.561  14.919  0.00  0.00      U2    
ATOM    359  C   NTE U   3     -19.040 -43.176   9.407  0.00  0.00      U2    
ATOM    360  O   NTE U   3     -19.406 -42.591  10.403  0.00  0.00      U2    
ATOM    361  N   NTE U   4     -19.279 -42.572   8.228  0.00  0.00      U2    
ATOM    362  CA  NTE U   4     -19.006 -43.161   6.898  0.00  0.00      U2    
ATOM    363  HA1 NTE U   4     -19.198 -42.309   6.263  0.00  0.00      U2    
ATOM    364  HA2 NTE U   4     -17.996 -43.539   6.854  0.00  0.00      U2    
ATOM    365  CA5 NTE U   4     -20.240 -41.428   8.234  0.00  0.00      U2    
ATOM    366  HA3 NTE U   4     -20.615 -41.311   7.194  0.00  0.00      U2    
ATOM    367  HA4 NTE U   4     -21.062 -41.620   8.955  0.00  0.00      U2    
ATOM    368  CB  NTE U   4     -19.639 -40.032   8.639  0.00  0.00      U2    
ATOM    369  HB1 NTE U   4     -18.941 -40.040   9.503  0.00  0.00      U2    
ATOM    370  HB2 NTE U   4     -19.205 -39.694   7.673  0.00  0.00      U2    
ATOM    371  OG  NTE U   4     -20.725 -39.156   8.907  0.00  0.00      U2    
ATOM    372  CD  NTE U   4     -21.409 -39.350  10.113  0.00  0.00      U2    
ATOM    373  HD1 NTE U   4     -21.945 -40.319  10.197  0.00  0.00      U2    
ATOM    374  HD2 NTE U   4     -20.700 -39.288  10.965  0.00  0.00      U2    
ATOM    375  CE  NTE U   4     -22.445 -38.274  10.358  0.00  0.00      U2    
ATOM    376  HE1 NTE U   4     -22.952 -37.992   9.410  0.00  0.00      U2    
ATOM    377  HE2 NTE U   4     -23.193 -38.693  11.065  0.00  0.00      U2    
ATOM    378  OZ  NTE U   4     -21.858 -37.116  10.943  0.00  0.00      U2    
ATOM    379  CH  NTE U   4     -22.801 -36.056  10.811  0.00  0.00      U2    
ATOM    380  HH1 NTE U   4     -23.180 -35.903   9.778  0.00  0.00      U2    
ATOM    381  HH2 NTE U   4     -23.652 -36.294  11.484  0.00  0.00      U2    
ATOM    382  CT  NTE U   4     -22.235 -34.650  11.313  0.00  0.00      U2    
ATOM    383  HT3 NTE U   4     -23.087 -33.938  11.344  0.00  0.00      U2    
ATOM    384  HT4 NTE U   4     -21.947 -34.945  12.344  0.00  0.00      U2    
ATOM    385  OI  NTE U   4     -21.109 -34.165  10.587  0.00  0.00      U2    
ATOM    386  CK  NTE U   4     -20.679 -32.975  11.186  0.00  0.00      U2    
ATOM    387  HK1 NTE U   4     -20.248 -33.041  12.208  0.00  0.00      U2    
ATOM    388  HK2 NTE U   4     -21.418 -32.147  11.127  0.00  0.00      U2    
ATOM    389  HK3 NTE U   4     -19.892 -32.605  10.496  0.00  0.00      U2    
ATOM    390  C   NTE U   4     -20.030 -44.310   6.574  0.00  0.00      U2    
ATOM    391  O   NTE U   4     -20.550 -44.904   7.511  0.00  0.00      U2    
ATOM    392  N   NPE U   5     -20.306 -44.583   5.252  0.00  0.00      U2    
ATOM    393  CA  NPE U   5     -19.911 -43.934   4.017  0.00  0.00      U2    
ATOM    394  HA1 NPE U   5     -18.941 -43.460   4.031  0.00  0.00      U2    
ATOM    395  HA2 NPE U   5     -20.087 -44.560   3.155  0.00  0.00      U2    
ATOM    396  CA5 NPE U   5     -21.141 -45.746   5.047  0.00  0.00      U2    
ATOM    397  HA3 NPE U   5     -21.575 -45.572   4.039  0.00  0.00      U2    
ATOM    398  HA4 NPE U   5     -22.021 -45.888   5.709  0.00  0.00      U2    
ATOM    399  CB  NPE U   5     -20.249 -47.012   5.108  0.00  0.00      U2    
ATOM    400  HB1 NPE U   5     -19.502 -46.859   4.299  0.00  0.00      U2    
ATOM    401  HB2 NPE U   5     -19.685 -46.976   6.064  0.00  0.00      U2    
ATOM    402  CG  NPE U   5     -21.093 -48.248   4.877  0.00  0.00      U2    
ATOM    403  CD1 NPE U   5     -21.669 -48.884   5.959  0.00  0.00      U2    
ATOM    404  HD1 NPE U   5     -21.456 -48.633   6.988  0.00  0.00      U2    
ATOM    405  CE1 NPE U   5     -22.491 -49.981   5.728  0.00  0.00      U2    
ATOM    406  HE1 NPE U   5     -22.883 -50.392   6.646  0.00  0.00      U2    
ATOM    407  CZ1 NPE U   5     -22.752 -50.537   4.463  0.00  0.00      U2    
ATOM    408  HZ  NPE U   5     -23.515 -51.284   4.303  0.00  0.00      U2    
ATOM    409  CD2 NPE U   5     -21.397 -48.673   3.643  0.00  0.00      U2    
ATOM    410  HD2 NPE U   5     -20.960 -48.183   2.786  0.00  0.00      U2    
ATOM    411  CE2 NPE U   5     -22.252 -49.805   3.362  0.00  0.00      U2    
ATOM    412  HE2 NPE U   5     -22.550 -50.161   2.387  0.00  0.00      U2    
ATOM    413  C   NPE U   5     -20.800 -42.711   3.799  0.00  0.00      U2    
ATOM    414  O   NPE U   5     -21.047 -42.051   4.826  0.00  0.00      U2    
ATOM    415  N   NPE U   6     -21.274 -42.352   2.557  0.00  0.00      U2    
ATOM    416  CA  NPE U   6     -20.894 -42.981   1.292  0.00  0.00      U2    
ATOM    417  HA1 NPE U   6     -20.951 -42.194   0.555  0.00  0.00      U2    
ATOM    418  HA2 NPE U   6     -19.978 -43.535   1.439  0.00  0.00      U2    
ATOM    419  CA5 NPE U   6     -21.903 -40.997   2.494  0.00  0.00      U2    
ATOM    420  HA3 NPE U   6     -22.317 -40.706   3.483  0.00  0.00      U2    
ATOM    421  HA4 NPE U   6     -22.754 -40.943   1.780  0.00  0.00      U2    
ATOM    422  CB  NPE U   6     -20.911 -39.871   2.105  0.00  0.00      U2    
ATOM    423  HB1 NPE U   6     -20.107 -39.857   2.871  0.00  0.00      U2    
ATOM    424  HB2 NPE U   6     -20.452 -40.020   1.104  0.00  0.00      U2    
ATOM    425  CG  NPE U   6     -21.459 -38.535   2.083  0.00  0.00      U2    
ATOM    426  CD1 NPE U   6     -21.926 -37.926   3.280  0.00  0.00      U2    
ATOM    427  HD1 NPE U   6     -21.706 -38.335   4.255  0.00  0.00      U2    
ATOM    428  CE1 NPE U   6     -22.754 -36.752   3.151  0.00  0.00      U2    
ATOM    429  HE1 NPE U   6     -23.224 -36.339   4.032  0.00  0.00      U2    
ATOM    430  CZ1 NPE U   6     -22.977 -36.131   1.987  0.00  0.00      U2    
ATOM    431  HZ  NPE U   6     -23.666 -35.304   2.072  0.00  0.00      U2    
ATOM    432  CD2 NPE U   6     -21.703 -37.898   0.885  0.00  0.00      U2    
ATOM    433  HD2 NPE U   6     -21.326 -38.309  -0.040  0.00  0.00      U2    
ATOM    434  CE2 NPE U   6     -22.447 -36.709   0.850  0.00  0.00      U2    
ATOM    435  HE2 NPE U   6     -22.545 -36.174  -0.082  0.00  0.00      U2    
ATOM    436  C   NPE U   6     -21.963 -43.984   0.886  0.00  0.00      U2    
ATOM    437  O   NPE U   6     -22.529 -44.679   1.703  0.00  0.00      U2    
ATOM    438  N   NPE U   7     -22.284 -44.078  -0.482  0.00  0.00      U2    
ATOM    439  CA  NPE U   7     -21.837 -43.143  -1.524  0.00  0.00      U2    
ATOM    440  HA1 NPE U   7     -20.798 -42.854  -1.453  0.00  0.00      U2    
ATOM    441  HA2 NPE U   7     -21.854 -43.681  -2.460  0.00  0.00      U2    
ATOM    442  CA5 NPE U   7     -23.153 -45.158  -0.953  0.00  0.00      U2    
ATOM    443  HA3 NPE U   7     -23.581 -44.790  -1.910  0.00  0.00      U2    
ATOM    444  HA4 NPE U   7     -23.938 -45.254  -0.173  0.00  0.00      U2    
ATOM    445  CB  NPE U   7     -22.348 -46.466  -1.087  0.00  0.00      U2    
ATOM    446  HB1 NPE U   7     -21.558 -46.412  -1.866  0.00  0.00      U2    
ATOM    447  HB2 NPE U   7     -21.767 -46.754  -0.185  0.00  0.00      U2    
ATOM    448  CG  NPE U   7     -23.343 -47.547  -1.451  0.00  0.00      U2    
ATOM    449  CD1 NPE U   7     -24.039 -48.278  -0.488  0.00  0.00      U2    
ATOM    450  HD1 NPE U   7     -23.714 -48.019   0.510  0.00  0.00      U2    
ATOM    451  CE1 NPE U   7     -24.828 -49.333  -0.790  0.00  0.00      U2    
ATOM    452  HE1 NPE U   7     -25.258 -49.960  -0.022  0.00  0.00      U2    
ATOM    453  CZ1 NPE U   7     -25.142 -49.591  -2.156  0.00  0.00      U2    
ATOM    454  HZ  NPE U   7     -25.910 -50.326  -2.347  0.00  0.00      U2    
ATOM    455  CD2 NPE U   7     -23.603 -47.796  -2.825  0.00  0.00      U2    
ATOM    456  HD2 NPE U   7     -23.161 -47.193  -3.604  0.00  0.00      U2    
ATOM    457  CE2 NPE U   7     -24.519 -48.845  -3.171  0.00  0.00      U2    
ATOM    458  HE2 NPE U   7     -24.779 -49.031  -4.202  0.00  0.00      U2    
ATOM    459  C   NPE U   7     -22.731 -41.933  -1.630  0.00  0.00      U2    
ATOM    460  O   NPE U   7     -23.094 -41.300  -0.637  0.00  0.00      U2    
ATOM    461  N   NPE U   8     -23.110 -41.426  -2.865  0.00  0.00      U2    
ATOM    462  CA  NPE U   8     -22.591 -41.861  -4.204  0.00  0.00      U2    
ATOM    463  HA1 NPE U   8     -22.388 -41.008  -4.835  0.00  0.00      U2    
ATOM    464  HA2 NPE U   8     -21.672 -42.401  -4.031  0.00  0.00      U2    
ATOM    465  CA5 NPE U   8     -23.943 -40.193  -2.907  0.00  0.00      U2    
ATOM    466  HA3 NPE U   8     -24.594 -40.213  -2.007  0.00  0.00      U2    
ATOM    467  HA4 NPE U   8     -24.533 -40.092  -3.843  0.00  0.00      U2    
ATOM    468  CB  NPE U   8     -23.024 -38.904  -2.775  0.00  0.00      U2    
ATOM    469  HB1 NPE U   8     -22.615 -38.986  -1.745  0.00  0.00      U2    
ATOM    470  HB2 NPE U   8     -22.186 -38.945  -3.504  0.00  0.00      U2    
ATOM    471  CG  NPE U   8     -23.795 -37.687  -2.928  0.00  0.00      U2    
ATOM    472  CD1 NPE U   8     -24.428 -37.146  -1.816  0.00  0.00      U2    
ATOM    473  HD1 NPE U   8     -24.401 -37.740  -0.914  0.00  0.00      U2    
ATOM    474  CE1 NPE U   8     -25.181 -35.944  -1.834  0.00  0.00      U2    
ATOM    475  HE1 NPE U   8     -25.587 -35.510  -0.932  0.00  0.00      U2    
ATOM    476  CZ1 NPE U   8     -25.217 -35.235  -3.034  0.00  0.00      U2    
ATOM    477  HZ  NPE U   8     -25.682 -34.261  -3.056  0.00  0.00      U2    
ATOM    478  CD2 NPE U   8     -23.844 -36.886  -4.066  0.00  0.00      U2    
ATOM    479  HD2 NPE U   8     -23.372 -37.350  -4.919  0.00  0.00      U2    
ATOM    480  CE2 NPE U   8     -24.629 -35.713  -4.168  0.00  0.00      U2    
ATOM    481  HE2 NPE U   8     -24.606 -35.136  -5.081  0.00  0.00      U2    
ATOM    482  C   NPE U   8     -23.503 -42.908  -4.744  0.00  0.00      U2    
ATOM    483  O   NPE U   8     -23.842 -43.790  -4.000  0.00  0.00      U2    
ATOM    484  N   NPE U   9     -23.959 -42.882  -6.082  0.00  0.00      U2    
ATOM    485  CA  NPE U   9     -23.563 -41.946  -7.172  0.00  0.00      U2    
ATOM    486  HA1 NPE U   9     -22.628 -41.530  -6.827  0.00  0.00      U2    
ATOM    487  HA2 NPE U   9     -23.586 -42.570  -8.053  0.00  0.00      U2    
ATOM    488  CA5 NPE U   9     -24.676 -44.086  -6.523  0.00  0.00      U2    
ATOM    489  HA3 NPE U   9     -25.190 -43.948  -7.499  0.00  0.00      U2    
ATOM    490  HA4 NPE U   9     -25.448 -44.399  -5.788  0.00  0.00      U2    
ATOM    491  CB  NPE U   9     -23.654 -45.325  -6.892  0.00  0.00      U2    
ATOM    492  HB1 NPE U   9     -22.970 -45.077  -7.732  0.00  0.00      U2    
ATOM    493  HB2 NPE U   9     -23.029 -45.558  -6.003  0.00  0.00      U2    
ATOM    494  CG  NPE U   9     -24.584 -46.474  -7.183  0.00  0.00      U2    
ATOM    495  CD1 NPE U   9     -25.295 -47.142  -6.208  0.00  0.00      U2    
ATOM    496  HD1 NPE U   9     -25.135 -46.949  -5.157  0.00  0.00      U2    
ATOM    497  CE1 NPE U   9     -26.240 -48.160  -6.553  0.00  0.00      U2    
ATOM    498  HE1 NPE U   9     -26.837 -48.639  -5.792  0.00  0.00      U2    
ATOM    499  CZ1 NPE U   9     -26.448 -48.486  -7.943  0.00  0.00      U2    
ATOM    500  HZ  NPE U   9     -27.121 -49.307  -8.141  0.00  0.00      U2    
ATOM    501  CD2 NPE U   9     -24.771 -46.800  -8.549  0.00  0.00      U2    
ATOM    502  HD2 NPE U   9     -24.179 -46.344  -9.330  0.00  0.00      U2    
ATOM    503  CE2 NPE U   9     -25.753 -47.759  -8.933  0.00  0.00      U2    
ATOM    504  HE2 NPE U   9     -25.802 -48.040  -9.974  0.00  0.00      U2    
ATOM    505  C   NPE U   9     -24.638 -40.849  -7.194  0.00  0.00      U2    
ATOM    506  O   NPE U   9     -25.288 -40.608  -6.159  0.00  0.00      U2    
ATOM    507  N   NPE U  10     -24.756 -40.148  -8.369  0.00  0.00      U2    
ATOM    508  CA  NPE U  10     -24.030 -40.585  -9.613  0.00  0.00      U2    
ATOM    509  HA1 NPE U  10     -23.500 -39.814 -10.152  0.00  0.00      U2    
ATOM    510  HA2 NPE U  10     -23.214 -41.277  -9.463  0.00  0.00      U2    
ATOM    511  CA5 NPE U  10     -25.575 -38.961  -8.452  0.00  0.00      U2    
ATOM    512  HA3 NPE U  10     -26.395 -39.125  -7.721  0.00  0.00      U2    
ATOM    513  HA4 NPE U  10     -25.955 -38.816  -9.486  0.00  0.00      U2    
ATOM    514  CB  NPE U  10     -24.740 -37.719  -8.072  0.00  0.00      U2    
ATOM    515  HB1 NPE U  10     -24.432 -37.762  -7.006  0.00  0.00      U2    
ATOM    516  HB2 NPE U  10     -23.878 -37.703  -8.773  0.00  0.00      U2    
ATOM    517  CG  NPE U  10     -25.576 -36.419  -8.319  0.00  0.00      U2    
ATOM    518  CD1 NPE U  10     -26.445 -35.918  -7.286  0.00  0.00      U2    
ATOM    519  HD1 NPE U  10     -26.608 -36.493  -6.387  0.00  0.00      U2    
ATOM    520  CE1 NPE U  10     -27.224 -34.838  -7.497  0.00  0.00      U2    
ATOM    521  HE1 NPE U  10     -27.761 -34.389  -6.674  0.00  0.00      U2    
ATOM    522  CZ1 NPE U  10     -27.030 -34.106  -8.673  0.00  0.00      U2    
ATOM    523  HZ  NPE U  10     -27.629 -33.208  -8.691  0.00  0.00      U2    
ATOM    524  CD2 NPE U  10     -25.437 -35.645  -9.451  0.00  0.00      U2    
ATOM    525  HD2 NPE U  10     -24.651 -35.988 -10.108  0.00  0.00      U2    
ATOM    526  CE2 NPE U  10     -26.143 -34.461  -9.666  0.00  0.00      U2    
ATOM    527  HE2 NPE U  10     -26.045 -33.979 -10.628  0.00  0.00      U2    
ATOM    528  C   NPE U  10     -24.956 -41.359 -10.552  0.00  0.00      U2    
ATOM    529  O   NPE U  10     -25.487 -42.387 -10.074  0.00  0.00      U2    
ATOM    530  NT  NPE U  10     -25.612 -40.682 -11.538  0.00  0.00      U2    
ATOM    531  HT1 NPE U  10     -26.213 -41.189 -12.156  0.00  0.00      U2    
ATOM    532  HT2 NPE U  10     -25.255 -39.797 -11.838  0.00  0.00      U2    
ATOM    533  N   NTE U   1     -11.559 -46.719  15.151  0.00  0.00      U3    
ATOM    534  HT1 NTE U   1     -12.276 -47.012  14.524  0.00  0.00      U3    
ATOM    535  CA  NTE U   1     -10.992 -45.375  14.985  0.00  0.00      U3    
ATOM    536  HA1 NTE U   1     -10.281 -45.218  15.783  0.00  0.00      U3    
ATOM    537  HA2 NTE U   1     -10.464 -45.332  14.045  0.00  0.00      U3    
ATOM    538  CA5 NTE U   1     -10.666 -47.720  15.706  0.00  0.00      U3    
ATOM    539  HA3 NTE U   1     -10.445 -47.354  16.732  0.00  0.00      U3    
ATOM    540  HA4 NTE U   1     -11.269 -48.645  15.822  0.00  0.00      U3    
ATOM    541  CB  NTE U   1      -9.409 -47.827  14.791  0.00  0.00      U3    
ATOM    542  HB1 NTE U   1      -9.793 -47.953  13.756  0.00  0.00      U3    
ATOM    543  HB2 NTE U   1      -8.811 -46.899  14.918  0.00  0.00      U3    
ATOM    544  OG  NTE U   1      -8.669 -48.989  15.070  0.00  0.00      U3    
ATOM    545  CD  NTE U   1      -7.477 -49.178  14.210  0.00  0.00      U3    
ATOM    546  HD1 NTE U   1      -7.742 -48.704  13.241  0.00  0.00      U3    
ATOM    547  HD2 NTE U   1      -6.611 -48.632  14.641  0.00  0.00      U3    
ATOM    548  CE  NTE U   1      -7.071 -50.677  14.060  0.00  0.00      U3    
ATOM    549  HE1 NTE U   1      -7.904 -51.367  13.806  0.00  0.00      U3    
ATOM    550  HE2 NTE U   1      -6.290 -50.783  13.278  0.00  0.00      U3    
ATOM    551  OZ  NTE U   1      -6.535 -51.178  15.273  0.00  0.00      U3    
ATOM    552  CH  NTE U   1      -5.801 -52.420  15.017  0.00  0.00      U3    
ATOM    553  HH1 NTE U   1      -5.093 -52.370  14.163  0.00  0.00      U3    
ATOM    554  HH2 NTE U   1      -5.125 -52.610  15.877  0.00  0.00      U3    
ATOM    555  CT  NTE U   1      -6.602 -53.722  14.918  0.00  0.00      U3    
ATOM    556  HT3 NTE U   1      -5.824 -54.506  15.041  0.00  0.00      U3    
ATOM    557  HT4 NTE U   1      -7.352 -53.835  15.729  0.00  0.00      U3    
ATOM    558  OI  NTE U   1      -7.186 -53.794  13.637  0.00  0.00      U3    
ATOM    559  CK  NTE U   1      -7.784 -55.050  13.368  0.00  0.00      U3    
ATOM    560  HK1 NTE U   1      -7.282 -55.875  13.918  0.00  0.00      U3    
ATOM    561  HK2 NTE U   1      -7.569 -55.339  12.317  0.00  0.00      U3    
ATOM    562  HK3 NTE U   1      -8.851 -55.067  13.678  0.00  0.00      U3    
ATOM    563  C   NTE U   1     -11.968 -44.217  15.177  0.00  0.00      U3    
ATOM    564  O   NTE U   1     -12.289 -43.835  16.301  0.00  0.00      U3    
ATOM    565  N   NTE U   2     -12.532 -43.632  14.093  0.00  0.00      U3    
ATOM    566  CA  NTE U   2     -12.290 -43.921  12.670  0.00  0.00      U3    
ATOM    567  HA1 NTE U   2     -12.665 -43.084  12.101  0.00  0.00      U3    
ATOM    568  HA2 NTE U   2     -11.255 -44.206  12.546  0.00  0.00      U3    
ATOM    569  CA5 NTE U   2     -13.623 -42.616  14.276  0.00  0.00      U3    
ATOM    570  HA3 NTE U   2     -14.236 -42.716  13.355  0.00  0.00      U3    
ATOM    571  HA4 NTE U   2     -14.264 -42.883  15.142  0.00  0.00      U3    
ATOM    572  CB  NTE U   2     -13.176 -41.150  14.463  0.00  0.00      U3    
ATOM    573  HB1 NTE U   2     -12.446 -40.890  13.666  0.00  0.00      U3    
ATOM    574  HB2 NTE U   2     -14.060 -40.504  14.276  0.00  0.00      U3    
ATOM    575  OG  NTE U   2     -12.494 -40.874  15.707  0.00  0.00      U3    
ATOM    576  CD  NTE U   2     -12.135 -39.459  15.806  0.00  0.00      U3    
ATOM    577  HD1 NTE U   2     -11.122 -39.305  16.237  0.00  0.00      U3    
ATOM    578  HD2 NTE U   2     -12.054 -39.049  14.777  0.00  0.00      U3    
ATOM    579  CE  NTE U   2     -13.151 -38.575  16.524  0.00  0.00      U3    
ATOM    580  HE1 NTE U   2     -13.295 -38.932  17.566  0.00  0.00      U3    
ATOM    581  HE2 NTE U   2     -12.714 -37.558  16.623  0.00  0.00      U3    
ATOM    582  OZ  NTE U   2     -14.388 -38.606  15.885  0.00  0.00      U3    
ATOM    583  CH  NTE U   2     -15.372 -37.918  16.665  0.00  0.00      U3    
ATOM    584  HH1 NTE U   2     -15.193 -38.244  17.712  0.00  0.00      U3    
ATOM    585  HH2 NTE U   2     -15.203 -36.826  16.546  0.00  0.00      U3    
ATOM    586  CT  NTE U   2     -16.772 -38.222  16.257  0.00  0.00      U3    
ATOM    587  HT3 NTE U   2     -17.436 -37.376  16.533  0.00  0.00      U3    
ATOM    588  HT4 NTE U   2     -16.922 -38.244  15.156  0.00  0.00      U3    
ATOM    589  OI  NTE U   2     -17.317 -39.355  16.917  0.00  0.00      U3    
ATOM    590  CK  NTE U   2     -18.619 -39.719  16.590  0.00  0.00      U3    
ATOM    591  HK1 NTE U   2     -19.071 -40.225  17.470  0.00  0.00      U3    
ATOM    592  HK2 NTE U   2     -18.611 -40.508  15.808  0.00  0.00      U3    
ATOM    593  HK3 NTE U   2     -19.147 -38.819  16.209  0.00  0.00      U3    
ATOM    594  C   NTE U   2     -13.117 -45.187  12.222  0.00  0.00      U3    
ATOM    595  O   NTE U   2     -13.286 -46.177  12.957  0.00  0.00      U3    
ATOM    596  N   NTE U   3     -13.568 -45.208  10.902  0.00  0.00      U3    
ATOM    597  CA  NTE U   3     -13.250 -44.256   9.830  0.00  0.00      U3    
ATOM    598  HA1 NTE U   3     -12.265 -43.819   9.901  0.00  0.00      U3    
ATOM    599  HA2 NTE U   3     -13.425 -44.788   8.907  0.00  0.00      U3    
ATOM    600  CA5 NTE U   3     -14.552 -46.229  10.573  0.00  0.00      U3    
ATOM    601  HA3 NTE U   3     -15.035 -46.522  11.529  0.00  0.00      U3    
ATOM    602  HA4 NTE U   3     -15.260 -45.953   9.762  0.00  0.00      U3    
ATOM    603  CB  NTE U   3     -13.923 -47.477  10.007  0.00  0.00      U3    
ATOM    604  HB1 NTE U   3     -13.387 -47.205   9.073  0.00  0.00      U3    
ATOM    605  HB2 NTE U   3     -13.179 -47.903  10.714  0.00  0.00      U3    
ATOM    606  OG  NTE U   3     -15.065 -48.415   9.707  0.00  0.00      U3    
ATOM    607  CD  NTE U   3     -14.618 -49.580   9.055  0.00  0.00      U3    
ATOM    608  HD1 NTE U   3     -15.384 -49.721   8.263  0.00  0.00      U3    
ATOM    609  HD2 NTE U   3     -13.658 -49.427   8.517  0.00  0.00      U3    
ATOM    610  CE  NTE U   3     -14.645 -50.838  10.004  0.00  0.00      U3    
ATOM    611  HE1 NTE U   3     -13.885 -51.608   9.755  0.00  0.00      U3    
ATOM    612  HE2 NTE U   3     -14.268 -50.529  11.003  0.00  0.00      U3    
ATOM    613  OZ  NTE U   3     -15.922 -51.439  10.096  0.00  0.00      U3    
ATOM    614  CH  NTE U   3     -15.854 -52.829  10.547  0.00  0.00      U3    
ATOM    615  HH1 NTE U   3     -16.799 -53.320  10.231  0.00  0.00      U3    
ATOM    616  HH2 NTE U   3     -15.013 -53.436  10.147  0.00  0.00      U3    
ATOM    617  CT  NTE U   3     -15.639 -52.838  12.032  0.00  0.00      U3    
ATOM    618  HT3 NTE U   3     -14.746 -52.278  12.385  0.00  0.00      U3    
ATOM    619  HT4 NTE U   3     -16.559 -52.432  12.506  0.00  0.00      U3    
ATOM    620  OI  NTE U   3     -15.437 -54.137  12.502  0.00  0.00      U3    
ATOM    621  CK  NTE U   3     -15.253 -54.112  13.897  0.00  0.00      U3    
ATOM    622  HK1 NTE U   3     -15.520 -55.051  14.428  0.00  0.00      U3    
ATOM    623  HK2 NTE U   3     -15.838 -53.306  14.387  0.00  0.00      U3    
ATOM    624  HK3 NTE U   3     -14.155 -53.999  14.025  0.00  0.00      U3    
ATOM    625  C   NTE U   3     -14.161 -43.069   9.751  0.00  0.00      U3    
ATOM    626  O   NTE U   3     -14.591 -42.563  10.828  0.00  0.00      U3    
ATOM    627  N   NTE U   4     -14.472 -42.561   8.516  0.00  0.00      U3    
ATOM    628  CA  NTE U   4     -14.137 -43.044   7.130  0.00  0.00      U3    
ATOM    629  HA1 NTE U   4     -14.066 -42.289   6.361  0.00  0.00      U3    
ATOM    630  HA2 NTE U   4     -13.199 -43.571   7.228  0.00  0.00      U3    
ATOM    631  CA5 NTE U   4     -15.388 -41.382   8.461  0.00  0.00      U3    
ATOM    632  HA3 NTE U   4     -15.498 -41.177   7.375  0.00  0.00      U3    
ATOM    633  HA4 NTE U   4     -16.417 -41.504   8.862  0.00  0.00      U3    
ATOM    634  CB  NTE U   4     -14.805 -40.054   9.095  0.00  0.00      U3    
ATOM    635  HB1 NTE U   4     -14.887 -40.045  10.203  0.00  0.00      U3    
ATOM    636  HB2 NTE U   4     -13.777 -39.837   8.734  0.00  0.00      U3    
ATOM    637  OG  NTE U   4     -15.633 -38.993   8.736  0.00  0.00      U3    
ATOM    638  CD  NTE U   4     -15.206 -38.483   7.460  0.00  0.00      U3    
ATOM    639  HD1 NTE U   4     -14.174 -38.084   7.559  0.00  0.00      U3    
ATOM    640  HD2 NTE U   4     -15.300 -39.292   6.704  0.00  0.00      U3    
ATOM    641  CE  NTE U   4     -16.141 -37.286   7.039  0.00  0.00      U3    
ATOM    642  HE1 NTE U   4     -15.851 -36.265   7.368  0.00  0.00      U3    
ATOM    643  HE2 NTE U   4     -16.051 -37.222   5.933  0.00  0.00      U3    
ATOM    644  OZ  NTE U   4     -17.458 -37.582   7.360  0.00  0.00      U3    
ATOM    645  CH  NTE U   4     -18.273 -36.455   7.104  0.00  0.00      U3    
ATOM    646  HH1 NTE U   4     -17.927 -35.970   6.167  0.00  0.00      U3    
ATOM    647  HH2 NTE U   4     -19.309 -36.806   6.910  0.00  0.00      U3    
ATOM    648  CT  NTE U   4     -18.279 -35.415   8.314  0.00  0.00      U3    
ATOM    649  HT3 NTE U   4     -19.148 -34.724   8.268  0.00  0.00      U3    
ATOM    650  HT4 NTE U   4     -18.305 -36.025   9.242  0.00  0.00      U3    
ATOM    651  OI  NTE U   4     -17.141 -34.689   8.491  0.00  0.00      U3    
ATOM    652  CK  NTE U   4     -17.210 -33.836   9.676  0.00  0.00      U3    
ATOM    653  HK1 NTE U   4     -17.932 -33.013   9.483  0.00  0.00      U3    
ATOM    654  HK2 NTE U   4     -16.180 -33.474   9.880  0.00  0.00      U3    
ATOM    655  HK3 NTE U   4     -17.573 -34.388  10.569  0.00  0.00      U3    
ATOM    656  C   NTE U   4     -15.213 -44.033   6.687  0.00  0.00      U3    
ATOM    657  O   NTE U   4     -15.678 -44.754   7.584  0.00  0.00      U3    
ATOM    658  N   NPE U   5     -15.668 -44.191   5.360  0.00  0.00      U3    
ATOM    659  CA  NPE U   5     -15.162 -43.411   4.255  0.00  0.00      U3    
ATOM    660  HA1 NPE U   5     -14.187 -42.996   4.466  0.00  0.00      U3    
ATOM    661  HA2 NPE U   5     -15.083 -44.010   3.359  0.00  0.00      U3    
ATOM    662  CA5 NPE U   5     -16.488 -45.270   4.936  0.00  0.00      U3    
ATOM    663  HA3 NPE U   5     -16.902 -45.050   3.929  0.00  0.00      U3    
ATOM    664  HA4 NPE U   5     -17.207 -45.452   5.764  0.00  0.00      U3    
ATOM    665  CB  NPE U   5     -15.640 -46.515   4.743  0.00  0.00      U3    
ATOM    666  HB1 NPE U   5     -14.944 -46.503   3.877  0.00  0.00      U3    
ATOM    667  HB2 NPE U   5     -14.943 -46.604   5.604  0.00  0.00      U3    
ATOM    668  CG  NPE U   5     -16.442 -47.792   4.463  0.00  0.00      U3    
ATOM    669  CD1 NPE U   5     -16.907 -48.521   5.513  0.00  0.00      U3    
ATOM    670  HD1 NPE U   5     -16.727 -48.243   6.541  0.00  0.00      U3    
ATOM    671  CE1 NPE U   5     -17.768 -49.614   5.337  0.00  0.00      U3    
ATOM    672  HE1 NPE U   5     -18.124 -50.234   6.147  0.00  0.00      U3    
ATOM    673  CZ1 NPE U   5     -18.103 -49.993   4.025  0.00  0.00      U3    
ATOM    674  HZ  NPE U   5     -18.731 -50.860   3.882  0.00  0.00      U3    
ATOM    675  CD2 NPE U   5     -16.803 -48.119   3.135  0.00  0.00      U3    
ATOM    676  HD2 NPE U   5     -16.445 -47.554   2.287  0.00  0.00      U3    
ATOM    677  CE2 NPE U   5     -17.576 -49.246   2.919  0.00  0.00      U3    
ATOM    678  HE2 NPE U   5     -17.743 -49.501   1.883  0.00  0.00      U3    
ATOM    679  C   NPE U   5     -16.138 -42.305   4.030  0.00  0.00      U3    
ATOM    680  O   NPE U   5     -16.561 -41.735   5.023  0.00  0.00      U3    
ATOM    681  N   NPE U   6     -16.525 -41.924   2.802  0.00  0.00      U3    
ATOM    682  CA  NPE U   6     -16.177 -42.401   1.432  0.00  0.00      U3    
ATOM    683  HA1 NPE U   6     -16.240 -41.551   0.768  0.00  0.00      U3    
ATOM    684  HA2 NPE U   6     -15.184 -42.818   1.504  0.00  0.00      U3    
ATOM    685  CA5 NPE U   6     -17.324 -40.683   2.741  0.00  0.00      U3    
ATOM    686  HA3 NPE U   6     -18.115 -40.646   3.520  0.00  0.00      U3    
ATOM    687  HA4 NPE U   6     -17.722 -40.551   1.713  0.00  0.00      U3    
ATOM    688  CB  NPE U   6     -16.459 -39.483   3.108  0.00  0.00      U3    
ATOM    689  HB1 NPE U   6     -16.218 -39.575   4.189  0.00  0.00      U3    
ATOM    690  HB2 NPE U   6     -15.505 -39.417   2.544  0.00  0.00      U3    
ATOM    691  CG  NPE U   6     -17.205 -38.230   2.791  0.00  0.00      U3    
ATOM    692  CD1 NPE U   6     -17.883 -37.522   3.816  0.00  0.00      U3    
ATOM    693  HD1 NPE U   6     -18.014 -38.031   4.759  0.00  0.00      U3    
ATOM    694  CE1 NPE U   6     -18.498 -36.378   3.524  0.00  0.00      U3    
ATOM    695  HE1 NPE U   6     -19.142 -35.833   4.198  0.00  0.00      U3    
ATOM    696  CZ1 NPE U   6     -18.432 -35.834   2.263  0.00  0.00      U3    
ATOM    697  HZ  NPE U   6     -18.947 -34.885   2.240  0.00  0.00      U3    
ATOM    698  CD2 NPE U   6     -17.178 -37.705   1.456  0.00  0.00      U3    
ATOM    699  HD2 NPE U   6     -16.597 -38.173   0.675  0.00  0.00      U3    
ATOM    700  CE2 NPE U   6     -17.762 -36.466   1.224  0.00  0.00      U3    
ATOM    701  HE2 NPE U   6     -17.476 -35.890   0.357  0.00  0.00      U3    
ATOM    702  C   NPE U   6     -17.076 -43.517   0.983  0.00  0.00      U3    
ATOM    703  O   NPE U   6     -17.333 -44.410   1.818  0.00  0.00      U3    
ATOM    704  N   NPE U   7     -17.516 -43.637  -0.286  0.00  0.00      U3    
ATOM    705  CA  NPE U   7     -17.197 -42.786  -1.465  0.00  0.00      U3    
ATOM    706  HA1 NPE U   7     -16.181 -42.420  -1.424  0.00  0.00      U3    
ATOM    707  HA2 NPE U   7     -17.440 -43.410  -2.312  0.00  0.00      U3    
ATOM    708  CA5 NPE U   7     -18.494 -44.722  -0.589  0.00  0.00      U3    
ATOM    709  HA3 NPE U   7     -19.252 -44.341  -1.306  0.00  0.00      U3    
ATOM    710  HA4 NPE U   7     -19.033 -44.989   0.345  0.00  0.00      U3    
ATOM    711  CB  NPE U   7     -17.733 -45.918  -1.205  0.00  0.00      U3    
ATOM    712  HB1 NPE U   7     -17.448 -45.730  -2.263  0.00  0.00      U3    
ATOM    713  HB2 NPE U   7     -16.846 -46.165  -0.584  0.00  0.00      U3    
ATOM    714  CG  NPE U   7     -18.581 -47.199  -1.093  0.00  0.00      U3    
ATOM    715  CD1 NPE U   7     -18.995 -47.774   0.044  0.00  0.00      U3    
ATOM    716  HD1 NPE U   7     -18.681 -47.420   1.015  0.00  0.00      U3    
ATOM    717  CE1 NPE U   7     -19.835 -48.937  -0.045  0.00  0.00      U3    
ATOM    718  HE1 NPE U   7     -20.083 -49.492   0.849  0.00  0.00      U3    
ATOM    719  CZ1 NPE U   7     -20.205 -49.472  -1.319  0.00  0.00      U3    
ATOM    720  HZ  NPE U   7     -20.773 -50.389  -1.276  0.00  0.00      U3    
ATOM    721  CD2 NPE U   7     -19.091 -47.593  -2.362  0.00  0.00      U3    
ATOM    722  HD2 NPE U   7     -18.793 -47.102  -3.277  0.00  0.00      U3    
ATOM    723  CE2 NPE U   7     -19.951 -48.679  -2.470  0.00  0.00      U3    
ATOM    724  HE2 NPE U   7     -20.316 -49.062  -3.412  0.00  0.00      U3    
ATOM    725  C   NPE U   7     -18.171 -41.593  -1.590  0.00  0.00      U3    
ATOM    726  O   NPE U   7     -18.623 -41.069  -0.603  0.00  0.00      U3    
ATOM    727  N   NPE U   8     -18.454 -41.097  -2.842  0.00  0.00      U3    
ATOM    728  CA  NPE U   8     -17.928 -41.575  -4.157  0.00  0.00      U3    
ATOM    729  HA1 NPE U   8     -17.897 -40.788  -4.896  0.00  0.00      U3    
ATOM    730  HA2 NPE U   8     -16.932 -41.982  -4.063  0.00  0.00      U3    
ATOM    731  CA5 NPE U   8     -19.194 -39.834  -2.931  0.00  0.00      U3    
ATOM    732  HA3 NPE U   8     -20.007 -39.723  -2.183  0.00  0.00      U3    
ATOM    733  HA4 NPE U   8     -19.706 -39.757  -3.915  0.00  0.00      U3    
ATOM    734  CB  NPE U   8     -18.263 -38.678  -2.782  0.00  0.00      U3    
ATOM    735  HB1 NPE U   8     -17.833 -38.797  -1.764  0.00  0.00      U3    
ATOM    736  HB2 NPE U   8     -17.388 -38.676  -3.467  0.00  0.00      U3    
ATOM    737  CG  NPE U   8     -18.983 -37.458  -2.973  0.00  0.00      U3    
ATOM    738  CD1 NPE U   8     -19.573 -36.779  -1.886  0.00  0.00      U3    
ATOM    739  HD1 NPE U   8     -19.466 -37.047  -0.845  0.00  0.00      U3    
ATOM    740  CE1 NPE U   8     -20.361 -35.646  -2.155  0.00  0.00      U3    
ATOM    741  HE1 NPE U   8     -20.702 -35.166  -1.249  0.00  0.00      U3    
ATOM    742  CZ1 NPE U   8     -20.610 -35.333  -3.446  0.00  0.00      U3    
ATOM    743  HZ  NPE U   8     -21.374 -34.582  -3.589  0.00  0.00      U3    
ATOM    744  CD2 NPE U   8     -19.116 -37.033  -4.318  0.00  0.00      U3    
ATOM    745  HD2 NPE U   8     -18.811 -37.642  -5.156  0.00  0.00      U3    
ATOM    746  CE2 NPE U   8     -20.031 -35.972  -4.568  0.00  0.00      U3    
ATOM    747  HE2 NPE U   8     -20.185 -35.560  -5.555  0.00  0.00      U3    
ATOM    748  C   NPE U   8     -18.892 -42.720  -4.610  0.00  0.00      U3    
ATOM    749  O   NPE U   8     -19.272 -43.553  -3.785  0.00  0.00      U3    
ATOM    750  N   NPE U   9     -19.204 -42.859  -5.936  0.00  0.00      U3    
ATOM    751  CA  NPE U   9     -18.730 -41.996  -7.051  0.00  0.00      U3    
ATOM    752  HA1 NPE U   9     -17.778 -41.501  -6.928  0.00  0.00      U3    
ATOM    753  HA2 NPE U   9     -18.748 -42.642  -7.917  0.00  0.00      U3    
ATOM    754  CA5 NPE U   9     -20.154 -43.945  -6.300  0.00  0.00      U3    
ATOM    755  HA3 NPE U   9     -20.643 -43.643  -7.251  0.00  0.00      U3    
ATOM    756  HA4 NPE U   9     -20.958 -44.063  -5.543  0.00  0.00      U3    
ATOM    757  CB  NPE U   9     -19.442 -45.293  -6.564  0.00  0.00      U3    
ATOM    758  HB1 NPE U   9     -18.624 -45.180  -7.308  0.00  0.00      U3    
ATOM    759  HB2 NPE U   9     -18.882 -45.483  -5.624  0.00  0.00      U3    
ATOM    760  CG  NPE U   9     -20.218 -46.483  -6.980  0.00  0.00      U3    
ATOM    761  CD1 NPE U   9     -20.810 -47.342  -6.015  0.00  0.00      U3    
ATOM    762  HD1 NPE U   9     -20.668 -47.229  -4.950  0.00  0.00      U3    
ATOM    763  CE1 NPE U   9     -21.603 -48.378  -6.481  0.00  0.00      U3    
ATOM    764  HE1 NPE U   9     -21.990 -49.045  -5.725  0.00  0.00      U3    
ATOM    765  CZ1 NPE U   9     -21.927 -48.528  -7.784  0.00  0.00      U3    
ATOM    766  HZ  NPE U   9     -22.491 -49.375  -8.147  0.00  0.00      U3    
ATOM    767  CD2 NPE U   9     -20.551 -46.624  -8.310  0.00  0.00      U3    
ATOM    768  HD2 NPE U   9     -20.234 -45.881  -9.028  0.00  0.00      U3    
ATOM    769  CE2 NPE U   9     -21.409 -47.661  -8.762  0.00  0.00      U3    
ATOM    770  HE2 NPE U   9     -21.678 -47.813  -9.797  0.00  0.00      U3    
ATOM    771  C   NPE U   9     -19.808 -40.970  -7.214  0.00  0.00      U3    
ATOM    772  O   NPE U   9     -20.283 -40.343  -6.272  0.00  0.00      U3    
ATOM    773  N   NPE U  10     -20.114 -40.497  -8.477  0.00  0.00      U3    
ATOM    774  CA  NPE U  10     -19.675 -41.216  -9.730  0.00  0.00      U3    
ATOM    775  HA1 NPE U  10     -19.674 -40.442 -10.483  0.00  0.00      U3    
ATOM    776  HA2 NPE U  10     -18.677 -41.624  -9.662  0.00  0.00      U3    
ATOM    777  CA5 NPE U  10     -20.896 -39.304  -8.632  0.00  0.00      U3    
ATOM    778  HA3 NPE U  10     -21.704 -39.174  -7.880  0.00  0.00      U3    
ATOM    779  HA4 NPE U  10     -21.359 -39.345  -9.641  0.00  0.00      U3    
ATOM    780  CB  NPE U  10     -19.939 -38.057  -8.597  0.00  0.00      U3    
ATOM    781  HB1 NPE U  10     -19.406 -37.907  -7.634  0.00  0.00      U3    
ATOM    782  HB2 NPE U  10     -19.106 -38.182  -9.321  0.00  0.00      U3    
ATOM    783  CG  NPE U  10     -20.694 -36.855  -8.946  0.00  0.00      U3    
ATOM    784  CD1 NPE U  10     -21.579 -36.193  -8.114  0.00  0.00      U3    
ATOM    785  HD1 NPE U  10     -21.822 -36.682  -7.182  0.00  0.00      U3    
ATOM    786  CE1 NPE U  10     -22.293 -35.075  -8.506  0.00  0.00      U3    
ATOM    787  HE1 NPE U  10     -23.064 -34.599  -7.918  0.00  0.00      U3    
ATOM    788  CZ1 NPE U  10     -22.064 -34.562  -9.771  0.00  0.00      U3    
ATOM    789  HZ  NPE U  10     -22.548 -33.651 -10.089  0.00  0.00      U3    
ATOM    790  CD2 NPE U  10     -20.522 -36.398 -10.257  0.00  0.00      U3    
ATOM    791  HD2 NPE U  10     -19.794 -36.887 -10.887  0.00  0.00      U3    
ATOM    792  CE2 NPE U  10     -21.189 -35.169 -10.628  0.00  0.00      U3    
ATOM    793  HE2 NPE U  10     -20.928 -34.805 -11.611  0.00  0.00      U3    
ATOM    794  C   NPE U  10     -20.504 -42.406 -10.103  0.00  0.00      U3    
ATOM    795  O   NPE U  10     -21.340 -42.889  -9.327  0.00  0.00      U3    
ATOM    796  NT  NPE U  10     -19.897 -43.301 -10.923  0.00  0.00      U3    
ATOM    797  HT1 NPE U  10     -20.207 -44.252 -10.926  0.00  0.00      U3    
ATOM    798  HT2 NPE U  10     -18.966 -43.049 -11.184  0.00  0.00      U3    
ATOM    799  N   NTE U   1      -6.650 -45.352  16.537  0.00  0.00      U4    
ATOM    800  HT1 NTE U   1      -7.593 -45.652  16.661  0.00  0.00      U4    
ATOM    801  CA  NTE U   1      -6.397 -44.513  15.394  0.00  0.00      U4    
ATOM    802  HA1 NTE U   1      -5.393 -44.126  15.486  0.00  0.00      U4    
ATOM    803  HA2 NTE U   1      -6.450 -45.154  14.526  0.00  0.00      U4    
ATOM    804  CA5 NTE U   1      -5.549 -46.225  16.840  0.00  0.00      U4    
ATOM    805  HA3 NTE U   1      -4.842 -46.423  16.006  0.00  0.00      U4    
ATOM    806  HA4 NTE U   1      -5.040 -45.685  17.666  0.00  0.00      U4    
ATOM    807  CB  NTE U   1      -5.974 -47.660  17.263  0.00  0.00      U4    
ATOM    808  HB1 NTE U   1      -6.373 -47.682  18.299  0.00  0.00      U4    
ATOM    809  HB2 NTE U   1      -6.662 -48.221  16.594  0.00  0.00      U4    
ATOM    810  OG  NTE U   1      -4.776 -48.517  17.383  0.00  0.00      U4    
ATOM    811  CD  NTE U   1      -5.077 -49.879  17.756  0.00  0.00      U4    
ATOM    812  HD1 NTE U   1      -5.493 -49.899  18.786  0.00  0.00      U4    
ATOM    813  HD2 NTE U   1      -5.940 -50.213  17.140  0.00  0.00      U4    
ATOM    814  CE  NTE U   1      -3.808 -50.797  17.727  0.00  0.00      U4    
ATOM    815  HE1 NTE U   1      -4.231 -51.809  17.905  0.00  0.00      U4    
ATOM    816  HE2 NTE U   1      -3.358 -50.801  16.711  0.00  0.00      U4    
ATOM    817  OZ  NTE U   1      -2.895 -50.470  18.761  0.00  0.00      U4    
ATOM    818  CH  NTE U   1      -1.550 -50.925  18.558  0.00  0.00      U4    
ATOM    819  HH1 NTE U   1      -1.491 -52.023  18.717  0.00  0.00      U4    
ATOM    820  HH2 NTE U   1      -1.162 -50.680  17.546  0.00  0.00      U4    
ATOM    821  CT  NTE U   1      -0.616 -50.319  19.602  0.00  0.00      U4    
ATOM    822  HT3 NTE U   1       0.441 -50.499  19.311  0.00  0.00      U4    
ATOM    823  HT4 NTE U   1      -0.836 -49.233  19.677  0.00  0.00      U4    
ATOM    824  OI  NTE U   1      -0.767 -50.956  20.815  0.00  0.00      U4    
ATOM    825  CK  NTE U   1      -0.597 -49.938  21.814  0.00  0.00      U4    
ATOM    826  HK1 NTE U   1      -0.659 -50.471  22.787  0.00  0.00      U4    
ATOM    827  HK2 NTE U   1      -1.387 -49.158  21.767  0.00  0.00      U4    
ATOM    828  HK3 NTE U   1       0.389 -49.443  21.682  0.00  0.00      U4    
ATOM    829  C   NTE U   1      -7.329 -43.370  15.271  0.00  0.00      U4    
ATOM    830  O   NTE U   1      -7.602 -42.699  16.231  0.00  0.00      U4    
ATOM    831  N   NTE U   2      -7.948 -43.133  14.085  0.00  0.00      U4    
ATOM    832  CA  NTE U   2      -7.323 -43.434  12.783  0.00  0.00      U4    
ATOM    833  HA1 NTE U   2      -7.450 -42.619  12.086  0.00  0.00      U4    
ATOM    834  HA2 NTE U   2      -6.281 -43.689  12.908  0.00  0.00      U4    
ATOM    835  CA5 NTE U   2      -9.040 -42.133  14.030  0.00  0.00      U4    
ATOM    836  HA3 NTE U   2      -9.723 -42.421  13.202  0.00  0.00      U4    
ATOM    837  HA4 NTE U   2      -9.588 -42.228  14.992  0.00  0.00      U4    
ATOM    838  CB  NTE U   2      -8.759 -40.614  13.860  0.00  0.00      U4    
ATOM    839  HB1 NTE U   2      -9.713 -40.077  14.050  0.00  0.00      U4    
ATOM    840  HB2 NTE U   2      -8.040 -40.223  14.612  0.00  0.00      U4    
ATOM    841  OG  NTE U   2      -8.202 -40.273  12.594  0.00  0.00      U4    
ATOM    842  CD  NTE U   2      -8.590 -38.928  12.208  0.00  0.00      U4    
ATOM    843  HD1 NTE U   2      -8.623 -38.406  13.188  0.00  0.00      U4    
ATOM    844  HD2 NTE U   2      -7.830 -38.450  11.554  0.00  0.00      U4    
ATOM    845  CE  NTE U   2      -9.972 -38.726  11.571  0.00  0.00      U4    
ATOM    846  HE1 NTE U   2      -9.798 -37.874  10.880  0.00  0.00      U4    
ATOM    847  HE2 NTE U   2     -10.083 -39.663  10.986  0.00  0.00      U4    
ATOM    848  OZ  NTE U   2     -10.978 -38.481  12.508  0.00  0.00      U4    
ATOM    849  CH  NTE U   2     -12.263 -38.577  11.827  0.00  0.00      U4    
ATOM    850  HH1 NTE U   2     -12.151 -38.178  10.797  0.00  0.00      U4    
ATOM    851  HH2 NTE U   2     -12.518 -39.649  11.686  0.00  0.00      U4    
ATOM    852  CT  NTE U   2     -13.527 -37.807  12.366  0.00  0.00      U4    
ATOM    853  HT3 NTE U   2     -14.335 -37.858  11.605  0.00  0.00      U4    
ATOM    854  HT4 NTE U   2     -13.845 -38.062  13.400  0.00  0.00      U4    
ATOM    855  OI  NTE U   2     -13.202 -36.440  12.500  0.00  0.00      U4    
ATOM    856  CK  NTE U   2     -14.258 -35.679  12.924  0.00  0.00      U4    
ATOM    857  HK1 NTE U   2     -13.990 -34.601  12.891  0.00  0.00      U4    
ATOM    858  HK2 NTE U   2     -14.400 -35.899  14.004  0.00  0.00      U4    
ATOM    859  HK3 NTE U   2     -15.160 -35.865  12.303  0.00  0.00      U4    
ATOM    860  C   NTE U   2      -8.100 -44.670  12.303  0.00  0.00      U4    
ATOM    861  O   NTE U   2      -8.354 -45.550  13.121  0.00  0.00      U4    
ATOM    862  N   NTE U   3      -8.507 -44.873  10.966  0.00  0.00      U4    
ATOM    863  CA  NTE U   3      -8.260 -43.880   9.863  0.00  0.00      U4    
ATOM    864  HA1 NTE U   3      -7.370 -43.328  10.124  0.00  0.00      U4    
ATOM    865  HA2 NTE U   3      -8.143 -44.415   8.932  0.00  0.00      U4    
ATOM    866  CA5 NTE U   3      -9.439 -45.882  10.677  0.00  0.00      U4    
ATOM    867  HA3 NTE U   3      -9.720 -46.516  11.546  0.00  0.00      U4    
ATOM    868  HA4 NTE U   3     -10.354 -45.346  10.346  0.00  0.00      U4    
ATOM    869  CB  NTE U   3      -9.029 -46.887   9.603  0.00  0.00      U4    
ATOM    870  HB1 NTE U   3      -8.816 -46.351   8.653  0.00  0.00      U4    
ATOM    871  HB2 NTE U   3      -8.045 -47.383   9.746  0.00  0.00      U4    
ATOM    872  OG  NTE U   3      -9.982 -47.916   9.488  0.00  0.00      U4    
ATOM    873  CD  NTE U   3      -9.547 -48.930   8.629  0.00  0.00      U4    
ATOM    874  HD1 NTE U   3      -9.598 -48.520   7.597  0.00  0.00      U4    
ATOM    875  HD2 NTE U   3      -8.468 -49.158   8.764  0.00  0.00      U4    
ATOM    876  CE  NTE U   3     -10.515 -50.139   8.656  0.00  0.00      U4    
ATOM    877  HE1 NTE U   3     -11.542 -49.758   8.468  0.00  0.00      U4    
ATOM    878  HE2 NTE U   3     -10.399 -50.683   7.694  0.00  0.00      U4    
ATOM    879  OZ  NTE U   3     -10.487 -50.921   9.807  0.00  0.00      U4    
ATOM    880  CH  NTE U   3     -10.774 -50.288  10.990  0.00  0.00      U4    
ATOM    881  HH1 NTE U   3      -9.875 -49.754  11.367  0.00  0.00      U4    
ATOM    882  HH2 NTE U   3     -11.690 -49.663  11.058  0.00  0.00      U4    
ATOM    883  CT  NTE U   3     -10.957 -51.327  12.127  0.00  0.00      U4    
ATOM    884  HT3 NTE U   3     -10.025 -51.911  12.283  0.00  0.00      U4    
ATOM    885  HT4 NTE U   3     -11.162 -50.733  13.043  0.00  0.00      U4    
ATOM    886  OI  NTE U   3     -12.131 -52.108  12.029  0.00  0.00      U4    
ATOM    887  CK  NTE U   3     -11.819 -53.374  11.568  0.00  0.00      U4    
ATOM    888  HK1 NTE U   3     -11.469 -53.334  10.515  0.00  0.00      U4    
ATOM    889  HK2 NTE U   3     -12.661 -54.084  11.719  0.00  0.00      U4    
ATOM    890  HK3 NTE U   3     -10.903 -53.714  12.096  0.00  0.00      U4    
ATOM    891  C   NTE U   3      -9.334 -42.854   9.777  0.00  0.00      U4    
ATOM    892  O   NTE U   3      -9.899 -42.503  10.827  0.00  0.00      U4    
ATOM    893  N   NTE U   4      -9.689 -42.390   8.520  0.00  0.00      U4    
ATOM    894  CA  NTE U   4      -9.450 -43.064   7.234  0.00  0.00      U4    
ATOM    895  HA1 NTE U   4      -9.637 -42.299   6.495  0.00  0.00      U4    
ATOM    896  HA2 NTE U   4      -8.450 -43.467   7.172  0.00  0.00      U4    
ATOM    897  CA5 NTE U   4     -10.648 -41.290   8.452  0.00  0.00      U4    
ATOM    898  HA3 NTE U   4     -11.325 -41.405   7.579  0.00  0.00      U4    
ATOM    899  HA4 NTE U   4     -11.221 -41.138   9.391  0.00  0.00      U4    
ATOM    900  CB  NTE U   4      -9.880 -40.014   8.202  0.00  0.00      U4    
ATOM    901  HB1 NTE U   4      -8.889 -40.178   8.677  0.00  0.00      U4    
ATOM    902  HB2 NTE U   4      -9.661 -39.983   7.113  0.00  0.00      U4    
ATOM    903  OG  NTE U   4     -10.620 -38.882   8.623  0.00  0.00      U4    
ATOM    904  CD  NTE U   4     -10.229 -37.711   7.925  0.00  0.00      U4    
ATOM    905  HD1 NTE U   4      -9.193 -37.351   8.099  0.00  0.00      U4    
ATOM    906  HD2 NTE U   4     -10.477 -37.795   6.845  0.00  0.00      U4    
ATOM    907  CE  NTE U   4     -11.105 -36.511   8.505  0.00  0.00      U4    
ATOM    908  HE1 NTE U   4     -10.951 -36.336   9.592  0.00  0.00      U4    
ATOM    909  HE2 NTE U   4     -10.613 -35.641   8.020  0.00  0.00      U4    
ATOM    910  OZ  NTE U   4     -12.454 -36.588   8.201  0.00  0.00      U4    
ATOM    911  CH  NTE U   4     -13.249 -35.711   8.986  0.00  0.00      U4    
ATOM    912  HH1 NTE U   4     -14.283 -35.956   8.661  0.00  0.00      U4    
ATOM    913  HH2 NTE U   4     -13.048 -35.974  10.046  0.00  0.00      U4    
ATOM    914  CT  NTE U   4     -12.967 -34.227   8.842  0.00  0.00      U4    
ATOM    915  HT3 NTE U   4     -12.949 -34.035   7.748  0.00  0.00      U4    
ATOM    916  HT4 NTE U   4     -13.799 -33.610   9.243  0.00  0.00      U4    
ATOM    917  OI  NTE U   4     -11.829 -33.824   9.567  0.00  0.00      U4    
ATOM    918  CK  NTE U   4     -11.760 -32.471   9.464  0.00  0.00      U4    
ATOM    919  HK1 NTE U   4     -11.716 -32.092   8.420  0.00  0.00      U4    
ATOM    920  HK2 NTE U   4     -10.922 -32.048  10.057  0.00  0.00      U4    
ATOM    921  HK3 NTE U   4     -12.660 -32.164  10.037  0.00  0.00      U4    
ATOM    922  C   NTE U   4     -10.350 -44.249   6.849  0.00  0.00      U4    
ATOM    923  O   NTE U   4     -10.724 -44.946   7.739  0.00  0.00      U4    
ATOM    924  N   NPE U   5     -10.821 -44.380   5.594  0.00  0.00      U4    
ATOM    925  CA  NPE U   5     -10.448 -43.604   4.388  0.00  0.00      U4    
ATOM    926  HA1 NPE U   5      -9.456 -43.243   4.614  0.00  0.00      U4    
ATOM    927  HA2 NPE U   5     -10.331 -44.191   3.489  0.00  0.00      U4    
ATOM    928  CA5 NPE U   5     -11.749 -45.476   5.251  0.00  0.00      U4    
ATOM    929  HA3 NPE U   5     -12.110 -45.385   4.204  0.00  0.00      U4    
ATOM    930  HA4 NPE U   5     -12.498 -45.575   6.065  0.00  0.00      U4    
ATOM    931  CB  NPE U   5     -11.058 -46.821   5.232  0.00  0.00      U4    
ATOM    932  HB1 NPE U   5     -10.126 -46.890   4.632  0.00  0.00      U4    
ATOM    933  HB2 NPE U   5     -10.818 -47.066   6.289  0.00  0.00      U4    
ATOM    934  CG  NPE U   5     -11.896 -47.963   4.772  0.00  0.00      U4    
ATOM    935  CD1 NPE U   5     -12.454 -48.915   5.582  0.00  0.00      U4    
ATOM    936  HD1 NPE U   5     -12.258 -48.901   6.644  0.00  0.00      U4    
ATOM    937  CE1 NPE U   5     -13.226 -49.925   5.127  0.00  0.00      U4    
ATOM    938  HE1 NPE U   5     -13.630 -50.746   5.701  0.00  0.00      U4    
ATOM    939  CZ1 NPE U   5     -13.434 -50.028   3.713  0.00  0.00      U4    
ATOM    940  HZ  NPE U   5     -13.963 -50.869   3.290  0.00  0.00      U4    
ATOM    941  CD2 NPE U   5     -12.090 -48.077   3.368  0.00  0.00      U4    
ATOM    942  HD2 NPE U   5     -11.530 -47.393   2.748  0.00  0.00      U4    
ATOM    943  CE2 NPE U   5     -12.785 -49.172   2.832  0.00  0.00      U4    
ATOM    944  HE2 NPE U   5     -12.837 -49.275   1.758  0.00  0.00      U4    
ATOM    945  C   NPE U   5     -11.429 -42.501   4.181  0.00  0.00      U4    
ATOM    946  O   NPE U   5     -11.878 -41.969   5.173  0.00  0.00      U4    
ATOM    947  N   NPE U   6     -11.863 -42.052   2.999  0.00  0.00      U4    
ATOM    948  CA  NPE U   6     -11.413 -42.507   1.640  0.00  0.00      U4    
ATOM    949  HA1 NPE U   6     -11.499 -41.656   0.981  0.00  0.00      U4    
ATOM    950  HA2 NPE U   6     -10.396 -42.862   1.720  0.00  0.00      U4    
ATOM    951  CA5 NPE U   6     -12.756 -40.900   2.957  0.00  0.00      U4    
ATOM    952  HA3 NPE U   6     -13.369 -40.868   3.883  0.00  0.00      U4    
ATOM    953  HA4 NPE U   6     -13.511 -40.957   2.144  0.00  0.00      U4    
ATOM    954  CB  NPE U   6     -11.875 -39.586   2.870  0.00  0.00      U4    
ATOM    955  HB1 NPE U   6     -11.155 -39.552   3.716  0.00  0.00      U4    
ATOM    956  HB2 NPE U   6     -11.251 -39.596   1.951  0.00  0.00      U4    
ATOM    957  CG  NPE U   6     -12.675 -38.388   3.040  0.00  0.00      U4    
ATOM    958  CD1 NPE U   6     -13.013 -37.915   4.299  0.00  0.00      U4    
ATOM    959  HD1 NPE U   6     -12.634 -38.475   5.141  0.00  0.00      U4    
ATOM    960  CE1 NPE U   6     -13.792 -36.778   4.515  0.00  0.00      U4    
ATOM    961  HE1 NPE U   6     -13.954 -36.346   5.492  0.00  0.00      U4    
ATOM    962  CZ1 NPE U   6     -14.260 -36.118   3.381  0.00  0.00      U4    
ATOM    963  HZ  NPE U   6     -14.874 -35.231   3.442  0.00  0.00      U4    
ATOM    964  CD2 NPE U   6     -13.126 -37.591   1.994  0.00  0.00      U4    
ATOM    965  HD2 NPE U   6     -12.879 -37.852   0.976  0.00  0.00      U4    
ATOM    966  CE2 NPE U   6     -13.924 -36.490   2.142  0.00  0.00      U4    
ATOM    967  HE2 NPE U   6     -14.427 -35.927   1.370  0.00  0.00      U4    
ATOM    968  C   NPE U   6     -12.275 -43.614   1.178  0.00  0.00      U4    
ATOM    969  O   NPE U   6     -12.579 -44.404   2.047  0.00  0.00      U4    
ATOM    970  N   NPE U   7     -12.714 -43.708  -0.156  0.00  0.00      U4    
ATOM    971  CA  NPE U   7     -12.449 -42.710  -1.191  0.00  0.00      U4    
ATOM    972  HA1 NPE U   7     -11.456 -42.288  -1.139  0.00  0.00      U4    
ATOM    973  HA2 NPE U   7     -12.430 -43.306  -2.092  0.00  0.00      U4    
ATOM    974  CA5 NPE U   7     -13.691 -44.782  -0.461  0.00  0.00      U4    
ATOM    975  HA3 NPE U   7     -14.060 -44.585  -1.491  0.00  0.00      U4    
ATOM    976  HA4 NPE U   7     -14.579 -44.727   0.204  0.00  0.00      U4    
ATOM    977  CB  NPE U   7     -13.036 -46.162  -0.388  0.00  0.00      U4    
ATOM    978  HB1 NPE U   7     -12.087 -46.194  -0.966  0.00  0.00      U4    
ATOM    979  HB2 NPE U   7     -12.823 -46.316   0.691  0.00  0.00      U4    
ATOM    980  CG  NPE U   7     -13.959 -47.245  -0.885  0.00  0.00      U4    
ATOM    981  CD1 NPE U   7     -14.809 -47.979  -0.064  0.00  0.00      U4    
ATOM    982  HD1 NPE U   7     -14.802 -47.767   0.995  0.00  0.00      U4    
ATOM    983  CE1 NPE U   7     -15.586 -49.029  -0.540  0.00  0.00      U4    
ATOM    984  HE1 NPE U   7     -16.241 -49.644   0.059  0.00  0.00      U4    
ATOM    985  CZ1 NPE U   7     -15.664 -49.222  -1.911  0.00  0.00      U4    
ATOM    986  HZ  NPE U   7     -16.243 -50.035  -2.324  0.00  0.00      U4    
ATOM    987  CD2 NPE U   7     -13.854 -47.637  -2.233  0.00  0.00      U4    
ATOM    988  HD2 NPE U   7     -13.108 -47.194  -2.876  0.00  0.00      U4    
ATOM    989  CE2 NPE U   7     -14.708 -48.587  -2.783  0.00  0.00      U4    
ATOM    990  HE2 NPE U   7     -14.638 -48.854  -3.827  0.00  0.00      U4    
ATOM    991  C   NPE U   7     -13.531 -41.657  -1.300  0.00  0.00      U4    
ATOM    992  O   NPE U   7     -14.032 -41.160  -0.256  0.00  0.00      U4    
ATOM    993  N   NPE U   8     -13.924 -41.266  -2.489  0.00  0.00      U4    
ATOM    994  CA  NPE U   8     -13.337 -41.649  -3.773  0.00  0.00      U4    
ATOM    995  HA1 NPE U   8     -13.305 -40.808  -4.450  0.00  0.00      U4    
ATOM    996  HA2 NPE U   8     -12.354 -42.091  -3.709  0.00  0.00      U4    
ATOM    997  CA5 NPE U   8     -14.687 -39.993  -2.657  0.00  0.00      U4    
ATOM    998  HA3 NPE U   8     -15.621 -39.887  -2.065  0.00  0.00      U4    
ATOM    999  HA4 NPE U   8     -15.013 -40.004  -3.719  0.00  0.00      U4    
ATOM   1000  CB  NPE U   8     -13.792 -38.802  -2.349  0.00  0.00      U4    
ATOM   1001  HB1 NPE U   8     -13.452 -38.671  -1.299  0.00  0.00      U4    
ATOM   1002  HB2 NPE U   8     -12.780 -38.828  -2.807  0.00  0.00      U4    
ATOM   1003  CG  NPE U   8     -14.543 -37.550  -2.775  0.00  0.00      U4    
ATOM   1004  CD1 NPE U   8     -15.242 -36.716  -1.901  0.00  0.00      U4    
ATOM   1005  HD1 NPE U   8     -15.170 -37.008  -0.863  0.00  0.00      U4    
ATOM   1006  CE1 NPE U   8     -15.931 -35.586  -2.348  0.00  0.00      U4    
ATOM   1007  HE1 NPE U   8     -16.380 -34.897  -1.648  0.00  0.00      U4    
ATOM   1008  CZ1 NPE U   8     -15.830 -35.153  -3.683  0.00  0.00      U4    
ATOM   1009  HZ  NPE U   8     -16.389 -34.299  -4.037  0.00  0.00      U4    
ATOM   1010  CD2 NPE U   8     -14.469 -37.167  -4.138  0.00  0.00      U4    
ATOM   1011  HD2 NPE U   8     -14.005 -37.832  -4.852  0.00  0.00      U4    
ATOM   1012  CE2 NPE U   8     -15.187 -36.023  -4.623  0.00  0.00      U4    
ATOM   1013  HE2 NPE U   8     -15.281 -35.864  -5.687  0.00  0.00      U4    
ATOM   1014  C   NPE U   8     -14.246 -42.615  -4.471  0.00  0.00      U4    
ATOM   1015  O   NPE U   8     -14.674 -43.437  -3.689  0.00  0.00      U4    
ATOM   1016  N   NPE U   9     -14.472 -42.719  -5.818  0.00  0.00      U4    
ATOM   1017  CA  NPE U   9     -13.737 -41.961  -6.839  0.00  0.00      U4    
ATOM   1018  HA1 NPE U   9     -12.810 -41.707  -6.346  0.00  0.00      U4    
ATOM   1019  HA2 NPE U   9     -13.465 -42.678  -7.599  0.00  0.00      U4    
ATOM   1020  CA5 NPE U   9     -15.401 -43.778  -6.301  0.00  0.00      U4    
ATOM   1021  HA3 NPE U   9     -15.892 -43.582  -7.278  0.00  0.00      U4    
ATOM   1022  HA4 NPE U   9     -16.194 -43.937  -5.539  0.00  0.00      U4    
ATOM   1023  CB  NPE U   9     -14.746 -45.225  -6.311  0.00  0.00      U4    
ATOM   1024  HB1 NPE U   9     -13.884 -45.194  -7.011  0.00  0.00      U4    
ATOM   1025  HB2 NPE U   9     -14.384 -45.491  -5.295  0.00  0.00      U4    
ATOM   1026  CG  NPE U   9     -15.712 -46.291  -6.782  0.00  0.00      U4    
ATOM   1027  CD1 NPE U   9     -16.407 -46.908  -5.787  0.00  0.00      U4    
ATOM   1028  HD1 NPE U   9     -16.360 -46.524  -4.779  0.00  0.00      U4    
ATOM   1029  CE1 NPE U   9     -17.207 -48.030  -6.119  0.00  0.00      U4    
ATOM   1030  HE1 NPE U   9     -17.766 -48.562  -5.364  0.00  0.00      U4    
ATOM   1031  CZ1 NPE U   9     -17.405 -48.399  -7.430  0.00  0.00      U4    
ATOM   1032  HZ  NPE U   9     -18.111 -49.177  -7.678  0.00  0.00      U4    
ATOM   1033  CD2 NPE U   9     -15.906 -46.621  -8.125  0.00  0.00      U4    
ATOM   1034  HD2 NPE U   9     -15.394 -46.081  -8.908  0.00  0.00      U4    
ATOM   1035  CE2 NPE U   9     -16.834 -47.625  -8.448  0.00  0.00      U4    
ATOM   1036  HE2 NPE U   9     -16.944 -47.895  -9.488  0.00  0.00      U4    
ATOM   1037  C   NPE U   9     -14.606 -40.691  -7.187  0.00  0.00      U4    
ATOM   1038  O   NPE U   9     -15.038 -40.041  -6.277  0.00  0.00      U4    
ATOM   1039  N   NPE U  10     -14.915 -40.486  -8.492  0.00  0.00      U4    
ATOM   1040  CA  NPE U  10     -14.400 -41.325  -9.626  0.00  0.00      U4    
ATOM   1041  HA1 NPE U  10     -14.279 -40.778 -10.549  0.00  0.00      U4    
ATOM   1042  HA2 NPE U  10     -13.445 -41.778  -9.405  0.00  0.00      U4    
ATOM   1043  CA5 NPE U  10     -15.729 -39.329  -8.879  0.00  0.00      U4    
ATOM   1044  HA3 NPE U  10     -16.793 -39.421  -8.573  0.00  0.00      U4    
ATOM   1045  HA4 NPE U  10     -15.731 -39.226  -9.986  0.00  0.00      U4    
ATOM   1046  CB  NPE U  10     -15.106 -37.935  -8.541  0.00  0.00      U4    
ATOM   1047  HB1 NPE U  10     -14.832 -37.820  -7.470  0.00  0.00      U4    
ATOM   1048  HB2 NPE U  10     -14.152 -37.697  -9.060  0.00  0.00      U4    
ATOM   1049  CG  NPE U  10     -16.091 -36.811  -8.988  0.00  0.00      U4    
ATOM   1050  CD1 NPE U  10     -16.756 -36.149  -7.970  0.00  0.00      U4    
ATOM   1051  HD1 NPE U  10     -16.700 -36.595  -6.988  0.00  0.00      U4    
ATOM   1052  CE1 NPE U  10     -17.655 -35.133  -8.286  0.00  0.00      U4    
ATOM   1053  HE1 NPE U  10     -18.260 -34.573  -7.589  0.00  0.00      U4    
ATOM   1054  CZ1 NPE U  10     -17.895 -34.805  -9.599  0.00  0.00      U4    
ATOM   1055  HZ  NPE U  10     -18.761 -34.180  -9.761  0.00  0.00      U4    
ATOM   1056  CD2 NPE U  10     -16.319 -36.426 -10.359  0.00  0.00      U4    
ATOM   1057  HD2 NPE U  10     -15.741 -36.886 -11.147  0.00  0.00      U4    
ATOM   1058  CE2 NPE U  10     -17.222 -35.406 -10.626  0.00  0.00      U4    
ATOM   1059  HE2 NPE U  10     -17.336 -35.004 -11.622  0.00  0.00      U4    
ATOM   1060  C   NPE U  10     -15.198 -42.554  -9.923  0.00  0.00      U4    
ATOM   1061  O   NPE U  10     -16.394 -42.612  -9.525  0.00  0.00      U4    
ATOM   1062  NT  NPE U  10     -14.563 -43.541 -10.617  0.00  0.00      U4    
ATOM   1063  HT1 NPE U  10     -15.069 -44.325 -10.977  0.00  0.00      U4    
ATOM   1064  HT2 NPE U  10     -13.624 -43.318 -10.880  0.00  0.00      U4    
ATOM   1065  N   NTE U   1      -1.665 -45.947  17.066  0.00  0.00      U5    
ATOM   1066  HT1 NTE U   1      -2.535 -46.149  17.510  0.00  0.00      U5    
ATOM   1067  CA  NTE U   1      -1.731 -45.448  15.674  0.00  0.00      U5    
ATOM   1068  HA1 NTE U   1      -0.747 -45.154  15.341  0.00  0.00      U5    
ATOM   1069  HA2 NTE U   1      -2.154 -46.217  15.044  0.00  0.00      U5    
ATOM   1070  CA5 NTE U   1      -0.521 -46.793  17.334  0.00  0.00      U5    
ATOM   1071  HA3 NTE U   1      -0.722 -47.884  17.385  0.00  0.00      U5    
ATOM   1072  HA4 NTE U   1       0.248 -46.565  16.565  0.00  0.00      U5    
ATOM   1073  CB  NTE U   1       0.181 -46.532  18.711  0.00  0.00      U5    
ATOM   1074  HB1 NTE U   1       0.532 -45.479  18.657  0.00  0.00      U5    
ATOM   1075  HB2 NTE U   1      -0.479 -46.649  19.596  0.00  0.00      U5    
ATOM   1076  OG  NTE U   1       1.293 -47.416  18.855  0.00  0.00      U5    
ATOM   1077  CD  NTE U   1       1.941 -47.211  20.091  0.00  0.00      U5    
ATOM   1078  HD1 NTE U   1       2.122 -46.117  20.161  0.00  0.00      U5    
ATOM   1079  HD2 NTE U   1       1.218 -47.386  20.917  0.00  0.00      U5    
ATOM   1080  CE  NTE U   1       3.253 -48.087  20.207  0.00  0.00      U5    
ATOM   1081  HE1 NTE U   1       3.956 -47.619  19.485  0.00  0.00      U5    
ATOM   1082  HE2 NTE U   1       3.570 -48.041  21.271  0.00  0.00      U5    
ATOM   1083  OZ  NTE U   1       2.877 -49.442  19.787  0.00  0.00      U5    
ATOM   1084  CH  NTE U   1       3.877 -50.388  20.170  0.00  0.00      U5    
ATOM   1085  HH1 NTE U   1       4.865 -49.933  19.945  0.00  0.00      U5    
ATOM   1086  HH2 NTE U   1       3.911 -50.493  21.276  0.00  0.00      U5    
ATOM   1087  CT  NTE U   1       3.887 -51.782  19.559  0.00  0.00      U5    
ATOM   1088  HT3 NTE U   1       4.038 -51.700  18.461  0.00  0.00      U5    
ATOM   1089  HT4 NTE U   1       4.749 -52.373  19.936  0.00  0.00      U5    
ATOM   1090  OI  NTE U   1       2.660 -52.374  19.884  0.00  0.00      U5    
ATOM   1091  CK  NTE U   1       2.731 -53.736  19.420  0.00  0.00      U5    
ATOM   1092  HK1 NTE U   1       1.707 -54.163  19.480  0.00  0.00      U5    
ATOM   1093  HK2 NTE U   1       3.227 -54.334  20.214  0.00  0.00      U5    
ATOM   1094  HK3 NTE U   1       3.106 -53.808  18.377  0.00  0.00      U5    
ATOM   1095  C   NTE U   1      -2.644 -44.267  15.517  0.00  0.00      U5    
ATOM   1096  O   NTE U   1      -3.241 -43.896  16.498  0.00  0.00      U5    
ATOM   1097  N   NTE U   2      -2.880 -43.786  14.262  0.00  0.00      U5    
ATOM   1098  CA  NTE U   2      -2.559 -44.525  12.986  0.00  0.00      U5    
ATOM   1099  HA1 NTE U   2      -2.280 -43.821  12.216  0.00  0.00      U5    
ATOM   1100  HA2 NTE U   2      -1.662 -45.108  13.135  0.00  0.00      U5    
ATOM   1101  CA5 NTE U   2      -3.396 -42.395  14.118  0.00  0.00      U5    
ATOM   1102  HA3 NTE U   2      -3.988 -42.279  13.185  0.00  0.00      U5    
ATOM   1103  HA4 NTE U   2      -4.019 -42.109  14.991  0.00  0.00      U5    
ATOM   1104  CB  NTE U   2      -2.348 -41.237  14.014  0.00  0.00      U5    
ATOM   1105  HB1 NTE U   2      -1.783 -41.199  14.970  0.00  0.00      U5    
ATOM   1106  HB2 NTE U   2      -1.595 -41.697  13.339  0.00  0.00      U5    
ATOM   1107  OG  NTE U   2      -2.863 -39.937  13.691  0.00  0.00      U5    
ATOM   1108  CD  NTE U   2      -3.326 -39.882  12.349  0.00  0.00      U5    
ATOM   1109  HD1 NTE U   2      -2.598 -40.332  11.642  0.00  0.00      U5    
ATOM   1110  HD2 NTE U   2      -4.345 -40.324  12.372  0.00  0.00      U5    
ATOM   1111  CE  NTE U   2      -3.627 -38.416  11.918  0.00  0.00      U5    
ATOM   1112  HE1 NTE U   2      -2.772 -37.753  12.169  0.00  0.00      U5    
ATOM   1113  HE2 NTE U   2      -3.750 -38.401  10.814  0.00  0.00      U5    
ATOM   1114  OZ  NTE U   2      -4.717 -37.839  12.600  0.00  0.00      U5    
ATOM   1115  CH  NTE U   2      -4.552 -36.378  12.837  0.00  0.00      U5    
ATOM   1116  HH1 NTE U   2      -3.587 -36.334  13.386  0.00  0.00      U5    
ATOM   1117  HH2 NTE U   2      -4.519 -35.896  11.837  0.00  0.00      U5    
ATOM   1118  CT  NTE U   2      -5.685 -35.797  13.677  0.00  0.00      U5    
ATOM   1119  HT3 NTE U   2      -5.898 -36.468  14.536  0.00  0.00      U5    
ATOM   1120  HT4 NTE U   2      -5.388 -34.853  14.182  0.00  0.00      U5    
ATOM   1121  OI  NTE U   2      -6.854 -35.534  12.858  0.00  0.00      U5    
ATOM   1122  CK  NTE U   2      -7.785 -34.556  13.370  0.00  0.00      U5    
ATOM   1123  HK1 NTE U   2      -7.925 -34.626  14.470  0.00  0.00      U5    
ATOM   1124  HK2 NTE U   2      -8.784 -34.599  12.887  0.00  0.00      U5    
ATOM   1125  HK3 NTE U   2      -7.376 -33.546  13.150  0.00  0.00      U5    
ATOM   1126  C   NTE U   2      -3.812 -45.336  12.559  0.00  0.00      U5    
ATOM   1127  O   NTE U   2      -4.414 -45.978  13.431  0.00  0.00      U5    
ATOM   1128  N   NTE U   3      -4.291 -45.386  11.280  0.00  0.00      U5    
ATOM   1129  CA  NTE U   3      -3.799 -44.624  10.174  0.00  0.00      U5    
ATOM   1130  HA1 NTE U   3      -2.745 -44.388  10.160  0.00  0.00      U5    
ATOM   1131  HA2 NTE U   3      -3.978 -45.277   9.332  0.00  0.00      U5    
ATOM   1132  CA5 NTE U   3      -5.498 -46.221  10.961  0.00  0.00      U5    
ATOM   1133  HA3 NTE U   3      -6.043 -46.651  11.829  0.00  0.00      U5    
ATOM   1134  HA4 NTE U   3      -6.111 -45.669  10.217  0.00  0.00      U5    
ATOM   1135  CB  NTE U   3      -4.949 -47.426  10.150  0.00  0.00      U5    
ATOM   1136  HB1 NTE U   3      -5.138 -47.190   9.081  0.00  0.00      U5    
ATOM   1137  HB2 NTE U   3      -3.855 -47.561  10.286  0.00  0.00      U5    
ATOM   1138  OG  NTE U   3      -5.572 -48.642  10.680  0.00  0.00      U5    
ATOM   1139  CD  NTE U   3      -4.950 -49.763   9.968  0.00  0.00      U5    
ATOM   1140  HD1 NTE U   3      -5.317 -49.608   8.930  0.00  0.00      U5    
ATOM   1141  HD2 NTE U   3      -3.853 -49.591   9.953  0.00  0.00      U5    
ATOM   1142  CE  NTE U   3      -5.333 -51.166  10.358  0.00  0.00      U5    
ATOM   1143  HE1 NTE U   3      -4.630 -51.967  10.041  0.00  0.00      U5    
ATOM   1144  HE2 NTE U   3      -5.348 -51.198  11.468  0.00  0.00      U5    
ATOM   1145  OZ  NTE U   3      -6.529 -51.596   9.730  0.00  0.00      U5    
ATOM   1146  CH  NTE U   3      -7.039 -52.725  10.389  0.00  0.00      U5    
ATOM   1147  HH1 NTE U   3      -6.207 -53.374  10.738  0.00  0.00      U5    
ATOM   1148  HH2 NTE U   3      -7.509 -52.263  11.284  0.00  0.00      U5    
ATOM   1149  CT  NTE U   3      -8.183 -53.533   9.696  0.00  0.00      U5    
ATOM   1150  HT3 NTE U   3      -8.491 -54.235  10.501  0.00  0.00      U5    
ATOM   1151  HT4 NTE U   3      -9.050 -52.903   9.404  0.00  0.00      U5    
ATOM   1152  OI  NTE U   3      -7.599 -54.231   8.618  0.00  0.00      U5    
ATOM   1153  CK  NTE U   3      -7.021 -55.488   8.914  0.00  0.00      U5    
ATOM   1154  HK1 NTE U   3      -6.948 -56.104   7.993  0.00  0.00      U5    
ATOM   1155  HK2 NTE U   3      -7.765 -56.022   9.542  0.00  0.00      U5    
ATOM   1156  HK3 NTE U   3      -6.042 -55.312   9.408  0.00  0.00      U5    
ATOM   1157  C   NTE U   3      -4.574 -43.390   9.940  0.00  0.00      U5    
ATOM   1158  O   NTE U   3      -4.920 -42.779  10.945  0.00  0.00      U5    
ATOM   1159  N   NTE U   4      -4.918 -42.970   8.714  0.00  0.00      U5    
ATOM   1160  CA  NTE U   4      -4.594 -43.571   7.421  0.00  0.00      U5    
ATOM   1161  HA1 NTE U   4      -4.618 -42.807   6.658  0.00  0.00      U5    
ATOM   1162  HA2 NTE U   4      -3.606 -43.973   7.592  0.00  0.00      U5    
ATOM   1163  CA5 NTE U   4      -5.643 -41.741   8.516  0.00  0.00      U5    
ATOM   1164  HA3 NTE U   4      -6.267 -41.926   7.615  0.00  0.00      U5    
ATOM   1165  HA4 NTE U   4      -6.357 -41.541   9.343  0.00  0.00      U5    
ATOM   1166  CB  NTE U   4      -4.583 -40.578   8.222  0.00  0.00      U5    
ATOM   1167  HB1 NTE U   4      -3.646 -40.563   8.819  0.00  0.00      U5    
ATOM   1168  HB2 NTE U   4      -4.180 -40.823   7.216  0.00  0.00      U5    
ATOM   1169  OG  NTE U   4      -5.273 -39.345   8.198  0.00  0.00      U5    
ATOM   1170  CD  NTE U   4      -5.929 -39.134   6.966  0.00  0.00      U5    
ATOM   1171  HD1 NTE U   4      -5.218 -39.457   6.176  0.00  0.00      U5    
ATOM   1172  HD2 NTE U   4      -6.939 -39.592   6.897  0.00  0.00      U5    
ATOM   1173  CE  NTE U   4      -6.092 -37.652   6.634  0.00  0.00      U5    
ATOM   1174  HE1 NTE U   4      -5.163 -37.049   6.717  0.00  0.00      U5    
ATOM   1175  HE2 NTE U   4      -6.509 -37.612   5.605  0.00  0.00      U5    
ATOM   1176  OZ  NTE U   4      -7.072 -37.006   7.384  0.00  0.00      U5    
ATOM   1177  CH  NTE U   4      -6.431 -36.358   8.497  0.00  0.00      U5    
ATOM   1178  HH1 NTE U   4      -5.800 -37.076   9.063  0.00  0.00      U5    
ATOM   1179  HH2 NTE U   4      -5.819 -35.513   8.115  0.00  0.00      U5    
ATOM   1180  CT  NTE U   4      -7.451 -35.767   9.476  0.00  0.00      U5    
ATOM   1181  HT3 NTE U   4      -8.294 -36.458   9.687  0.00  0.00      U5    
ATOM   1182  HT4 NTE U   4      -6.991 -35.637  10.479  0.00  0.00      U5    
ATOM   1183  OI  NTE U   4      -8.002 -34.540   9.088  0.00  0.00      U5    
ATOM   1184  CK  NTE U   4      -8.763 -33.946  10.139  0.00  0.00      U5    
ATOM   1185  HK1 NTE U   4      -9.561 -34.703  10.294  0.00  0.00      U5    
ATOM   1186  HK2 NTE U   4      -9.099 -32.941   9.804  0.00  0.00      U5    
ATOM   1187  HK3 NTE U   4      -8.145 -33.743  11.040  0.00  0.00      U5    
ATOM   1188  C   NTE U   4      -5.594 -44.573   6.929  0.00  0.00      U5    
ATOM   1189  O   NTE U   4      -6.120 -45.239   7.817  0.00  0.00      U5    
ATOM   1190  N   NPE U   5      -6.056 -44.690   5.662  0.00  0.00      U5    
ATOM   1191  CA  NPE U   5      -5.565 -43.956   4.442  0.00  0.00      U5    
ATOM   1192  HA1 NPE U   5      -4.535 -43.653   4.561  0.00  0.00      U5    
ATOM   1193  HA2 NPE U   5      -5.785 -44.580   3.589  0.00  0.00      U5    
ATOM   1194  CA5 NPE U   5      -6.955 -45.809   5.283  0.00  0.00      U5    
ATOM   1195  HA3 NPE U   5      -7.478 -45.447   4.372  0.00  0.00      U5    
ATOM   1196  HA4 NPE U   5      -7.681 -46.032   6.094  0.00  0.00      U5    
ATOM   1197  CB  NPE U   5      -6.135 -46.985   4.852  0.00  0.00      U5    
ATOM   1198  HB1 NPE U   5      -5.479 -46.717   3.996  0.00  0.00      U5    
ATOM   1199  HB2 NPE U   5      -5.549 -47.235   5.762  0.00  0.00      U5    
ATOM   1200  CG  NPE U   5      -7.033 -48.114   4.487  0.00  0.00      U5    
ATOM   1201  CD1 NPE U   5      -7.255 -49.152   5.337  0.00  0.00      U5    
ATOM   1202  HD1 NPE U   5      -6.807 -49.195   6.319  0.00  0.00      U5    
ATOM   1203  CE1 NPE U   5      -8.161 -50.134   4.985  0.00  0.00      U5    
ATOM   1204  HE1 NPE U   5      -8.452 -50.800   5.784  0.00  0.00      U5    
ATOM   1205  CZ1 NPE U   5      -8.740 -50.201   3.718  0.00  0.00      U5    
ATOM   1206  HZ  NPE U   5      -9.553 -50.889   3.536  0.00  0.00      U5    
ATOM   1207  CD2 NPE U   5      -7.643 -48.105   3.213  0.00  0.00      U5    
ATOM   1208  HD2 NPE U   5      -7.471 -47.322   2.489  0.00  0.00      U5    
ATOM   1209  CE2 NPE U   5      -8.389 -49.216   2.769  0.00  0.00      U5    
ATOM   1210  HE2 NPE U   5      -8.889 -49.220   1.811  0.00  0.00      U5    
ATOM   1211  C   NPE U   5      -6.344 -42.724   4.332  0.00  0.00      U5    
ATOM   1212  O   NPE U   5      -6.913 -42.268   5.355  0.00  0.00      U5    
ATOM   1213  N   NPE U   6      -6.701 -42.164   3.053  0.00  0.00      U5    
ATOM   1214  CA  NPE U   6      -6.327 -42.792   1.758  0.00  0.00      U5    
ATOM   1215  HA1 NPE U   6      -6.278 -41.962   1.068  0.00  0.00      U5    
ATOM   1216  HA2 NPE U   6      -5.404 -43.351   1.748  0.00  0.00      U5    
ATOM   1217  CA5 NPE U   6      -7.598 -40.948   3.067  0.00  0.00      U5    
ATOM   1218  HA3 NPE U   6      -8.395 -41.003   3.839  0.00  0.00      U5    
ATOM   1219  HA4 NPE U   6      -7.970 -40.822   2.028  0.00  0.00      U5    
ATOM   1220  CB  NPE U   6      -6.805 -39.630   3.256  0.00  0.00      U5    
ATOM   1221  HB1 NPE U   6      -6.250 -39.556   4.216  0.00  0.00      U5    
ATOM   1222  HB2 NPE U   6      -6.083 -39.464   2.428  0.00  0.00      U5    
ATOM   1223  CG  NPE U   6      -7.661 -38.425   3.032  0.00  0.00      U5    
ATOM   1224  CD1 NPE U   6      -8.561 -37.994   4.045  0.00  0.00      U5    
ATOM   1225  HD1 NPE U   6      -8.620 -38.577   4.952  0.00  0.00      U5    
ATOM   1226  CE1 NPE U   6      -9.151 -36.743   3.966  0.00  0.00      U5    
ATOM   1227  HE1 NPE U   6      -9.771 -36.306   4.735  0.00  0.00      U5    
ATOM   1228  CZ1 NPE U   6      -9.004 -35.941   2.772  0.00  0.00      U5    
ATOM   1229  HZ  NPE U   6      -9.491 -35.000   2.559  0.00  0.00      U5    
ATOM   1230  CD2 NPE U   6      -7.635 -37.748   1.849  0.00  0.00      U5    
ATOM   1231  HD2 NPE U   6      -7.086 -38.140   1.006  0.00  0.00      U5    
ATOM   1232  CE2 NPE U   6      -8.340 -36.558   1.719  0.00  0.00      U5    
ATOM   1233  HE2 NPE U   6      -8.367 -35.975   0.810  0.00  0.00      U5    
ATOM   1234  C   NPE U   6      -7.500 -43.788   1.345  0.00  0.00      U5    
ATOM   1235  O   NPE U   6      -8.017 -44.508   2.191  0.00  0.00      U5    
ATOM   1236  N   NPE U   7      -7.874 -43.871   0.054  0.00  0.00      U5    
ATOM   1237  CA  NPE U   7      -7.480 -42.958  -1.052  0.00  0.00      U5    
ATOM   1238  HA1 NPE U   7      -6.475 -42.581  -0.931  0.00  0.00      U5    
ATOM   1239  HA2 NPE U   7      -7.687 -43.584  -1.908  0.00  0.00      U5    
ATOM   1240  CA5 NPE U   7      -8.708 -44.987  -0.373  0.00  0.00      U5    
ATOM   1241  HA3 NPE U   7      -9.272 -44.688  -1.282  0.00  0.00      U5    
ATOM   1242  HA4 NPE U   7      -9.427 -45.299   0.414  0.00  0.00      U5    
ATOM   1243  CB  NPE U   7      -7.988 -46.337  -0.612  0.00  0.00      U5    
ATOM   1244  HB1 NPE U   7      -7.068 -46.279  -1.232  0.00  0.00      U5    
ATOM   1245  HB2 NPE U   7      -7.754 -46.704   0.410  0.00  0.00      U5    
ATOM   1246  CG  NPE U   7      -8.877 -47.292  -1.387  0.00  0.00      U5    
ATOM   1247  CD1 NPE U   7      -9.949 -47.877  -0.644  0.00  0.00      U5    
ATOM   1248  HD1 NPE U   7      -9.897 -47.612   0.401  0.00  0.00      U5    
ATOM   1249  CE1 NPE U   7     -10.828 -48.819  -1.184  0.00  0.00      U5    
ATOM   1250  HE1 NPE U   7     -11.624 -49.141  -0.529  0.00  0.00      U5    
ATOM   1251  CZ1 NPE U   7     -10.585 -49.237  -2.491  0.00  0.00      U5    
ATOM   1252  HZ  NPE U   7     -11.185 -50.052  -2.868  0.00  0.00      U5    
ATOM   1253  CD2 NPE U   7      -8.795 -47.608  -2.733  0.00  0.00      U5    
ATOM   1254  HD2 NPE U   7      -8.010 -47.137  -3.306  0.00  0.00      U5    
ATOM   1255  CE2 NPE U   7      -9.620 -48.621  -3.271  0.00  0.00      U5    
ATOM   1256  HE2 NPE U   7      -9.696 -48.829  -4.328  0.00  0.00      U5    
ATOM   1257  C   NPE U   7      -8.476 -41.883  -1.195  0.00  0.00      U5    
ATOM   1258  O   NPE U   7      -8.984 -41.403  -0.170  0.00  0.00      U5    
ATOM   1259  N   NPE U   8      -8.790 -41.486  -2.472  0.00  0.00      U5    
ATOM   1260  CA  NPE U   8      -8.259 -41.979  -3.779  0.00  0.00      U5    
ATOM   1261  HA1 NPE U   8      -8.046 -41.146  -4.433  0.00  0.00      U5    
ATOM   1262  HA2 NPE U   8      -7.355 -42.566  -3.715  0.00  0.00      U5    
ATOM   1263  CA5 NPE U   8      -9.660 -40.279  -2.661  0.00  0.00      U5    
ATOM   1264  HA3 NPE U   8     -10.586 -40.364  -2.053  0.00  0.00      U5    
ATOM   1265  HA4 NPE U   8      -9.906 -40.071  -3.724  0.00  0.00      U5    
ATOM   1266  CB  NPE U   8      -8.910 -39.027  -2.256  0.00  0.00      U5    
ATOM   1267  HB1 NPE U   8      -8.599 -39.061  -1.190  0.00  0.00      U5    
ATOM   1268  HB2 NPE U   8      -8.012 -38.944  -2.905  0.00  0.00      U5    
ATOM   1269  CG  NPE U   8      -9.650 -37.779  -2.296  0.00  0.00      U5    
ATOM   1270  CD1 NPE U   8     -10.524 -37.522  -1.161  0.00  0.00      U5    
ATOM   1271  HD1 NPE U   8     -10.810 -38.240  -0.406  0.00  0.00      U5    
ATOM   1272  CE1 NPE U   8     -11.165 -36.289  -1.102  0.00  0.00      U5    
ATOM   1273  HE1 NPE U   8     -11.903 -36.137  -0.329  0.00  0.00      U5    
ATOM   1274  CZ1 NPE U   8     -10.980 -35.289  -2.082  0.00  0.00      U5    
ATOM   1275  HZ  NPE U   8     -11.318 -34.268  -1.980  0.00  0.00      U5    
ATOM   1276  CD2 NPE U   8      -9.547 -36.869  -3.355  0.00  0.00      U5    
ATOM   1277  HD2 NPE U   8      -8.769 -37.046  -4.083  0.00  0.00      U5    
ATOM   1278  CE2 NPE U   8     -10.209 -35.625  -3.213  0.00  0.00      U5    
ATOM   1279  HE2 NPE U   8     -10.055 -34.918  -4.015  0.00  0.00      U5    
ATOM   1280  C   NPE U   8      -9.330 -42.889  -4.289  0.00  0.00      U5    
ATOM   1281  O   NPE U   8     -10.086 -43.383  -3.501  0.00  0.00      U5    
ATOM   1282  N   NPE U   9      -9.526 -43.129  -5.624  0.00  0.00      U5    
ATOM   1283  CA  NPE U   9      -8.958 -42.327  -6.757  0.00  0.00      U5    
ATOM   1284  HA1 NPE U   9      -7.982 -41.971  -6.461  0.00  0.00      U5    
ATOM   1285  HA2 NPE U   9      -8.822 -42.975  -7.610  0.00  0.00      U5    
ATOM   1286  CA5 NPE U   9     -10.426 -44.159  -6.009  0.00  0.00      U5    
ATOM   1287  HA3 NPE U   9     -10.674 -44.048  -7.086  0.00  0.00      U5    
ATOM   1288  HA4 NPE U   9     -11.353 -44.127  -5.397  0.00  0.00      U5    
ATOM   1289  CB  NPE U   9      -9.659 -45.421  -5.956  0.00  0.00      U5    
ATOM   1290  HB1 NPE U   9      -8.736 -45.330  -6.568  0.00  0.00      U5    
ATOM   1291  HB2 NPE U   9      -9.369 -45.766  -4.940  0.00  0.00      U5    
ATOM   1292  CG  NPE U   9     -10.536 -46.454  -6.545  0.00  0.00      U5    
ATOM   1293  CD1 NPE U   9     -11.474 -46.997  -5.711  0.00  0.00      U5    
ATOM   1294  HD1 NPE U   9     -11.451 -46.746  -4.661  0.00  0.00      U5    
ATOM   1295  CE1 NPE U   9     -12.433 -47.902  -6.209  0.00  0.00      U5    
ATOM   1296  HE1 NPE U   9     -13.219 -48.206  -5.533  0.00  0.00      U5    
ATOM   1297  CZ1 NPE U   9     -12.335 -48.355  -7.497  0.00  0.00      U5    
ATOM   1298  HZ  NPE U   9     -12.965 -49.174  -7.810  0.00  0.00      U5    
ATOM   1299  CD2 NPE U   9     -10.450 -46.796  -7.874  0.00  0.00      U5    
ATOM   1300  HD2 NPE U   9      -9.784 -46.337  -8.590  0.00  0.00      U5    
ATOM   1301  CE2 NPE U   9     -11.379 -47.811  -8.387  0.00  0.00      U5    
ATOM   1302  HE2 NPE U   9     -11.276 -48.050  -9.435  0.00  0.00      U5    
ATOM   1303  C   NPE U   9      -9.895 -41.145  -6.971  0.00  0.00      U5    
ATOM   1304  O   NPE U   9     -10.451 -40.622  -6.025  0.00  0.00      U5    
ATOM   1305  N   NPE U  10     -10.245 -40.745  -8.233  0.00  0.00      U5    
ATOM   1306  CA  NPE U  10      -9.839 -41.450  -9.482  0.00  0.00      U5    
ATOM   1307  HA1 NPE U  10     -10.008 -40.750 -10.287  0.00  0.00      U5    
ATOM   1308  HA2 NPE U  10      -8.802 -41.749  -9.482  0.00  0.00      U5    
ATOM   1309  CA5 NPE U  10     -11.082 -39.590  -8.436  0.00  0.00      U5    
ATOM   1310  HA3 NPE U  10     -11.925 -39.573  -7.712  0.00  0.00      U5    
ATOM   1311  HA4 NPE U  10     -11.448 -39.647  -9.483  0.00  0.00      U5    
ATOM   1312  CB  NPE U  10     -10.257 -38.293  -8.499  0.00  0.00      U5    
ATOM   1313  HB1 NPE U  10      -9.858 -38.063  -7.489  0.00  0.00      U5    
ATOM   1314  HB2 NPE U  10      -9.363 -38.324  -9.157  0.00  0.00      U5    
ATOM   1315  CG  NPE U  10     -11.146 -37.221  -8.936  0.00  0.00      U5    
ATOM   1316  CD1 NPE U  10     -11.840 -36.447  -7.998  0.00  0.00      U5    
ATOM   1317  HD1 NPE U  10     -11.618 -36.696  -6.971  0.00  0.00      U5    
ATOM   1318  CE1 NPE U  10     -12.525 -35.298  -8.451  0.00  0.00      U5    
ATOM   1319  HE1 NPE U  10     -13.049 -34.765  -7.671  0.00  0.00      U5    
ATOM   1320  CZ1 NPE U  10     -12.728 -35.016  -9.853  0.00  0.00      U5    
ATOM   1321  HZ  NPE U  10     -13.281 -34.121 -10.098  0.00  0.00      U5    
ATOM   1322  CD2 NPE U  10     -11.237 -36.837 -10.281  0.00  0.00      U5    
ATOM   1323  HD2 NPE U  10     -10.703 -37.566 -10.873  0.00  0.00      U5    
ATOM   1324  CE2 NPE U  10     -12.095 -35.845 -10.716  0.00  0.00      U5    
ATOM   1325  HE2 NPE U  10     -12.124 -35.713 -11.787  0.00  0.00      U5    
ATOM   1326  C   NPE U  10     -10.593 -42.598 -10.038  0.00  0.00      U5    
ATOM   1327  O   NPE U  10     -11.339 -43.202  -9.301  0.00  0.00      U5    
ATOM   1328  NT  NPE U  10     -10.125 -43.168 -11.171  0.00  0.00      U5    
ATOM   1329  HT1 NPE U  10     -10.561 -44.028 -11.436  0.00  0.00      U5    
ATOM   1330  HT2 NPE U  10      -9.581 -42.641 -11.825  0.00  0.00      U5    
ATOM   1331  N   NTE U   1       3.329 -46.718  16.750  0.00  0.00      U6    
ATOM   1332  HT1 NTE U   1       2.494 -46.666  17.294  0.00  0.00      U6    
ATOM   1333  CA  NTE U   1       3.422 -45.844  15.511  0.00  0.00      U6    
ATOM   1334  HA1 NTE U   1       4.440 -45.484  15.523  0.00  0.00      U6    
ATOM   1335  HA2 NTE U   1       3.132 -46.511  14.713  0.00  0.00      U6    
ATOM   1336  CA5 NTE U   1       4.013 -47.997  16.721  0.00  0.00      U6    
ATOM   1337  HA3 NTE U   1       5.025 -47.768  16.323  0.00  0.00      U6    
ATOM   1338  HA4 NTE U   1       4.082 -48.537  17.689  0.00  0.00      U6    
ATOM   1339  CB  NTE U   1       3.336 -49.078  15.821  0.00  0.00      U6    
ATOM   1340  HB1 NTE U   1       2.261 -48.995  16.086  0.00  0.00      U6    
ATOM   1341  HB2 NTE U   1       3.438 -48.748  14.765  0.00  0.00      U6    
ATOM   1342  OG  NTE U   1       3.760 -50.416  15.960  0.00  0.00      U6    
ATOM   1343  CD  NTE U   1       2.896 -51.277  15.135  0.00  0.00      U6    
ATOM   1344  HD1 NTE U   1       2.840 -50.835  14.117  0.00  0.00      U6    
ATOM   1345  HD2 NTE U   1       3.443 -52.237  15.016  0.00  0.00      U6    
ATOM   1346  CE  NTE U   1       1.556 -51.706  15.776  0.00  0.00      U6    
ATOM   1347  HE1 NTE U   1       1.247 -52.610  15.210  0.00  0.00      U6    
ATOM   1348  HE2 NTE U   1       1.881 -51.988  16.800  0.00  0.00      U6    
ATOM   1349  OZ  NTE U   1       0.516 -50.804  15.737  0.00  0.00      U6    
ATOM   1350  CH  NTE U   1       0.228 -50.467  14.384  0.00  0.00      U6    
ATOM   1351  HH1 NTE U   1       1.102 -49.995  13.888  0.00  0.00      U6    
ATOM   1352  HH2 NTE U   1       0.037 -51.287  13.659  0.00  0.00      U6    
ATOM   1353  CT  NTE U   1      -0.896 -49.440  14.328  0.00  0.00      U6    
ATOM   1354  HT3 NTE U   1      -0.852 -48.832  15.257  0.00  0.00      U6    
ATOM   1355  HT4 NTE U   1      -0.611 -48.788  13.475  0.00  0.00      U6    
ATOM   1356  OI  NTE U   1      -2.214 -49.931  14.172  0.00  0.00      U6    
ATOM   1357  CK  NTE U   1      -3.076 -48.848  14.321  0.00  0.00      U6    
ATOM   1358  HK1 NTE U   1      -4.105 -49.265  14.348  0.00  0.00      U6    
ATOM   1359  HK2 NTE U   1      -2.976 -48.099  13.506  0.00  0.00      U6    
ATOM   1360  HK3 NTE U   1      -2.994 -48.470  15.363  0.00  0.00      U6    
ATOM   1361  C   NTE U   1       2.445 -44.745  15.646  0.00  0.00      U6    
ATOM   1362  O   NTE U   1       2.172 -44.343  16.789  0.00  0.00      U6    
ATOM   1363  N   NTE U   2       1.861 -44.269  14.519  0.00  0.00      U6    
ATOM   1364  CA  NTE U   2       2.187 -44.697  13.126  0.00  0.00      U6    
ATOM   1365  HA1 NTE U   2       2.078 -43.878  12.430  0.00  0.00      U6    
ATOM   1366  HA2 NTE U   2       3.211 -45.037  13.149  0.00  0.00      U6    
ATOM   1367  CA5 NTE U   2       0.971 -43.168  14.665  0.00  0.00      U6    
ATOM   1368  HA3 NTE U   2       0.411 -43.072  13.711  0.00  0.00      U6    
ATOM   1369  HA4 NTE U   2       0.243 -43.368  15.480  0.00  0.00      U6    
ATOM   1370  CB  NTE U   2       1.692 -41.782  14.809  0.00  0.00      U6    
ATOM   1371  HB1 NTE U   2       2.076 -41.443  15.795  0.00  0.00      U6    
ATOM   1372  HB2 NTE U   2       2.603 -41.884  14.181  0.00  0.00      U6    
ATOM   1373  OG  NTE U   2       0.890 -40.666  14.420  0.00  0.00      U6    
ATOM   1374  CD  NTE U   2       1.297 -40.204  13.152  0.00  0.00      U6    
ATOM   1375  HD1 NTE U   2       2.333 -39.805  13.194  0.00  0.00      U6    
ATOM   1376  HD2 NTE U   2       1.019 -40.957  12.384  0.00  0.00      U6    
ATOM   1377  CE  NTE U   2       0.459 -38.952  12.658  0.00  0.00      U6    
ATOM   1378  HE1 NTE U   2       0.601 -38.960  11.556  0.00  0.00      U6    
ATOM   1379  HE2 NTE U   2      -0.550 -39.126  13.088  0.00  0.00      U6    
ATOM   1380  OZ  NTE U   2       0.983 -37.711  13.238  0.00  0.00      U6    
ATOM   1381  CH  NTE U   2      -0.035 -36.877  13.682  0.00  0.00      U6    
ATOM   1382  HH1 NTE U   2      -0.760 -36.677  12.864  0.00  0.00      U6    
ATOM   1383  HH2 NTE U   2      -0.544 -37.451  14.486  0.00  0.00      U6    
ATOM   1384  CT  NTE U   2       0.567 -35.528  14.057  0.00  0.00      U6    
ATOM   1385  HT3 NTE U   2       1.100 -35.076  13.193  0.00  0.00      U6    
ATOM   1386  HT4 NTE U   2      -0.256 -34.819  14.288  0.00  0.00      U6    
ATOM   1387  OI  NTE U   2       1.365 -35.702  15.194  0.00  0.00      U6    
ATOM   1388  CK  NTE U   2       1.911 -34.529  15.662  0.00  0.00      U6    
ATOM   1389  HK1 NTE U   2       2.738 -34.249  14.976  0.00  0.00      U6    
ATOM   1390  HK2 NTE U   2       2.344 -34.593  16.683  0.00  0.00      U6    
ATOM   1391  HK3 NTE U   2       1.159 -33.712  15.679  0.00  0.00      U6    
ATOM   1392  C   NTE U   2       1.375 -45.819  12.605  0.00  0.00      U6    
ATOM   1393  O   NTE U   2       1.140 -46.820  13.292  0.00  0.00      U6    
ATOM   1394  N   NTE U   3       0.875 -45.778  11.332  0.00  0.00      U6    
ATOM   1395  CA  NTE U   3       1.182 -44.898  10.164  0.00  0.00      U6    
ATOM   1396  HA1 NTE U   3       2.209 -44.576  10.256  0.00  0.00      U6    
ATOM   1397  HA2 NTE U   3       1.081 -45.495   9.270  0.00  0.00      U6    
ATOM   1398  CA5 NTE U   3       0.118 -47.002  10.951  0.00  0.00      U6    
ATOM   1399  HA3 NTE U   3      -0.525 -47.370  11.779  0.00  0.00      U6    
ATOM   1400  HA4 NTE U   3      -0.655 -46.773  10.187  0.00  0.00      U6    
ATOM   1401  CB  NTE U   3       0.935 -48.183  10.428  0.00  0.00      U6    
ATOM   1402  HB1 NTE U   3       1.613 -47.783   9.644  0.00  0.00      U6    
ATOM   1403  HB2 NTE U   3       1.600 -48.633  11.195  0.00  0.00      U6    
ATOM   1404  OG  NTE U   3       0.160 -49.157   9.677  0.00  0.00      U6    
ATOM   1405  CD  NTE U   3      -0.655 -49.943  10.561  0.00  0.00      U6    
ATOM   1406  HD1 NTE U   3       0.044 -50.250  11.368  0.00  0.00      U6    
ATOM   1407  HD2 NTE U   3      -1.496 -49.338  10.963  0.00  0.00      U6    
ATOM   1408  CE  NTE U   3      -1.216 -51.145   9.857  0.00  0.00      U6    
ATOM   1409  HE1 NTE U   3      -1.791 -50.845   8.956  0.00  0.00      U6    
ATOM   1410  HE2 NTE U   3      -0.343 -51.727   9.490  0.00  0.00      U6    
ATOM   1411  OZ  NTE U   3      -2.140 -51.962  10.639  0.00  0.00      U6    
ATOM   1412  CH  NTE U   3      -1.504 -53.055  11.275  0.00  0.00      U6    
ATOM   1413  HH1 NTE U   3      -0.821 -53.610  10.597  0.00  0.00      U6    
ATOM   1414  HH2 NTE U   3      -0.916 -52.688  12.144  0.00  0.00      U6    
ATOM   1415  CT  NTE U   3      -2.459 -54.082  11.868  0.00  0.00      U6    
ATOM   1416  HT3 NTE U   3      -1.924 -54.702  12.619  0.00  0.00      U6    
ATOM   1417  HT4 NTE U   3      -3.326 -53.539  12.300  0.00  0.00      U6    
ATOM   1418  OI  NTE U   3      -2.989 -54.902  10.824  0.00  0.00      U6    
ATOM   1419  CK  NTE U   3      -3.887 -55.770  11.385  0.00  0.00      U6    
ATOM   1420  HK1 NTE U   3      -3.414 -56.251  12.268  0.00  0.00      U6    
ATOM   1421  HK2 NTE U   3      -4.155 -56.538  10.628  0.00  0.00      U6    
ATOM   1422  HK3 NTE U   3      -4.849 -55.351  11.749  0.00  0.00      U6    
ATOM   1423  C   NTE U   3       0.333 -43.638  10.151  0.00  0.00      U6    
ATOM   1424  O   NTE U   3       0.205 -42.926  11.157  0.00  0.00      U6    
ATOM   1425  N   NTE U   4      -0.219 -43.151   8.970  0.00  0.00      U6    
ATOM   1426  CA  NTE U   4       0.149 -43.630   7.659  0.00  0.00      U6    
ATOM   1427  HA1 NTE U   4       0.094 -42.822   6.944  0.00  0.00      U6    
ATOM   1428  HA2 NTE U   4       1.113 -44.110   7.740  0.00  0.00      U6    
ATOM   1429  CA5 NTE U   4      -1.064 -41.990   8.982  0.00  0.00      U6    
ATOM   1430  HA3 NTE U   4      -1.762 -41.959   8.118  0.00  0.00      U6    
ATOM   1431  HA4 NTE U   4      -1.617 -41.895   9.941  0.00  0.00      U6    
ATOM   1432  CB  NTE U   4      -0.152 -40.751   8.900  0.00  0.00      U6    
ATOM   1433  HB1 NTE U   4       0.526 -40.717   9.779  0.00  0.00      U6    
ATOM   1434  HB2 NTE U   4       0.399 -40.798   7.936  0.00  0.00      U6    
ATOM   1435  OG  NTE U   4      -0.975 -39.629   9.056  0.00  0.00      U6    
ATOM   1436  CD  NTE U   4      -0.486 -38.619   8.202  0.00  0.00      U6    
ATOM   1437  HD1 NTE U   4       0.552 -38.264   8.379  0.00  0.00      U6    
ATOM   1438  HD2 NTE U   4      -0.470 -39.051   7.179  0.00  0.00      U6    
ATOM   1439  CE  NTE U   4      -1.495 -37.438   8.475  0.00  0.00      U6    
ATOM   1440  HE1 NTE U   4      -1.428 -36.872   7.522  0.00  0.00      U6    
ATOM   1441  HE2 NTE U   4      -2.501 -37.891   8.601  0.00  0.00      U6    
ATOM   1442  OZ  NTE U   4      -1.273 -36.585   9.511  0.00  0.00      U6    
ATOM   1443  CH  NTE U   4      -2.457 -35.797   9.674  0.00  0.00      U6    
ATOM   1444  HH1 NTE U   4      -2.776 -35.437   8.673  0.00  0.00      U6    
ATOM   1445  HH2 NTE U   4      -3.199 -36.385  10.255  0.00  0.00      U6    
ATOM   1446  CT  NTE U   4      -2.077 -34.561  10.455  0.00  0.00      U6    
ATOM   1447  HT3 NTE U   4      -1.042 -34.219  10.237  0.00  0.00      U6    
ATOM   1448  HT4 NTE U   4      -2.761 -33.712  10.244  0.00  0.00      U6    
ATOM   1449  OI  NTE U   4      -2.131 -34.972  11.808  0.00  0.00      U6    
ATOM   1450  CK  NTE U   4      -2.470 -33.908  12.789  0.00  0.00      U6    
ATOM   1451  HK1 NTE U   4      -2.291 -34.289  13.817  0.00  0.00      U6    
ATOM   1452  HK2 NTE U   4      -3.546 -33.649  12.684  0.00  0.00      U6    
ATOM   1453  HK3 NTE U   4      -1.817 -33.010  12.755  0.00  0.00      U6    
ATOM   1454  C   NTE U   4      -0.782 -44.722   7.194  0.00  0.00      U6    
ATOM   1455  O   NTE U   4      -1.232 -45.420   8.069  0.00  0.00      U6    
ATOM   1456  N   NPE U   5      -1.110 -44.891   5.853  0.00  0.00      U6    
ATOM   1457  CA  NPE U   5      -0.747 -43.949   4.779  0.00  0.00      U6    
ATOM   1458  HA1 NPE U   5       0.232 -43.495   4.833  0.00  0.00      U6    
ATOM   1459  HA2 NPE U   5      -0.762 -44.481   3.839  0.00  0.00      U6    
ATOM   1460  CA5 NPE U   5      -1.963 -46.064   5.467  0.00  0.00      U6    
ATOM   1461  HA3 NPE U   5      -2.450 -46.045   4.468  0.00  0.00      U6    
ATOM   1462  HA4 NPE U   5      -2.736 -46.148   6.260  0.00  0.00      U6    
ATOM   1463  CB  NPE U   5      -1.154 -47.430   5.515  0.00  0.00      U6    
ATOM   1464  HB1 NPE U   5      -0.350 -47.269   4.765  0.00  0.00      U6    
ATOM   1465  HB2 NPE U   5      -0.703 -47.608   6.514  0.00  0.00      U6    
ATOM   1466  CG  NPE U   5      -2.001 -48.560   5.163  0.00  0.00      U6    
ATOM   1467  CD1 NPE U   5      -2.857 -49.186   6.167  0.00  0.00      U6    
ATOM   1468  HD1 NPE U   5      -2.943 -48.735   7.144  0.00  0.00      U6    
ATOM   1469  CE1 NPE U   5      -3.560 -50.402   5.918  0.00  0.00      U6    
ATOM   1470  HE1 NPE U   5      -4.181 -50.803   6.705  0.00  0.00      U6    
ATOM   1471  CZ1 NPE U   5      -3.659 -50.836   4.598  0.00  0.00      U6    
ATOM   1472  HZ  NPE U   5      -4.265 -51.705   4.390  0.00  0.00      U6    
ATOM   1473  CD2 NPE U   5      -2.012 -49.140   3.874  0.00  0.00      U6    
ATOM   1474  HD2 NPE U   5      -1.301 -48.873   3.106  0.00  0.00      U6    
ATOM   1475  CE2 NPE U   5      -2.873 -50.210   3.569  0.00  0.00      U6    
ATOM   1476  HE2 NPE U   5      -2.778 -50.504   2.534  0.00  0.00      U6    
ATOM   1477  C   NPE U   5      -1.686 -42.739   4.797  0.00  0.00      U6    
ATOM   1478  O   NPE U   5      -2.221 -42.284   5.797  0.00  0.00      U6    
ATOM   1479  N   NPE U   6      -1.994 -42.145   3.584  0.00  0.00      U6    
ATOM   1480  CA  NPE U   6      -1.697 -42.697   2.205  0.00  0.00      U6    
ATOM   1481  HA1 NPE U   6      -1.638 -41.885   1.496  0.00  0.00      U6    
ATOM   1482  HA2 NPE U   6      -0.750 -43.216   2.234  0.00  0.00      U6    
ATOM   1483  CA5 NPE U   6      -2.781 -40.808   3.634  0.00  0.00      U6    
ATOM   1484  HA3 NPE U   6      -2.895 -40.470   4.687  0.00  0.00      U6    
ATOM   1485  HA4 NPE U   6      -3.840 -40.813   3.300  0.00  0.00      U6    
ATOM   1486  CB  NPE U   6      -2.098 -39.553   3.022  0.00  0.00      U6    
ATOM   1487  HB1 NPE U   6      -1.273 -39.317   3.727  0.00  0.00      U6    
ATOM   1488  HB2 NPE U   6      -1.712 -39.642   1.984  0.00  0.00      U6    
ATOM   1489  CG  NPE U   6      -3.042 -38.359   3.021  0.00  0.00      U6    
ATOM   1490  CD1 NPE U   6      -3.378 -37.636   1.802  0.00  0.00      U6    
ATOM   1491  HD1 NPE U   6      -3.121 -38.188   0.909  0.00  0.00      U6    
ATOM   1492  CE1 NPE U   6      -4.145 -36.454   1.845  0.00  0.00      U6    
ATOM   1493  HE1 NPE U   6      -4.498 -35.947   0.959  0.00  0.00      U6    
ATOM   1494  CZ1 NPE U   6      -4.526 -35.864   3.055  0.00  0.00      U6    
ATOM   1495  HZ  NPE U   6      -5.176 -35.001   3.068  0.00  0.00      U6    
ATOM   1496  CD2 NPE U   6      -3.345 -37.689   4.194  0.00  0.00      U6    
ATOM   1497  HD2 NPE U   6      -2.976 -38.101   5.122  0.00  0.00      U6    
ATOM   1498  CE2 NPE U   6      -4.013 -36.452   4.237  0.00  0.00      U6    
ATOM   1499  HE2 NPE U   6      -4.180 -35.943   5.175  0.00  0.00      U6    
ATOM   1500  C   NPE U   6      -2.566 -43.842   1.805  0.00  0.00      U6    
ATOM   1501  O   NPE U   6      -3.158 -44.491   2.658  0.00  0.00      U6    
ATOM   1502  N   NPE U   7      -2.741 -44.055   0.511  0.00  0.00      U6    
ATOM   1503  CA  NPE U   7      -2.412 -43.140  -0.625  0.00  0.00      U6    
ATOM   1504  HA1 NPE U   7      -1.500 -42.592  -0.438  0.00  0.00      U6    
ATOM   1505  HA2 NPE U   7      -2.380 -43.764  -1.506  0.00  0.00      U6    
ATOM   1506  CA5 NPE U   7      -3.716 -45.123   0.203  0.00  0.00      U6    
ATOM   1507  HA3 NPE U   7      -4.220 -44.893  -0.760  0.00  0.00      U6    
ATOM   1508  HA4 NPE U   7      -4.562 -45.172   0.922  0.00  0.00      U6    
ATOM   1509  CB  NPE U   7      -2.946 -46.527   0.094  0.00  0.00      U6    
ATOM   1510  HB1 NPE U   7      -2.175 -46.356  -0.687  0.00  0.00      U6    
ATOM   1511  HB2 NPE U   7      -2.428 -46.715   1.059  0.00  0.00      U6    
ATOM   1512  CG  NPE U   7      -3.936 -47.558  -0.162  0.00  0.00      U6    
ATOM   1513  CD1 NPE U   7      -4.542 -48.319   0.861  0.00  0.00      U6    
ATOM   1514  HD1 NPE U   7      -4.257 -48.073   1.873  0.00  0.00      U6    
ATOM   1515  CE1 NPE U   7      -5.367 -49.426   0.461  0.00  0.00      U6    
ATOM   1516  HE1 NPE U   7      -5.624 -50.137   1.233  0.00  0.00      U6    
ATOM   1517  CZ1 NPE U   7      -5.648 -49.620  -0.866  0.00  0.00      U6    
ATOM   1518  HZ  NPE U   7      -6.196 -50.531  -1.056  0.00  0.00      U6    
ATOM   1519  CD2 NPE U   7      -4.258 -47.818  -1.459  0.00  0.00      U6    
ATOM   1520  HD2 NPE U   7      -3.802 -47.219  -2.234  0.00  0.00      U6    
ATOM   1521  CE2 NPE U   7      -5.169 -48.793  -1.825  0.00  0.00      U6    
ATOM   1522  HE2 NPE U   7      -5.283 -48.988  -2.881  0.00  0.00      U6    
ATOM   1523  C   NPE U   7      -3.526 -42.032  -0.730  0.00  0.00      U6    
ATOM   1524  O   NPE U   7      -4.038 -41.558   0.255  0.00  0.00      U6    
ATOM   1525  N   NPE U   8      -4.005 -41.516  -1.960  0.00  0.00      U6    
ATOM   1526  CA  NPE U   8      -3.532 -41.922  -3.275  0.00  0.00      U6    
ATOM   1527  HA1 NPE U   8      -3.412 -41.058  -3.911  0.00  0.00      U6    
ATOM   1528  HA2 NPE U   8      -2.566 -42.396  -3.183  0.00  0.00      U6    
ATOM   1529  CA5 NPE U   8      -4.773 -40.256  -1.960  0.00  0.00      U6    
ATOM   1530  HA3 NPE U   8      -5.498 -40.198  -1.121  0.00  0.00      U6    
ATOM   1531  HA4 NPE U   8      -5.313 -40.238  -2.931  0.00  0.00      U6    
ATOM   1532  CB  NPE U   8      -3.783 -39.109  -2.157  0.00  0.00      U6    
ATOM   1533  HB1 NPE U   8      -3.120 -39.000  -1.272  0.00  0.00      U6    
ATOM   1534  HB2 NPE U   8      -3.084 -39.389  -2.973  0.00  0.00      U6    
ATOM   1535  CG  NPE U   8      -4.600 -37.823  -2.433  0.00  0.00      U6    
ATOM   1536  CD1 NPE U   8      -5.302 -37.078  -1.416  0.00  0.00      U6    
ATOM   1537  HD1 NPE U   8      -5.154 -37.425  -0.404  0.00  0.00      U6    
ATOM   1538  CE1 NPE U   8      -6.079 -35.903  -1.715  0.00  0.00      U6    
ATOM   1539  HE1 NPE U   8      -6.699 -35.561  -0.899  0.00  0.00      U6    
ATOM   1540  CZ1 NPE U   8      -6.018 -35.354  -2.981  0.00  0.00      U6    
ATOM   1541  HZ  NPE U   8      -6.660 -34.495  -3.106  0.00  0.00      U6    
ATOM   1542  CD2 NPE U   8      -4.720 -37.263  -3.719  0.00  0.00      U6    
ATOM   1543  HD2 NPE U   8      -4.283 -37.863  -4.503  0.00  0.00      U6    
ATOM   1544  CE2 NPE U   8      -5.387 -36.060  -4.009  0.00  0.00      U6    
ATOM   1545  HE2 NPE U   8      -5.496 -35.762  -5.042  0.00  0.00      U6    
ATOM   1546  C   NPE U   8      -4.391 -42.932  -3.909  0.00  0.00      U6    
ATOM   1547  O   NPE U   8      -4.859 -43.841  -3.177  0.00  0.00      U6    
ATOM   1548  N   NPE U   9      -4.801 -42.902  -5.233  0.00  0.00      U6    
ATOM   1549  CA  NPE U   9      -4.355 -41.885  -6.189  0.00  0.00      U6    
ATOM   1550  HA1 NPE U   9      -3.407 -41.413  -5.977  0.00  0.00      U6    
ATOM   1551  HA2 NPE U   9      -4.172 -42.351  -7.146  0.00  0.00      U6    
ATOM   1552  CA5 NPE U   9      -5.627 -43.982  -5.806  0.00  0.00      U6    
ATOM   1553  HA3 NPE U   9      -6.307 -43.575  -6.586  0.00  0.00      U6    
ATOM   1554  HA4 NPE U   9      -6.343 -44.385  -5.058  0.00  0.00      U6    
ATOM   1555  CB  NPE U   9      -4.702 -45.067  -6.276  0.00  0.00      U6    
ATOM   1556  HB1 NPE U   9      -3.902 -44.820  -7.006  0.00  0.00      U6    
ATOM   1557  HB2 NPE U   9      -4.203 -45.440  -5.356  0.00  0.00      U6    
ATOM   1558  CG  NPE U   9      -5.643 -46.152  -6.813  0.00  0.00      U6    
ATOM   1559  CD1 NPE U   9      -5.899 -47.318  -5.989  0.00  0.00      U6    
ATOM   1560  HD1 NPE U   9      -5.559 -47.392  -4.966  0.00  0.00      U6    
ATOM   1561  CE1 NPE U   9      -6.659 -48.392  -6.483  0.00  0.00      U6    
ATOM   1562  HE1 NPE U   9      -6.921 -49.326  -6.009  0.00  0.00      U6    
ATOM   1563  CZ1 NPE U   9      -7.165 -48.309  -7.829  0.00  0.00      U6    
ATOM   1564  HZ  NPE U   9      -7.723 -49.151  -8.212  0.00  0.00      U6    
ATOM   1565  CD2 NPE U   9      -6.102 -46.061  -8.136  0.00  0.00      U6    
ATOM   1566  HD2 NPE U   9      -5.808 -45.233  -8.764  0.00  0.00      U6    
ATOM   1567  CE2 NPE U   9      -6.967 -47.108  -8.559  0.00  0.00      U6    
ATOM   1568  HE2 NPE U   9      -7.545 -47.062  -9.470  0.00  0.00      U6    
ATOM   1569  C   NPE U   9      -5.288 -40.784  -6.435  0.00  0.00      U6    
ATOM   1570  O   NPE U   9      -5.701 -40.163  -5.436  0.00  0.00      U6    
ATOM   1571  N   NPE U  10      -5.604 -40.359  -7.708  0.00  0.00      U6    
ATOM   1572  CA  NPE U  10      -4.919 -40.770  -8.965  0.00  0.00      U6    
ATOM   1573  HA1 NPE U  10      -4.999 -40.026  -9.745  0.00  0.00      U6    
ATOM   1574  HA2 NPE U  10      -3.872 -40.937  -8.759  0.00  0.00      U6    
ATOM   1575  CA5 NPE U  10      -6.526 -39.183  -7.942  0.00  0.00      U6    
ATOM   1576  HA3 NPE U  10      -7.402 -39.227  -7.261  0.00  0.00      U6    
ATOM   1577  HA4 NPE U  10      -6.964 -39.244  -8.961  0.00  0.00      U6    
ATOM   1578  CB  NPE U  10      -5.895 -37.829  -7.720  0.00  0.00      U6    
ATOM   1579  HB1 NPE U  10      -5.515 -37.798  -6.676  0.00  0.00      U6    
ATOM   1580  HB2 NPE U  10      -5.029 -37.550  -8.359  0.00  0.00      U6    
ATOM   1581  CG  NPE U  10      -6.848 -36.708  -7.924  0.00  0.00      U6    
ATOM   1582  CD1 NPE U  10      -7.560 -36.282  -6.785  0.00  0.00      U6    
ATOM   1583  HD1 NPE U  10      -7.301 -36.804  -5.875  0.00  0.00      U6    
ATOM   1584  CE1 NPE U  10      -8.502 -35.271  -6.885  0.00  0.00      U6    
ATOM   1585  HE1 NPE U  10      -8.963 -35.024  -5.940  0.00  0.00      U6    
ATOM   1586  CZ1 NPE U  10      -8.932 -34.804  -8.158  0.00  0.00      U6    
ATOM   1587  HZ  NPE U  10      -9.730 -34.087  -8.277  0.00  0.00      U6    
ATOM   1588  CD2 NPE U  10      -7.116 -36.003  -9.173  0.00  0.00      U6    
ATOM   1589  HD2 NPE U  10      -6.544 -36.304 -10.039  0.00  0.00      U6    
ATOM   1590  CE2 NPE U  10      -8.163 -35.129  -9.287  0.00  0.00      U6    
ATOM   1591  HE2 NPE U  10      -8.414 -34.805 -10.287  0.00  0.00      U6    
ATOM   1592  C   NPE U  10      -5.446 -41.969  -9.598  0.00  0.00      U6    
ATOM   1593  O   NPE U  10      -6.508 -42.420  -9.069  0.00  0.00      U6    
ATOM   1594  NT  NPE U  10      -4.979 -42.441 -10.788  0.00  0.00      U6    
ATOM   1595  HT1 NPE U  10      -5.531 -43.187 -11.160  0.00  0.00      U6    
ATOM   1596  HT2 NPE U  10      -4.500 -41.774 -11.359  0.00  0.00      U6    
ATOM   1597  N   NTE U   1       7.465 -46.217  16.614  0.00  0.00      U7    
ATOM   1598  HT1 NTE U   1       7.091 -47.034  16.182  0.00  0.00      U7    
ATOM   1599  CA  NTE U   1       8.257 -45.316  15.728  0.00  0.00      U7    
ATOM   1600  HA1 NTE U   1       9.235 -45.093  16.129  0.00  0.00      U7    
ATOM   1601  HA2 NTE U   1       8.324 -45.896  14.820  0.00  0.00      U7    
ATOM   1602  CA5 NTE U   1       8.083 -46.447  17.923  0.00  0.00      U7    
ATOM   1603  HA3 NTE U   1       8.440 -45.522  18.425  0.00  0.00      U7    
ATOM   1604  HA4 NTE U   1       7.408 -46.998  18.612  0.00  0.00      U7    
ATOM   1605  CB  NTE U   1       9.286 -47.404  17.729  0.00  0.00      U7    
ATOM   1606  HB1 NTE U   1       8.940 -48.187  17.021  0.00  0.00      U7    
ATOM   1607  HB2 NTE U   1      10.096 -46.775  17.302  0.00  0.00      U7    
ATOM   1608  OG  NTE U   1       9.643 -47.987  18.961  0.00  0.00      U7    
ATOM   1609  CD  NTE U   1      10.359 -49.167  18.784  0.00  0.00      U7    
ATOM   1610  HD1 NTE U   1       9.646 -49.931  18.408  0.00  0.00      U7    
ATOM   1611  HD2 NTE U   1      11.186 -49.072  18.048  0.00  0.00      U7    
ATOM   1612  CE  NTE U   1      10.857 -49.669  20.077  0.00  0.00      U7    
ATOM   1613  HE1 NTE U   1      11.284 -50.682  19.917  0.00  0.00      U7    
ATOM   1614  HE2 NTE U   1      11.684 -48.975  20.341  0.00  0.00      U7    
ATOM   1615  OZ  NTE U   1       9.831 -49.710  21.006  0.00  0.00      U7    
ATOM   1616  CH  NTE U   1      10.144 -50.384  22.237  0.00  0.00      U7    
ATOM   1617  HH1 NTE U   1       9.253 -50.500  22.890  0.00  0.00      U7    
ATOM   1618  HH2 NTE U   1      10.647 -51.359  22.060  0.00  0.00      U7    
ATOM   1619  CT  NTE U   1      11.208 -49.558  23.036  0.00  0.00      U7    
ATOM   1620  HT3 NTE U   1      11.104 -49.756  24.124  0.00  0.00      U7    
ATOM   1621  HT4 NTE U   1      12.227 -49.894  22.748  0.00  0.00      U7    
ATOM   1622  OI  NTE U   1      10.986 -48.157  22.815  0.00  0.00      U7    
ATOM   1623  CK  NTE U   1      11.624 -47.395  23.835  0.00  0.00      U7    
ATOM   1624  HK1 NTE U   1      11.475 -46.306  23.679  0.00  0.00      U7    
ATOM   1625  HK2 NTE U   1      12.733 -47.406  23.760  0.00  0.00      U7    
ATOM   1626  HK3 NTE U   1      11.303 -47.683  24.859  0.00  0.00      U7    
ATOM   1627  C   NTE U   1       7.627 -44.037  15.586  0.00  0.00      U7    
ATOM   1628  O   NTE U   1       7.606 -43.234  16.538  0.00  0.00      U7    
ATOM   1629  N   NTE U   2       6.847 -43.864  14.503  0.00  0.00      U7    
ATOM   1630  CA  NTE U   2       7.243 -44.247  13.152  0.00  0.00      U7    
ATOM   1631  HA1 NTE U   2       6.997 -43.414  12.511  0.00  0.00      U7    
ATOM   1632  HA2 NTE U   2       8.284 -44.519  13.054  0.00  0.00      U7    
ATOM   1633  CA5 NTE U   2       5.919 -42.703  14.583  0.00  0.00      U7    
ATOM   1634  HA3 NTE U   2       4.985 -42.890  14.011  0.00  0.00      U7    
ATOM   1635  HA4 NTE U   2       5.564 -42.445  15.604  0.00  0.00      U7    
ATOM   1636  CB  NTE U   2       6.472 -41.376  13.967  0.00  0.00      U7    
ATOM   1637  HB1 NTE U   2       6.403 -40.528  14.682  0.00  0.00      U7    
ATOM   1638  HB2 NTE U   2       7.521 -41.633  13.705  0.00  0.00      U7    
ATOM   1639  OG  NTE U   2       5.619 -41.169  12.801  0.00  0.00      U7    
ATOM   1640  CD  NTE U   2       6.137 -40.043  12.083  0.00  0.00      U7    
ATOM   1641  HD1 NTE U   2       7.194 -39.794  12.319  0.00  0.00      U7    
ATOM   1642  HD2 NTE U   2       6.167 -40.194  10.983  0.00  0.00      U7    
ATOM   1643  CE  NTE U   2       5.578 -38.643  12.264  0.00  0.00      U7    
ATOM   1644  HE1 NTE U   2       6.008 -37.956  11.504  0.00  0.00      U7    
ATOM   1645  HE2 NTE U   2       4.483 -38.804  12.161  0.00  0.00      U7    
ATOM   1646  OZ  NTE U   2       5.789 -38.075  13.504  0.00  0.00      U7    
ATOM   1647  CH  NTE U   2       4.846 -37.003  13.693  0.00  0.00      U7    
ATOM   1648  HH1 NTE U   2       5.079 -36.205  12.955  0.00  0.00      U7    
ATOM   1649  HH2 NTE U   2       3.814 -37.325  13.440  0.00  0.00      U7    
ATOM   1650  CT  NTE U   2       5.123 -36.463  15.131  0.00  0.00      U7    
ATOM   1651  HT3 NTE U   2       4.384 -35.652  15.307  0.00  0.00      U7    
ATOM   1652  HT4 NTE U   2       4.839 -37.335  15.757  0.00  0.00      U7    
ATOM   1653  OI  NTE U   2       6.433 -35.975  15.267  0.00  0.00      U7    
ATOM   1654  CK  NTE U   2       6.664 -35.145  16.392  0.00  0.00      U7    
ATOM   1655  HK1 NTE U   2       6.136 -34.191  16.178  0.00  0.00      U7    
ATOM   1656  HK2 NTE U   2       7.757 -34.963  16.472  0.00  0.00      U7    
ATOM   1657  HK3 NTE U   2       6.121 -35.607  17.244  0.00  0.00      U7    
ATOM   1658  C   NTE U   2       6.408 -45.476  12.775  0.00  0.00      U7    
ATOM   1659  O   NTE U   2       6.202 -46.351  13.637  0.00  0.00      U7    
ATOM   1660  N   NTE U   3       5.906 -45.618  11.502  0.00  0.00      U7    
ATOM   1661  CA  NTE U   3       6.096 -44.648  10.428  0.00  0.00      U7    
ATOM   1662  HA1 NTE U   3       7.039 -44.130  10.515  0.00  0.00      U7    
ATOM   1663  HA2 NTE U   3       6.017 -45.189   9.496  0.00  0.00      U7    
ATOM   1664  CA5 NTE U   3       5.059 -46.723  11.080  0.00  0.00      U7    
ATOM   1665  HA3 NTE U   3       4.549 -47.158  11.966  0.00  0.00      U7    
ATOM   1666  HA4 NTE U   3       4.217 -46.338  10.464  0.00  0.00      U7    
ATOM   1667  CB  NTE U   3       5.713 -47.944  10.388  0.00  0.00      U7    
ATOM   1668  HB1 NTE U   3       6.106 -47.510   9.444  0.00  0.00      U7    
ATOM   1669  HB2 NTE U   3       6.571 -48.381  10.942  0.00  0.00      U7    
ATOM   1670  OG  NTE U   3       4.829 -48.989  10.179  0.00  0.00      U7    
ATOM   1671  CD  NTE U   3       5.553 -50.049   9.653  0.00  0.00      U7    
ATOM   1672  HD1 NTE U   3       6.322 -49.696   8.933  0.00  0.00      U7    
ATOM   1673  HD2 NTE U   3       6.180 -50.486  10.460  0.00  0.00      U7    
ATOM   1674  CE  NTE U   3       4.772 -51.147   8.905  0.00  0.00      U7    
ATOM   1675  HE1 NTE U   3       4.121 -50.837   8.059  0.00  0.00      U7    
ATOM   1676  HE2 NTE U   3       5.565 -51.789   8.467  0.00  0.00      U7    
ATOM   1677  OZ  NTE U   3       4.041 -51.937   9.878  0.00  0.00      U7    
ATOM   1678  CH  NTE U   3       2.912 -51.316  10.337  0.00  0.00      U7    
ATOM   1679  HH1 NTE U   3       3.119 -50.502  11.064  0.00  0.00      U7    
ATOM   1680  HH2 NTE U   3       2.295 -50.884   9.520  0.00  0.00      U7    
ATOM   1681  CT  NTE U   3       2.227 -52.488  11.033  0.00  0.00      U7    
ATOM   1682  HT3 NTE U   3       1.386 -52.019  11.588  0.00  0.00      U7    
ATOM   1683  HT4 NTE U   3       1.951 -53.256  10.279  0.00  0.00      U7    
ATOM   1684  OI  NTE U   3       3.049 -53.162  12.011  0.00  0.00      U7    
ATOM   1685  CK  NTE U   3       2.470 -54.332  12.502  0.00  0.00      U7    
ATOM   1686  HK1 NTE U   3       1.869 -54.147  13.418  0.00  0.00      U7    
ATOM   1687  HK2 NTE U   3       3.346 -54.986  12.702  0.00  0.00      U7    
ATOM   1688  HK3 NTE U   3       1.818 -54.758  11.710  0.00  0.00      U7    
ATOM   1689  C   NTE U   3       4.984 -43.610  10.365  0.00  0.00      U7    
ATOM   1690  O   NTE U   3       4.472 -43.196  11.407  0.00  0.00      U7    
ATOM   1691  N   NTE U   4       4.610 -43.072   9.143  0.00  0.00      U7    
ATOM   1692  CA  NTE U   4       5.149 -43.575   7.781  0.00  0.00      U7    
ATOM   1693  HA1 NTE U   4       5.142 -42.786   7.044  0.00  0.00      U7    
ATOM   1694  HA2 NTE U   4       6.127 -44.025   7.692  0.00  0.00      U7    
ATOM   1695  CA5 NTE U   4       3.690 -41.908   9.050  0.00  0.00      U7    
ATOM   1696  HA3 NTE U   4       2.844 -42.178   8.381  0.00  0.00      U7    
ATOM   1697  HA4 NTE U   4       3.224 -41.652  10.025  0.00  0.00      U7    
ATOM   1698  CB  NTE U   4       4.447 -40.650   8.622  0.00  0.00      U7    
ATOM   1699  HB1 NTE U   4       5.424 -40.757   9.140  0.00  0.00      U7    
ATOM   1700  HB2 NTE U   4       4.544 -40.585   7.517  0.00  0.00      U7    
ATOM   1701  OG  NTE U   4       3.740 -39.526   9.051  0.00  0.00      U7    
ATOM   1702  CD  NTE U   4       4.448 -38.364   8.736  0.00  0.00      U7    
ATOM   1703  HD1 NTE U   4       5.412 -38.404   9.288  0.00  0.00      U7    
ATOM   1704  HD2 NTE U   4       4.761 -38.449   7.674  0.00  0.00      U7    
ATOM   1705  CE  NTE U   4       3.698 -37.107   8.980  0.00  0.00      U7    
ATOM   1706  HE1 NTE U   4       4.347 -36.231   8.765  0.00  0.00      U7    
ATOM   1707  HE2 NTE U   4       2.810 -37.187   8.317  0.00  0.00      U7    
ATOM   1708  OZ  NTE U   4       3.236 -37.071  10.387  0.00  0.00      U7    
ATOM   1709  CH  NTE U   4       2.000 -36.292  10.481  0.00  0.00      U7    
ATOM   1710  HH1 NTE U   4       1.398 -36.434   9.559  0.00  0.00      U7    
ATOM   1711  HH2 NTE U   4       1.278 -36.686  11.228  0.00  0.00      U7    
ATOM   1712  CT  NTE U   4       2.357 -34.837  10.743  0.00  0.00      U7    
ATOM   1713  HT3 NTE U   4       1.443 -34.307  11.085  0.00  0.00      U7    
ATOM   1714  HT4 NTE U   4       3.077 -34.765  11.587  0.00  0.00      U7    
ATOM   1715  OI  NTE U   4       2.966 -34.095   9.682  0.00  0.00      U7    
ATOM   1716  CK  NTE U   4       3.409 -32.775  10.134  0.00  0.00      U7    
ATOM   1717  HK1 NTE U   4       2.526 -32.237  10.540  0.00  0.00      U7    
ATOM   1718  HK2 NTE U   4       3.789 -32.202   9.261  0.00  0.00      U7    
ATOM   1719  HK3 NTE U   4       4.210 -32.911  10.891  0.00  0.00      U7    
ATOM   1720  C   NTE U   4       4.103 -44.576   7.341  0.00  0.00      U7    
ATOM   1721  O   NTE U   4       3.607 -45.299   8.220  0.00  0.00      U7    
ATOM   1722  N   NPE U   5       3.649 -44.727   6.082  0.00  0.00      U7    
ATOM   1723  CA  NPE U   5       3.989 -43.799   4.935  0.00  0.00      U7    
ATOM   1724  HA1 NPE U   5       5.007 -43.471   5.086  0.00  0.00      U7    
ATOM   1725  HA2 NPE U   5       3.965 -44.294   3.975  0.00  0.00      U7    
ATOM   1726  CA5 NPE U   5       2.739 -45.874   5.749  0.00  0.00      U7    
ATOM   1727  HA3 NPE U   5       2.560 -45.772   4.657  0.00  0.00      U7    
ATOM   1728  HA4 NPE U   5       1.831 -45.839   6.388  0.00  0.00      U7    
ATOM   1729  CB  NPE U   5       3.444 -47.302   5.739  0.00  0.00      U7    
ATOM   1730  HB1 NPE U   5       4.267 -47.195   5.000  0.00  0.00      U7    
ATOM   1731  HB2 NPE U   5       3.851 -47.392   6.769  0.00  0.00      U7    
ATOM   1732  CG  NPE U   5       2.515 -48.419   5.424  0.00  0.00      U7    
ATOM   1733  CD1 NPE U   5       1.834 -49.055   6.511  0.00  0.00      U7    
ATOM   1734  HD1 NPE U   5       2.027 -48.736   7.524  0.00  0.00      U7    
ATOM   1735  CE1 NPE U   5       1.011 -50.104   6.266  0.00  0.00      U7    
ATOM   1736  HE1 NPE U   5       0.435 -50.610   7.026  0.00  0.00      U7    
ATOM   1737  CZ1 NPE U   5       0.654 -50.479   4.964  0.00  0.00      U7    
ATOM   1738  HZ  NPE U   5      -0.062 -51.281   4.863  0.00  0.00      U7    
ATOM   1739  CD2 NPE U   5       2.150 -48.792   4.155  0.00  0.00      U7    
ATOM   1740  HD2 NPE U   5       2.597 -48.261   3.328  0.00  0.00      U7    
ATOM   1741  CE2 NPE U   5       1.269 -49.871   3.870  0.00  0.00      U7    
ATOM   1742  HE2 NPE U   5       1.025 -50.031   2.831  0.00  0.00      U7    
ATOM   1743  C   NPE U   5       2.986 -42.618   4.892  0.00  0.00      U7    
ATOM   1744  O   NPE U   5       2.639 -42.082   5.960  0.00  0.00      U7    
ATOM   1745  N   NPE U   6       2.539 -42.147   3.754  0.00  0.00      U7    
ATOM   1746  CA  NPE U   6       2.937 -42.621   2.393  0.00  0.00      U7    
ATOM   1747  HA1 NPE U   6       2.728 -41.784   1.743  0.00  0.00      U7    
ATOM   1748  HA2 NPE U   6       3.944 -43.011   2.399  0.00  0.00      U7    
ATOM   1749  CA5 NPE U   6       1.691 -40.936   3.788  0.00  0.00      U7    
ATOM   1750  HA3 NPE U   6       1.096 -40.890   4.725  0.00  0.00      U7    
ATOM   1751  HA4 NPE U   6       1.007 -40.980   2.914  0.00  0.00      U7    
ATOM   1752  CB  NPE U   6       2.507 -39.651   3.607  0.00  0.00      U7    
ATOM   1753  HB1 NPE U   6       3.216 -39.554   4.457  0.00  0.00      U7    
ATOM   1754  HB2 NPE U   6       3.117 -39.748   2.684  0.00  0.00      U7    
ATOM   1755  CG  NPE U   6       1.685 -38.477   3.550  0.00  0.00      U7    
ATOM   1756  CD1 NPE U   6       1.152 -37.819   4.618  0.00  0.00      U7    
ATOM   1757  HD1 NPE U   6       1.231 -38.210   5.621  0.00  0.00      U7    
ATOM   1758  CE1 NPE U   6       0.411 -36.626   4.488  0.00  0.00      U7    
ATOM   1759  HE1 NPE U   6       0.139 -36.021   5.341  0.00  0.00      U7    
ATOM   1760  CZ1 NPE U   6       0.344 -36.095   3.208  0.00  0.00      U7    
ATOM   1761  HZ  NPE U   6       0.006 -35.077   3.080  0.00  0.00      U7    
ATOM   1762  CD2 NPE U   6       1.472 -37.982   2.281  0.00  0.00      U7    
ATOM   1763  HD2 NPE U   6       1.720 -38.479   1.354  0.00  0.00      U7    
ATOM   1764  CE2 NPE U   6       0.877 -36.729   2.125  0.00  0.00      U7    
ATOM   1765  HE2 NPE U   6       0.666 -36.263   1.174  0.00  0.00      U7    
ATOM   1766  C   NPE U   6       2.053 -43.764   2.020  0.00  0.00      U7    
ATOM   1767  O   NPE U   6       1.779 -44.584   2.884  0.00  0.00      U7    
ATOM   1768  N   NPE U   7       1.518 -43.811   0.761  0.00  0.00      U7    
ATOM   1769  CA  NPE U   7       2.016 -42.955  -0.377  0.00  0.00      U7    
ATOM   1770  HA1 NPE U   7       2.995 -42.502  -0.313  0.00  0.00      U7    
ATOM   1771  HA2 NPE U   7       2.017 -43.443  -1.340  0.00  0.00      U7    
ATOM   1772  CA5 NPE U   7       0.728 -44.951   0.283  0.00  0.00      U7    
ATOM   1773  HA3 NPE U   7       0.078 -44.623  -0.556  0.00  0.00      U7    
ATOM   1774  HA4 NPE U   7       0.097 -45.239   1.151  0.00  0.00      U7    
ATOM   1775  CB  NPE U   7       1.611 -46.167  -0.119  0.00  0.00      U7    
ATOM   1776  HB1 NPE U   7       2.352 -45.848  -0.883  0.00  0.00      U7    
ATOM   1777  HB2 NPE U   7       2.136 -46.613   0.753  0.00  0.00      U7    
ATOM   1778  CG  NPE U   7       0.738 -47.284  -0.559  0.00  0.00      U7    
ATOM   1779  CD1 NPE U   7       0.175 -48.089   0.405  0.00  0.00      U7    
ATOM   1780  HD1 NPE U   7       0.434 -47.970   1.446  0.00  0.00      U7    
ATOM   1781  CE1 NPE U   7      -0.766 -49.096  -0.048  0.00  0.00      U7    
ATOM   1782  HE1 NPE U   7      -1.249 -49.708   0.699  0.00  0.00      U7    
ATOM   1783  CZ1 NPE U   7      -0.968 -49.384  -1.479  0.00  0.00      U7    
ATOM   1784  HZ  NPE U   7      -1.596 -50.245  -1.655  0.00  0.00      U7    
ATOM   1785  CD2 NPE U   7       0.509 -47.502  -1.925  0.00  0.00      U7    
ATOM   1786  HD2 NPE U   7       1.010 -47.024  -2.754  0.00  0.00      U7    
ATOM   1787  CE2 NPE U   7      -0.245 -48.618  -2.357  0.00  0.00      U7    
ATOM   1788  HE2 NPE U   7      -0.280 -48.882  -3.403  0.00  0.00      U7    
ATOM   1789  C   NPE U   7       1.047 -41.744  -0.493  0.00  0.00      U7    
ATOM   1790  O   NPE U   7       0.574 -41.251   0.534  0.00  0.00      U7    
ATOM   1791  N   NPE U   8       0.748 -41.170  -1.743  0.00  0.00      U7    
ATOM   1792  CA  NPE U   8       1.202 -41.646  -3.074  0.00  0.00      U7    
ATOM   1793  HA1 NPE U   8       1.137 -40.808  -3.752  0.00  0.00      U7    
ATOM   1794  HA2 NPE U   8       2.191 -42.074  -3.002  0.00  0.00      U7    
ATOM   1795  CA5 NPE U   8      -0.106 -39.961  -1.830  0.00  0.00      U7    
ATOM   1796  HA3 NPE U   8      -0.706 -39.858  -0.901  0.00  0.00      U7    
ATOM   1797  HA4 NPE U   8      -0.843 -40.112  -2.648  0.00  0.00      U7    
ATOM   1798  CB  NPE U   8       0.645 -38.699  -2.015  0.00  0.00      U7    
ATOM   1799  HB1 NPE U   8       1.245 -38.555  -1.091  0.00  0.00      U7    
ATOM   1800  HB2 NPE U   8       1.312 -38.814  -2.896  0.00  0.00      U7    
ATOM   1801  CG  NPE U   8      -0.287 -37.582  -2.234  0.00  0.00      U7    
ATOM   1802  CD1 NPE U   8      -1.147 -37.003  -1.259  0.00  0.00      U7    
ATOM   1803  HD1 NPE U   8      -1.142 -37.470  -0.286  0.00  0.00      U7    
ATOM   1804  CE1 NPE U   8      -1.841 -35.815  -1.558  0.00  0.00      U7    
ATOM   1805  HE1 NPE U   8      -2.507 -35.366  -0.835  0.00  0.00      U7    
ATOM   1806  CZ1 NPE U   8      -1.774 -35.346  -2.908  0.00  0.00      U7    
ATOM   1807  HZ  NPE U   8      -2.105 -34.347  -3.151  0.00  0.00      U7    
ATOM   1808  CD2 NPE U   8      -0.264 -37.080  -3.554  0.00  0.00      U7    
ATOM   1809  HD2 NPE U   8       0.227 -37.628  -4.344  0.00  0.00      U7    
ATOM   1810  CE2 NPE U   8      -1.024 -35.988  -3.882  0.00  0.00      U7    
ATOM   1811  HE2 NPE U   8      -0.865 -35.442  -4.800  0.00  0.00      U7    
ATOM   1812  C   NPE U   8       0.352 -42.768  -3.648  0.00  0.00      U7    
ATOM   1813  O   NPE U   8       0.001 -43.592  -2.805  0.00  0.00      U7    
ATOM   1814  N   NPE U   9      -0.030 -42.721  -5.005  0.00  0.00      U7    
ATOM   1815  CA  NPE U   9       0.403 -41.761  -6.032  0.00  0.00      U7    
ATOM   1816  HA1 NPE U   9       1.292 -41.198  -5.788  0.00  0.00      U7    
ATOM   1817  HA2 NPE U   9       0.483 -42.349  -6.934  0.00  0.00      U7    
ATOM   1818  CA5 NPE U   9      -0.945 -43.769  -5.514  0.00  0.00      U7    
ATOM   1819  HA3 NPE U   9      -1.470 -43.301  -6.373  0.00  0.00      U7    
ATOM   1820  HA4 NPE U   9      -1.559 -44.031  -4.625  0.00  0.00      U7    
ATOM   1821  CB  NPE U   9      -0.172 -44.959  -6.093  0.00  0.00      U7    
ATOM   1822  HB1 NPE U   9       0.459 -44.640  -6.950  0.00  0.00      U7    
ATOM   1823  HB2 NPE U   9       0.523 -45.350  -5.320  0.00  0.00      U7    
ATOM   1824  CG  NPE U   9      -1.049 -46.087  -6.587  0.00  0.00      U7    
ATOM   1825  CD1 NPE U   9      -1.431 -47.175  -5.782  0.00  0.00      U7    
ATOM   1826  HD1 NPE U   9      -0.956 -47.132  -4.813  0.00  0.00      U7    
ATOM   1827  CE1 NPE U   9      -2.263 -48.214  -6.173  0.00  0.00      U7    
ATOM   1828  HE1 NPE U   9      -2.501 -49.005  -5.478  0.00  0.00      U7    
ATOM   1829  CZ1 NPE U   9      -2.647 -48.268  -7.477  0.00  0.00      U7    
ATOM   1830  HZ  NPE U   9      -3.136 -49.128  -7.911  0.00  0.00      U7    
ATOM   1831  CD2 NPE U   9      -1.622 -46.057  -7.859  0.00  0.00      U7    
ATOM   1832  HD2 NPE U   9      -1.503 -45.173  -8.467  0.00  0.00      U7    
ATOM   1833  CE2 NPE U   9      -2.398 -47.175  -8.286  0.00  0.00      U7    
ATOM   1834  HE2 NPE U   9      -2.660 -47.247  -9.331  0.00  0.00      U7    
ATOM   1835  C   NPE U   9      -0.641 -40.724  -6.353  0.00  0.00      U7    
ATOM   1836  O   NPE U   9      -1.249 -40.227  -5.333  0.00  0.00      U7    
ATOM   1837  N   NPE U  10      -0.955 -40.351  -7.668  0.00  0.00      U7    
ATOM   1838  CA  NPE U  10      -0.309 -40.852  -8.882  0.00  0.00      U7    
ATOM   1839  HA1 NPE U  10      -0.601 -40.165  -9.662  0.00  0.00      U7    
ATOM   1840  HA2 NPE U  10       0.744 -41.072  -8.786  0.00  0.00      U7    
ATOM   1841  CA5 NPE U  10      -1.920 -39.291  -7.817  0.00  0.00      U7    
ATOM   1842  HA3 NPE U  10      -2.664 -39.472  -7.012  0.00  0.00      U7    
ATOM   1843  HA4 NPE U  10      -2.310 -39.237  -8.856  0.00  0.00      U7    
ATOM   1844  CB  NPE U  10      -1.345 -37.796  -7.616  0.00  0.00      U7    
ATOM   1845  HB1 NPE U  10      -1.090 -37.688  -6.540  0.00  0.00      U7    
ATOM   1846  HB2 NPE U  10      -0.353 -37.728  -8.112  0.00  0.00      U7    
ATOM   1847  CG  NPE U  10      -2.274 -36.666  -7.891  0.00  0.00      U7    
ATOM   1848  CD1 NPE U  10      -3.055 -35.938  -6.952  0.00  0.00      U7    
ATOM   1849  HD1 NPE U  10      -2.965 -36.241  -5.919  0.00  0.00      U7    
ATOM   1850  CE1 NPE U  10      -3.956 -34.907  -7.306  0.00  0.00      U7    
ATOM   1851  HE1 NPE U  10      -4.700 -34.410  -6.701  0.00  0.00      U7    
ATOM   1852  CZ1 NPE U  10      -4.111 -34.602  -8.644  0.00  0.00      U7    
ATOM   1853  HZ  NPE U  10      -4.811 -33.823  -8.908  0.00  0.00      U7    
ATOM   1854  CD2 NPE U  10      -2.519 -36.332  -9.249  0.00  0.00      U7    
ATOM   1855  HD2 NPE U  10      -2.113 -36.829 -10.117  0.00  0.00      U7    
ATOM   1856  CE2 NPE U  10      -3.432 -35.319  -9.599  0.00  0.00      U7    
ATOM   1857  HE2 NPE U  10      -3.607 -35.040 -10.628  0.00  0.00      U7    
ATOM   1858  C   NPE U  10      -0.918 -42.149  -9.337  0.00  0.00      U7    
ATOM   1859  O   NPE U  10      -1.848 -42.656  -8.706  0.00  0.00      U7    
ATOM   1860  NT  NPE U  10      -0.805 -42.460 -10.647  0.00  0.00      U7    
ATOM   1861  HT1 NPE U  10      -1.439 -43.165 -10.963  0.00  0.00      U7    
ATOM   1862  HT2 NPE U  10      -0.406 -41.903 -11.376  0.00  0.00      U7    
ATOM   1863  N   NTE U   1      13.228 -45.866  16.808  0.00  0.00      U8    
ATOM   1864  HT1 NTE U   1      13.188 -45.126  17.476  0.00  0.00      U8    
ATOM   1865  CA  NTE U   1      12.683 -45.649  15.477  0.00  0.00      U8    
ATOM   1866  HA1 NTE U   1      13.557 -45.619  14.844  0.00  0.00      U8    
ATOM   1867  HA2 NTE U   1      12.021 -46.466  15.231  0.00  0.00      U8    
ATOM   1868  CA5 NTE U   1      13.637 -47.204  17.142  0.00  0.00      U8    
ATOM   1869  HA3 NTE U   1      12.861 -47.935  16.829  0.00  0.00      U8    
ATOM   1870  HA4 NTE U   1      14.590 -47.503  16.655  0.00  0.00      U8    
ATOM   1871  CB  NTE U   1      13.697 -47.323  18.645  0.00  0.00      U8    
ATOM   1872  HB1 NTE U   1      14.422 -46.569  19.018  0.00  0.00      U8    
ATOM   1873  HB2 NTE U   1      12.745 -47.121  19.182  0.00  0.00      U8    
ATOM   1874  OG  NTE U   1      14.116 -48.611  18.921  0.00  0.00      U8    
ATOM   1875  CD  NTE U   1      14.917 -48.670  20.054  0.00  0.00      U8    
ATOM   1876  HD1 NTE U   1      15.900 -48.182  19.883  0.00  0.00      U8    
ATOM   1877  HD2 NTE U   1      14.447 -48.089  20.875  0.00  0.00      U8    
ATOM   1878  CE  NTE U   1      15.053 -50.172  20.342  0.00  0.00      U8    
ATOM   1879  HE1 NTE U   1      15.081 -50.247  21.450  0.00  0.00      U8    
ATOM   1880  HE2 NTE U   1      14.110 -50.636  19.983  0.00  0.00      U8    
ATOM   1881  OZ  NTE U   1      16.184 -50.881  19.846  0.00  0.00      U8    
ATOM   1882  CH  NTE U   1      16.497 -50.638  18.470  0.00  0.00      U8    
ATOM   1883  HH1 NTE U   1      15.642 -51.024  17.876  0.00  0.00      U8    
ATOM   1884  HH2 NTE U   1      16.510 -49.544  18.278  0.00  0.00      U8    
ATOM   1885  CT  NTE U   1      17.805 -51.407  18.130  0.00  0.00      U8    
ATOM   1886  HT3 NTE U   1      17.683 -52.503  18.262  0.00  0.00      U8    
ATOM   1887  HT4 NTE U   1      18.140 -51.239  17.084  0.00  0.00      U8    
ATOM   1888  OI  NTE U   1      18.835 -51.015  19.020  0.00  0.00      U8    
ATOM   1889  CK  NTE U   1      20.118 -51.453  18.475  0.00  0.00      U8    
ATOM   1890  HK1 NTE U   1      20.919 -51.386  19.242  0.00  0.00      U8    
ATOM   1891  HK2 NTE U   1      20.361 -50.892  17.548  0.00  0.00      U8    
ATOM   1892  HK3 NTE U   1      20.154 -52.464  18.015  0.00  0.00      U8    
ATOM   1893  C   NTE U   1      11.971 -44.286  15.540  0.00  0.00      U8    
ATOM   1894  O   NTE U   1      11.913 -43.731  16.623  0.00  0.00      U8    
ATOM   1895  N   NTE U   2      11.511 -43.755  14.360  0.00  0.00      U8    
ATOM   1896  CA  NTE U   2      11.709 -44.387  13.012  0.00  0.00      U8    
ATOM   1897  HA1 NTE U   2      11.659 -43.621  12.252  0.00  0.00      U8    
ATOM   1898  HA2 NTE U   2      12.662 -44.894  13.036  0.00  0.00      U8    
ATOM   1899  CA5 NTE U   2      10.587 -42.600  14.367  0.00  0.00      U8    
ATOM   1900  HA3 NTE U   2       9.740 -42.827  13.685  0.00  0.00      U8    
ATOM   1901  HA4 NTE U   2      10.249 -42.467  15.417  0.00  0.00      U8    
ATOM   1902  CB  NTE U   2      11.334 -41.315  13.946  0.00  0.00      U8    
ATOM   1903  HB1 NTE U   2      12.398 -41.423  14.249  0.00  0.00      U8    
ATOM   1904  HB2 NTE U   2      11.288 -41.148  12.849  0.00  0.00      U8    
ATOM   1905  OG  NTE U   2      10.794 -40.176  14.544  0.00  0.00      U8    
ATOM   1906  CD  NTE U   2      10.231 -39.331  13.638  0.00  0.00      U8    
ATOM   1907  HD1 NTE U   2      11.021 -39.015  12.924  0.00  0.00      U8    
ATOM   1908  HD2 NTE U   2       9.461 -39.934  13.110  0.00  0.00      U8    
ATOM   1909  CE  NTE U   2       9.634 -38.172  14.321  0.00  0.00      U8    
ATOM   1910  HE1 NTE U   2       8.841 -37.887  13.597  0.00  0.00      U8    
ATOM   1911  HE2 NTE U   2       9.186 -38.418  15.308  0.00  0.00      U8    
ATOM   1912  OZ  NTE U   2      10.549 -37.085  14.589  0.00  0.00      U8    
ATOM   1913  CH  NTE U   2       9.841 -35.873  14.842  0.00  0.00      U8    
ATOM   1914  HH1 NTE U   2       9.214 -35.591  13.969  0.00  0.00      U8    
ATOM   1915  HH2 NTE U   2       9.185 -35.891  15.739  0.00  0.00      U8    
ATOM   1916  CT  NTE U   2      10.874 -34.749  15.149  0.00  0.00      U8    
ATOM   1917  HT3 NTE U   2      11.551 -34.711  14.269  0.00  0.00      U8    
ATOM   1918  HT4 NTE U   2      10.319 -33.795  15.278  0.00  0.00      U8    
ATOM   1919  OI  NTE U   2      11.516 -35.071  16.363  0.00  0.00      U8    
ATOM   1920  CK  NTE U   2      12.437 -34.018  16.671  0.00  0.00      U8    
ATOM   1921  HK1 NTE U   2      13.250 -34.513  17.245  0.00  0.00      U8    
ATOM   1922  HK2 NTE U   2      11.963 -33.313  17.387  0.00  0.00      U8    
ATOM   1923  HK3 NTE U   2      12.931 -33.622  15.758  0.00  0.00      U8    
ATOM   1924  C   NTE U   2      10.740 -45.357  12.597  0.00  0.00      U8    
ATOM   1925  O   NTE U   2      10.420 -46.144  13.512  0.00  0.00      U8    
ATOM   1926  N   NTE U   3      10.332 -45.492  11.299  0.00  0.00      U8    
ATOM   1927  CA  NTE U   3      10.680 -44.621  10.127  0.00  0.00      U8    
ATOM   1928  HA1 NTE U   3      11.695 -44.298  10.305  0.00  0.00      U8    
ATOM   1929  HA2 NTE U   3      10.524 -45.185   9.219  0.00  0.00      U8    
ATOM   1930  CA5 NTE U   3       9.427 -46.608  10.895  0.00  0.00      U8    
ATOM   1931  HA3 NTE U   3       8.831 -47.018  11.738  0.00  0.00      U8    
ATOM   1932  HA4 NTE U   3       8.631 -46.184  10.247  0.00  0.00      U8    
ATOM   1933  CB  NTE U   3      10.232 -47.627  10.050  0.00  0.00      U8    
ATOM   1934  HB1 NTE U   3      10.252 -47.247   9.006  0.00  0.00      U8    
ATOM   1935  HB2 NTE U   3      11.221 -47.661  10.555  0.00  0.00      U8    
ATOM   1936  OG  NTE U   3       9.536 -48.872   9.950  0.00  0.00      U8    
ATOM   1937  CD  NTE U   3      10.403 -49.774   9.252  0.00  0.00      U8    
ATOM   1938  HD1 NTE U   3       9.885 -49.889   8.276  0.00  0.00      U8    
ATOM   1939  HD2 NTE U   3      11.389 -49.337   8.989  0.00  0.00      U8    
ATOM   1940  CE  NTE U   3      10.714 -51.100   9.932  0.00  0.00      U8    
ATOM   1941  HE1 NTE U   3      11.494 -51.731   9.455  0.00  0.00      U8    
ATOM   1942  HE2 NTE U   3      11.178 -50.879  10.917  0.00  0.00      U8    
ATOM   1943  OZ  NTE U   3       9.561 -51.971  10.077  0.00  0.00      U8    
ATOM   1944  CH  NTE U   3       9.683 -52.818  11.173  0.00  0.00      U8    
ATOM   1945  HH1 NTE U   3      10.562 -53.485  11.046  0.00  0.00      U8    
ATOM   1946  HH2 NTE U   3       9.784 -52.213  12.100  0.00  0.00      U8    
ATOM   1947  CT  NTE U   3       8.338 -53.560  11.293  0.00  0.00      U8    
ATOM   1948  HT3 NTE U   3       8.086 -53.967  10.291  0.00  0.00      U8    
ATOM   1949  HT4 NTE U   3       8.508 -54.461  11.921  0.00  0.00      U8    
ATOM   1950  OI  NTE U   3       7.382 -52.636  11.864  0.00  0.00      U8    
ATOM   1951  CK  NTE U   3       6.132 -53.249  12.131  0.00  0.00      U8    
ATOM   1952  HK1 NTE U   3       5.467 -52.657  12.796  0.00  0.00      U8    
ATOM   1953  HK2 NTE U   3       6.175 -54.281  12.541  0.00  0.00      U8    
ATOM   1954  HK3 NTE U   3       5.553 -53.339  11.187  0.00  0.00      U8    
ATOM   1955  C   NTE U   3       9.790 -43.410  10.168  0.00  0.00      U8    
ATOM   1956  O   NTE U   3       9.606 -42.869  11.202  0.00  0.00      U8    
ATOM   1957  N   NTE U   4       9.230 -42.997   8.969  0.00  0.00      U8    
ATOM   1958  CA  NTE U   4       9.640 -43.467   7.594  0.00  0.00      U8    
ATOM   1959  HA1 NTE U   4       9.624 -42.611   6.935  0.00  0.00      U8    
ATOM   1960  HA2 NTE U   4      10.580 -43.998   7.611  0.00  0.00      U8    
ATOM   1961  CA5 NTE U   4       8.276 -41.841   8.981  0.00  0.00      U8    
ATOM   1962  HA3 NTE U   4       7.559 -42.047   8.158  0.00  0.00      U8    
ATOM   1963  HA4 NTE U   4       7.644 -41.854   9.895  0.00  0.00      U8    
ATOM   1964  CB  NTE U   4       9.046 -40.509   8.934  0.00  0.00      U8    
ATOM   1965  HB1 NTE U   4       9.693 -40.391   9.829  0.00  0.00      U8    
ATOM   1966  HB2 NTE U   4       9.664 -40.608   8.016  0.00  0.00      U8    
ATOM   1967  OG  NTE U   4       8.239 -39.329   8.758  0.00  0.00      U8    
ATOM   1968  CD  NTE U   4       9.079 -38.231   8.486  0.00  0.00      U8    
ATOM   1969  HD1 NTE U   4       9.905 -38.202   9.228  0.00  0.00      U8    
ATOM   1970  HD2 NTE U   4       9.662 -38.329   7.546  0.00  0.00      U8    
ATOM   1971  CE  NTE U   4       8.169 -36.948   8.328  0.00  0.00      U8    
ATOM   1972  HE1 NTE U   4       8.732 -36.178   7.759  0.00  0.00      U8    
ATOM   1973  HE2 NTE U   4       7.208 -37.125   7.800  0.00  0.00      U8    
ATOM   1974  OZ  NTE U   4       7.801 -36.497   9.574  0.00  0.00      U8    
ATOM   1975  CH  NTE U   4       7.175 -35.234   9.562  0.00  0.00      U8    
ATOM   1976  HH1 NTE U   4       7.798 -34.458   9.068  0.00  0.00      U8    
ATOM   1977  HH2 NTE U   4       6.193 -35.233   9.041  0.00  0.00      U8    
ATOM   1978  CT  NTE U   4       6.941 -34.898  11.041  0.00  0.00      U8    
ATOM   1979  HT3 NTE U   4       6.433 -35.766  11.512  0.00  0.00      U8    
ATOM   1980  HT4 NTE U   4       7.956 -34.865  11.491  0.00  0.00      U8    
ATOM   1981  OI  NTE U   4       6.399 -33.613  11.428  0.00  0.00      U8    
ATOM   1982  CK  NTE U   4       6.309 -33.635  12.866  0.00  0.00      U8    
ATOM   1983  HK1 NTE U   4       5.950 -32.635  13.189  0.00  0.00      U8    
ATOM   1984  HK2 NTE U   4       7.287 -33.747  13.381  0.00  0.00      U8    
ATOM   1985  HK3 NTE U   4       5.546 -34.334  13.271  0.00  0.00      U8    
ATOM   1986  C   NTE U   4       8.590 -44.420   7.028  0.00  0.00      U8    
ATOM   1987  O   NTE U   4       8.055 -45.184   7.823  0.00  0.00      U8    
ATOM   1988  N   NPE U   5       8.215 -44.513   5.691  0.00  0.00      U8    
ATOM   1989  CA  NPE U   5       8.615 -43.668   4.606  0.00  0.00      U8    
ATOM   1990  HA1 NPE U   5       9.613 -43.394   4.917  0.00  0.00      U8    
ATOM   1991  HA2 NPE U   5       8.700 -44.177   3.657  0.00  0.00      U8    
ATOM   1992  CA5 NPE U   5       7.315 -45.580   5.290  0.00  0.00      U8    
ATOM   1993  HA3 NPE U   5       6.784 -45.260   4.368  0.00  0.00      U8    
ATOM   1994  HA4 NPE U   5       6.586 -45.782   6.103  0.00  0.00      U8    
ATOM   1995  CB  NPE U   5       8.251 -46.762   5.062  0.00  0.00      U8    
ATOM   1996  HB1 NPE U   5       9.061 -46.699   4.304  0.00  0.00      U8    
ATOM   1997  HB2 NPE U   5       8.695 -47.081   6.029  0.00  0.00      U8    
ATOM   1998  CG  NPE U   5       7.297 -47.855   4.520  0.00  0.00      U8    
ATOM   1999  CD1 NPE U   5       6.651 -48.671   5.502  0.00  0.00      U8    
ATOM   2000  HD1 NPE U   5       6.767 -48.525   6.565  0.00  0.00      U8    
ATOM   2001  CE1 NPE U   5       5.976 -49.879   5.098  0.00  0.00      U8    
ATOM   2002  HE1 NPE U   5       5.601 -50.673   5.728  0.00  0.00      U8    
ATOM   2003  CZ1 NPE U   5       5.854 -50.216   3.696  0.00  0.00      U8    
ATOM   2004  HZ  NPE U   5       5.096 -50.942   3.441  0.00  0.00      U8    
ATOM   2005  CD2 NPE U   5       7.145 -48.183   3.174  0.00  0.00      U8    
ATOM   2006  HD2 NPE U   5       7.547 -47.578   2.374  0.00  0.00      U8    
ATOM   2007  CE2 NPE U   5       6.369 -49.267   2.787  0.00  0.00      U8    
ATOM   2008  HE2 NPE U   5       6.179 -49.347   1.727  0.00  0.00      U8    
ATOM   2009  C   NPE U   5       7.758 -42.513   4.512  0.00  0.00      U8    
ATOM   2010  O   NPE U   5       7.333 -41.999   5.553  0.00  0.00      U8    
ATOM   2011  N   NPE U   6       7.408 -42.003   3.254  0.00  0.00      U8    
ATOM   2012  CA  NPE U   6       7.707 -42.623   1.847  0.00  0.00      U8    
ATOM   2013  HA1 NPE U   6       7.800 -41.906   1.044  0.00  0.00      U8    
ATOM   2014  HA2 NPE U   6       8.678 -43.096   1.888  0.00  0.00      U8    
ATOM   2015  CA5 NPE U   6       6.619 -40.780   3.222  0.00  0.00      U8    
ATOM   2016  HA3 NPE U   6       5.843 -40.862   4.013  0.00  0.00      U8    
ATOM   2017  HA4 NPE U   6       5.970 -40.814   2.320  0.00  0.00      U8    
ATOM   2018  CB  NPE U   6       7.410 -39.527   3.481  0.00  0.00      U8    
ATOM   2019  HB1 NPE U   6       7.864 -39.696   4.481  0.00  0.00      U8    
ATOM   2020  HB2 NPE U   6       8.165 -39.347   2.686  0.00  0.00      U8    
ATOM   2021  CG  NPE U   6       6.466 -38.348   3.606  0.00  0.00      U8    
ATOM   2022  CD1 NPE U   6       6.134 -37.833   4.825  0.00  0.00      U8    
ATOM   2023  HD1 NPE U   6       6.386 -38.320   5.756  0.00  0.00      U8    
ATOM   2024  CE1 NPE U   6       5.318 -36.732   4.937  0.00  0.00      U8    
ATOM   2025  HE1 NPE U   6       5.024 -36.380   5.914  0.00  0.00      U8    
ATOM   2026  CZ1 NPE U   6       5.033 -35.972   3.832  0.00  0.00      U8    
ATOM   2027  HZ  NPE U   6       4.449 -35.064   3.806  0.00  0.00      U8    
ATOM   2028  CD2 NPE U   6       6.046 -37.665   2.468  0.00  0.00      U8    
ATOM   2029  HD2 NPE U   6       6.208 -38.014   1.459  0.00  0.00      U8    
ATOM   2030  CE2 NPE U   6       5.256 -36.517   2.574  0.00  0.00      U8    
ATOM   2031  HE2 NPE U   6       5.023 -35.933   1.696  0.00  0.00      U8    
ATOM   2032  C   NPE U   6       6.709 -43.701   1.474  0.00  0.00      U8    
ATOM   2033  O   NPE U   6       6.239 -44.456   2.357  0.00  0.00      U8    
ATOM   2034  N   NPE U   7       6.258 -43.845   0.207  0.00  0.00      U8    
ATOM   2035  CA  NPE U   7       6.698 -42.936  -0.892  0.00  0.00      U8    
ATOM   2036  HA1 NPE U   7       7.683 -42.510  -0.767  0.00  0.00      U8    
ATOM   2037  HA2 NPE U   7       6.598 -43.501  -1.807  0.00  0.00      U8    
ATOM   2038  CA5 NPE U   7       5.385 -44.932  -0.226  0.00  0.00      U8    
ATOM   2039  HA3 NPE U   7       4.891 -44.740  -1.203  0.00  0.00      U8    
ATOM   2040  HA4 NPE U   7       4.735 -45.287   0.602  0.00  0.00      U8    
ATOM   2041  CB  NPE U   7       6.411 -46.065  -0.499  0.00  0.00      U8    
ATOM   2042  HB1 NPE U   7       7.145 -45.737  -1.265  0.00  0.00      U8    
ATOM   2043  HB2 NPE U   7       6.971 -46.327   0.424  0.00  0.00      U8    
ATOM   2044  CG  NPE U   7       5.685 -47.266  -0.972  0.00  0.00      U8    
ATOM   2045  CD1 NPE U   7       4.790 -47.822  -0.056  0.00  0.00      U8    
ATOM   2046  HD1 NPE U   7       4.753 -47.556   0.990  0.00  0.00      U8    
ATOM   2047  CE1 NPE U   7       3.879 -48.779  -0.507  0.00  0.00      U8    
ATOM   2048  HE1 NPE U   7       3.344 -49.229   0.316  0.00  0.00      U8    
ATOM   2049  CZ1 NPE U   7       3.821 -49.167  -1.859  0.00  0.00      U8    
ATOM   2050  HZ  NPE U   7       3.006 -49.761  -2.245  0.00  0.00      U8    
ATOM   2051  CD2 NPE U   7       5.654 -47.594  -2.350  0.00  0.00      U8    
ATOM   2052  HD2 NPE U   7       6.179 -47.075  -3.138  0.00  0.00      U8    
ATOM   2053  CE2 NPE U   7       4.759 -48.651  -2.760  0.00  0.00      U8    
ATOM   2054  HE2 NPE U   7       4.613 -48.872  -3.807  0.00  0.00      U8    
ATOM   2055  C   NPE U   7       5.685 -41.769  -0.955  0.00  0.00      U8    
ATOM   2056  O   NPE U   7       5.308 -41.273   0.109  0.00  0.00      U8    
ATOM   2057  N   NPE U   8       5.347 -41.244  -2.117  0.00  0.00      U8    
ATOM   2058  CA  NPE U   8       5.762 -41.671  -3.415  0.00  0.00      U8    
ATOM   2059  HA1 NPE U   8       5.674 -40.811  -4.063  0.00  0.00      U8    
ATOM   2060  HA2 NPE U   8       6.739 -42.126  -3.488  0.00  0.00      U8    
ATOM   2061  CA5 NPE U   8       4.527 -39.991  -2.113  0.00  0.00      U8    
ATOM   2062  HA3 NPE U   8       3.775 -39.961  -1.296  0.00  0.00      U8    
ATOM   2063  HA4 NPE U   8       3.975 -40.045  -3.076  0.00  0.00      U8    
ATOM   2064  CB  NPE U   8       5.368 -38.689  -2.193  0.00  0.00      U8    
ATOM   2065  HB1 NPE U   8       5.953 -38.615  -1.251  0.00  0.00      U8    
ATOM   2066  HB2 NPE U   8       6.037 -38.698  -3.080  0.00  0.00      U8    
ATOM   2067  CG  NPE U   8       4.496 -37.489  -2.170  0.00  0.00      U8    
ATOM   2068  CD1 NPE U   8       3.819 -37.174  -1.030  0.00  0.00      U8    
ATOM   2069  HD1 NPE U   8       3.892 -37.881  -0.217  0.00  0.00      U8    
ATOM   2070  CE1 NPE U   8       2.919 -36.095  -1.018  0.00  0.00      U8    
ATOM   2071  HE1 NPE U   8       2.573 -35.862  -0.022  0.00  0.00      U8    
ATOM   2072  CZ1 NPE U   8       2.806 -35.227  -2.090  0.00  0.00      U8    
ATOM   2073  HZ  NPE U   8       2.285 -34.282  -2.034  0.00  0.00      U8    
ATOM   2074  CD2 NPE U   8       4.330 -36.718  -3.332  0.00  0.00      U8    
ATOM   2075  HD2 NPE U   8       4.984 -36.969  -4.154  0.00  0.00      U8    
ATOM   2076  CE2 NPE U   8       3.544 -35.552  -3.249  0.00  0.00      U8    
ATOM   2077  HE2 NPE U   8       3.560 -34.840  -4.060  0.00  0.00      U8    
ATOM   2078  C   NPE U   8       4.781 -42.673  -3.956  0.00  0.00      U8    
ATOM   2079  O   NPE U   8       4.321 -43.506  -3.129  0.00  0.00      U8    
ATOM   2080  N   NPE U   9       4.354 -42.802  -5.230  0.00  0.00      U8    
ATOM   2081  CA  NPE U   9       4.835 -42.062  -6.412  0.00  0.00      U8    
ATOM   2082  HA1 NPE U   9       5.773 -41.651  -6.070  0.00  0.00      U8    
ATOM   2083  HA2 NPE U   9       4.922 -42.751  -7.240  0.00  0.00      U8    
ATOM   2084  CA5 NPE U   9       3.499 -44.015  -5.654  0.00  0.00      U8    
ATOM   2085  HA3 NPE U   9       3.159 -43.926  -6.708  0.00  0.00      U8    
ATOM   2086  HA4 NPE U   9       2.596 -44.021  -5.006  0.00  0.00      U8    
ATOM   2087  CB  NPE U   9       4.196 -45.324  -5.627  0.00  0.00      U8    
ATOM   2088  HB1 NPE U   9       5.079 -45.171  -6.284  0.00  0.00      U8    
ATOM   2089  HB2 NPE U   9       4.411 -45.534  -4.558  0.00  0.00      U8    
ATOM   2090  CG  NPE U   9       3.255 -46.430  -6.059  0.00  0.00      U8    
ATOM   2091  CD1 NPE U   9       2.737 -47.379  -5.188  0.00  0.00      U8    
ATOM   2092  HD1 NPE U   9       2.960 -47.230  -4.142  0.00  0.00      U8    
ATOM   2093  CE1 NPE U   9       1.998 -48.487  -5.716  0.00  0.00      U8    
ATOM   2094  HE1 NPE U   9       1.680 -49.318  -5.104  0.00  0.00      U8    
ATOM   2095  CZ1 NPE U   9       1.556 -48.395  -7.063  0.00  0.00      U8    
ATOM   2096  HZ  NPE U   9       0.981 -49.241  -7.409  0.00  0.00      U8    
ATOM   2097  CD2 NPE U   9       2.840 -46.459  -7.415  0.00  0.00      U8    
ATOM   2098  HD2 NPE U   9       3.150 -45.748  -8.166  0.00  0.00      U8    
ATOM   2099  CE2 NPE U   9       1.993 -47.472  -7.939  0.00  0.00      U8    
ATOM   2100  HE2 NPE U   9       1.700 -47.560  -8.975  0.00  0.00      U8    
ATOM   2101  C   NPE U   9       3.932 -40.869  -6.671  0.00  0.00      U8    
ATOM   2102  O   NPE U   9       3.443 -40.372  -5.666  0.00  0.00      U8    
ATOM   2103  N   NPE U  10       3.629 -40.372  -7.913  0.00  0.00      U8    
ATOM   2104  CA  NPE U  10       4.308 -40.838  -9.135  0.00  0.00      U8    
ATOM   2105  HA1 NPE U  10       4.085 -40.206  -9.982  0.00  0.00      U8    
ATOM   2106  HA2 NPE U  10       5.373 -40.904  -8.971  0.00  0.00      U8    
ATOM   2107  CA5 NPE U  10       2.821 -39.152  -8.104  0.00  0.00      U8    
ATOM   2108  HA3 NPE U  10       1.855 -39.276  -7.569  0.00  0.00      U8    
ATOM   2109  HA4 NPE U  10       2.520 -38.957  -9.156  0.00  0.00      U8    
ATOM   2110  CB  NPE U  10       3.566 -37.876  -7.627  0.00  0.00      U8    
ATOM   2111  HB1 NPE U  10       3.892 -37.907  -6.565  0.00  0.00      U8    
ATOM   2112  HB2 NPE U  10       4.404 -37.820  -8.355  0.00  0.00      U8    
ATOM   2113  CG  NPE U  10       2.697 -36.634  -7.969  0.00  0.00      U8    
ATOM   2114  CD1 NPE U  10       1.798 -36.168  -7.084  0.00  0.00      U8    
ATOM   2115  HD1 NPE U  10       1.668 -36.699  -6.152  0.00  0.00      U8    
ATOM   2116  CE1 NPE U  10       0.869 -35.181  -7.432  0.00  0.00      U8    
ATOM   2117  HE1 NPE U  10       0.171 -34.801  -6.701  0.00  0.00      U8    
ATOM   2118  CZ1 NPE U  10       0.917 -34.496  -8.733  0.00  0.00      U8    
ATOM   2119  HZ  NPE U  10       0.347 -33.619  -9.003  0.00  0.00      U8    
ATOM   2120  CD2 NPE U  10       2.751 -35.956  -9.233  0.00  0.00      U8    
ATOM   2121  HD2 NPE U  10       3.340 -36.324 -10.059  0.00  0.00      U8    
ATOM   2122  CE2 NPE U  10       1.861 -34.924  -9.628  0.00  0.00      U8    
ATOM   2123  HE2 NPE U  10       2.094 -34.488 -10.588  0.00  0.00      U8    
ATOM   2124  C   NPE U  10       3.735 -42.191  -9.487  0.00  0.00      U8    
ATOM   2125  O   NPE U  10       2.527 -42.405  -9.705  0.00  0.00      U8    
ATOM   2126  NT  NPE U  10       4.639 -43.082  -9.914  0.00  0.00      U8    
ATOM   2127  HT1 NPE U  10       4.387 -43.811 -10.549  0.00  0.00      U8    
ATOM   2128  HT2 NPE U  10       5.602 -42.924  -9.696  0.00  0.00      U8    
ATOM   2129  N   NTE U   1      17.594 -45.874  16.499  0.00  0.00      U9    
ATOM   2130  HT1 NTE U   1      17.659 -45.190  17.222  0.00  0.00      U9    
ATOM   2131  CA  NTE U   1      16.738 -45.793  15.328  0.00  0.00      U9    
ATOM   2132  HA1 NTE U   1      17.296 -45.985  14.423  0.00  0.00      U9    
ATOM   2133  HA2 NTE U   1      15.938 -46.508  15.457  0.00  0.00      U9    
ATOM   2134  CA5 NTE U   1      18.527 -46.974  16.573  0.00  0.00      U9    
ATOM   2135  HA3 NTE U   1      18.142 -47.742  15.868  0.00  0.00      U9    
ATOM   2136  HA4 NTE U   1      19.533 -46.759  16.153  0.00  0.00      U9    
ATOM   2137  CB  NTE U   1      18.725 -47.532  17.987  0.00  0.00      U9    
ATOM   2138  HB1 NTE U   1      17.715 -47.764  18.389  0.00  0.00      U9    
ATOM   2139  HB2 NTE U   1      19.195 -48.530  17.860  0.00  0.00      U9    
ATOM   2140  OG  NTE U   1      19.590 -46.618  18.607  0.00  0.00      U9    
ATOM   2141  CD  NTE U   1      20.112 -47.153  19.802  0.00  0.00      U9    
ATOM   2142  HD1 NTE U   1      20.831 -47.952  19.521  0.00  0.00      U9    
ATOM   2143  HD2 NTE U   1      20.603 -46.447  20.504  0.00  0.00      U9    
ATOM   2144  CE  NTE U   1      19.094 -47.954  20.716  0.00  0.00      U9    
ATOM   2145  HE1 NTE U   1      18.756 -48.852  20.156  0.00  0.00      U9    
ATOM   2146  HE2 NTE U   1      19.755 -48.409  21.484  0.00  0.00      U9    
ATOM   2147  OZ  NTE U   1      18.131 -47.063  21.338  0.00  0.00      U9    
ATOM   2148  CH  NTE U   1      17.513 -47.615  22.524  0.00  0.00      U9    
ATOM   2149  HH1 NTE U   1      17.270 -48.694  22.418  0.00  0.00      U9    
ATOM   2150  HH2 NTE U   1      18.216 -47.508  23.378  0.00  0.00      U9    
ATOM   2151  CT  NTE U   1      16.321 -46.843  23.006  0.00  0.00      U9    
ATOM   2152  HT3 NTE U   1      15.543 -46.759  22.217  0.00  0.00      U9    
ATOM   2153  HT4 NTE U   1      15.914 -47.361  23.901  0.00  0.00      U9    
ATOM   2154  OI  NTE U   1      16.742 -45.508  23.400  0.00  0.00      U9    
ATOM   2155  CK  NTE U   1      15.599 -44.677  23.628  0.00  0.00      U9    
ATOM   2156  HK1 NTE U   1      15.944 -43.740  24.116  0.00  0.00      U9    
ATOM   2157  HK2 NTE U   1      14.962 -45.237  24.345  0.00  0.00      U9    
ATOM   2158  HK3 NTE U   1      15.008 -44.419  22.723  0.00  0.00      U9    
ATOM   2159  C   NTE U   1      16.091 -44.409  15.264  0.00  0.00      U9    
ATOM   2160  O   NTE U   1      15.877 -43.802  16.311  0.00  0.00      U9    
ATOM   2161  N   NTE U   2      15.747 -43.916  14.021  0.00  0.00      U9    
ATOM   2162  CA  NTE U   2      16.128 -44.432  12.732  0.00  0.00      U9    
ATOM   2163  HA1 NTE U   2      15.856 -43.663  12.025  0.00  0.00      U9    
ATOM   2164  HA2 NTE U   2      17.140 -44.770  12.901  0.00  0.00      U9    
ATOM   2165  CA5 NTE U   2      14.957 -42.708  13.919  0.00  0.00      U9    
ATOM   2166  HA3 NTE U   2      14.346 -42.735  12.992  0.00  0.00      U9    
ATOM   2167  HA4 NTE U   2      14.254 -42.608  14.773  0.00  0.00      U9    
ATOM   2168  CB  NTE U   2      15.882 -41.485  13.901  0.00  0.00      U9    
ATOM   2169  HB1 NTE U   2      16.570 -41.603  14.765  0.00  0.00      U9    
ATOM   2170  HB2 NTE U   2      16.506 -41.462  12.982  0.00  0.00      U9    
ATOM   2171  OG  NTE U   2      15.113 -40.244  14.058  0.00  0.00      U9    
ATOM   2172  CD  NTE U   2      14.670 -39.830  12.756  0.00  0.00      U9    
ATOM   2173  HD1 NTE U   2      15.569 -39.599  12.146  0.00  0.00      U9    
ATOM   2174  HD2 NTE U   2      14.068 -40.571  12.189  0.00  0.00      U9    
ATOM   2175  CE  NTE U   2      13.826 -38.602  12.837  0.00  0.00      U9    
ATOM   2176  HE1 NTE U   2      13.272 -38.620  11.875  0.00  0.00      U9    
ATOM   2177  HE2 NTE U   2      13.108 -38.797  13.663  0.00  0.00      U9    
ATOM   2178  OZ  NTE U   2      14.510 -37.352  12.864  0.00  0.00      U9    
ATOM   2179  CH  NTE U   2      13.573 -36.288  13.168  0.00  0.00      U9    
ATOM   2180  HH1 NTE U   2      12.619 -36.438  12.619  0.00  0.00      U9    
ATOM   2181  HH2 NTE U   2      13.267 -36.393  14.230  0.00  0.00      U9    
ATOM   2182  CT  NTE U   2      14.236 -34.904  13.033  0.00  0.00      U9    
ATOM   2183  HT3 NTE U   2      14.618 -34.803  11.995  0.00  0.00      U9    
ATOM   2184  HT4 NTE U   2      13.372 -34.216  13.151  0.00  0.00      U9    
ATOM   2185  OI  NTE U   2      15.269 -34.667  13.966  0.00  0.00      U9    
ATOM   2186  CK  NTE U   2      15.453 -33.274  14.112  0.00  0.00      U9    
ATOM   2187  HK1 NTE U   2      14.446 -32.851  14.317  0.00  0.00      U9    
ATOM   2188  HK2 NTE U   2      15.784 -32.790  13.169  0.00  0.00      U9    
ATOM   2189  HK3 NTE U   2      16.148 -32.961  14.921  0.00  0.00      U9    
ATOM   2190  C   NTE U   2      15.254 -45.584  12.277  0.00  0.00      U9    
ATOM   2191  O   NTE U   2      15.053 -46.462  13.047  0.00  0.00      U9    
ATOM   2192  N   NTE U   3      14.712 -45.633  11.009  0.00  0.00      U9    
ATOM   2193  CA  NTE U   3      15.077 -44.671   9.902  0.00  0.00      U9    
ATOM   2194  HA1 NTE U   3      16.009 -44.159  10.090  0.00  0.00      U9    
ATOM   2195  HA2 NTE U   3      15.094 -45.271   9.004  0.00  0.00      U9    
ATOM   2196  CA5 NTE U   3      13.762 -46.698  10.649  0.00  0.00      U9    
ATOM   2197  HA3 NTE U   3      13.272 -47.126  11.550  0.00  0.00      U9    
ATOM   2198  HA4 NTE U   3      12.971 -46.183  10.063  0.00  0.00      U9    
ATOM   2199  CB  NTE U   3      14.492 -47.848   9.953  0.00  0.00      U9    
ATOM   2200  HB1 NTE U   3      14.605 -47.683   8.860  0.00  0.00      U9    
ATOM   2201  HB2 NTE U   3      15.530 -47.869  10.350  0.00  0.00      U9    
ATOM   2202  OG  NTE U   3      13.860 -49.088  10.201  0.00  0.00      U9    
ATOM   2203  CD  NTE U   3      14.724 -50.142  10.028  0.00  0.00      U9    
ATOM   2204  HD1 NTE U   3      14.909 -50.432   8.972  0.00  0.00      U9    
ATOM   2205  HD2 NTE U   3      15.629 -49.799  10.574  0.00  0.00      U9    
ATOM   2206  CE  NTE U   3      14.261 -51.386  10.797  0.00  0.00      U9    
ATOM   2207  HE1 NTE U   3      14.943 -51.423  11.674  0.00  0.00      U9    
ATOM   2208  HE2 NTE U   3      13.203 -51.277  11.118  0.00  0.00      U9    
ATOM   2209  OZ  NTE U   3      14.463 -52.546  10.004  0.00  0.00      U9    
ATOM   2210  CH  NTE U   3      14.060 -53.740  10.659  0.00  0.00      U9    
ATOM   2211  HH1 NTE U   3      13.085 -53.650  11.183  0.00  0.00      U9    
ATOM   2212  HH2 NTE U   3      13.874 -54.549   9.920  0.00  0.00      U9    
ATOM   2213  CT  NTE U   3      15.116 -54.155  11.550  0.00  0.00      U9    
ATOM   2214  HT3 NTE U   3      15.297 -53.388  12.333  0.00  0.00      U9    
ATOM   2215  HT4 NTE U   3      14.801 -55.092  12.055  0.00  0.00      U9    
ATOM   2216  OI  NTE U   3      16.368 -54.372  10.908  0.00  0.00      U9    
ATOM   2217  CK  NTE U   3      17.260 -53.254  11.058  0.00  0.00      U9    
ATOM   2218  HK1 NTE U   3      18.257 -53.551  10.666  0.00  0.00      U9    
ATOM   2219  HK2 NTE U   3      17.370 -53.040  12.142  0.00  0.00      U9    
ATOM   2220  HK3 NTE U   3      16.935 -52.339  10.518  0.00  0.00      U9    
ATOM   2221  C   NTE U   3      14.034 -43.575   9.816  0.00  0.00      U9    
ATOM   2222  O   NTE U   3      13.495 -43.072  10.807  0.00  0.00      U9    
ATOM   2223  N   NTE U   4      13.568 -43.044   8.588  0.00  0.00      U9    
ATOM   2224  CA  NTE U   4      14.057 -43.439   7.298  0.00  0.00      U9    
ATOM   2225  HA1 NTE U   4      13.931 -42.601   6.629  0.00  0.00      U9    
ATOM   2226  HA2 NTE U   4      15.039 -43.888   7.339  0.00  0.00      U9    
ATOM   2227  CA5 NTE U   4      12.883 -41.721   8.651  0.00  0.00      U9    
ATOM   2228  HA3 NTE U   4      12.234 -41.629   7.753  0.00  0.00      U9    
ATOM   2229  HA4 NTE U   4      12.269 -41.639   9.573  0.00  0.00      U9    
ATOM   2230  CB  NTE U   4      13.755 -40.430   8.738  0.00  0.00      U9    
ATOM   2231  HB1 NTE U   4      14.223 -40.313   9.739  0.00  0.00      U9    
ATOM   2232  HB2 NTE U   4      14.529 -40.491   7.944  0.00  0.00      U9    
ATOM   2233  OG  NTE U   4      12.849 -39.312   8.446  0.00  0.00      U9    
ATOM   2234  CD  NTE U   4      13.596 -38.099   8.534  0.00  0.00      U9    
ATOM   2235  HD1 NTE U   4      13.989 -37.846   9.542  0.00  0.00      U9    
ATOM   2236  HD2 NTE U   4      14.472 -38.308   7.884  0.00  0.00      U9    
ATOM   2237  CE  NTE U   4      12.844 -36.988   7.755  0.00  0.00      U9    
ATOM   2238  HE1 NTE U   4      13.441 -36.143   7.350  0.00  0.00      U9    
ATOM   2239  HE2 NTE U   4      12.442 -37.446   6.826  0.00  0.00      U9    
ATOM   2240  OZ  NTE U   4      11.731 -36.501   8.464  0.00  0.00      U9    
ATOM   2241  CH  NTE U   4      12.116 -35.894   9.670  0.00  0.00      U9    
ATOM   2242  HH1 NTE U   4      12.291 -36.760  10.343  0.00  0.00      U9    
ATOM   2243  HH2 NTE U   4      12.996 -35.247   9.467  0.00  0.00      U9    
ATOM   2244  CT  NTE U   4      10.993 -35.065  10.235  0.00  0.00      U9    
ATOM   2245  HT3 NTE U   4      10.551 -34.496   9.389  0.00  0.00      U9    
ATOM   2246  HT4 NTE U   4      10.158 -35.620  10.714  0.00  0.00      U9    
ATOM   2247  OI  NTE U   4      11.436 -34.206  11.318  0.00  0.00      U9    
ATOM   2248  CK  NTE U   4      10.370 -33.388  11.796  0.00  0.00      U9    
ATOM   2249  HK1 NTE U   4       9.785 -34.033  12.487  0.00  0.00      U9    
ATOM   2250  HK2 NTE U   4       9.784 -33.004  10.934  0.00  0.00      U9    
ATOM   2251  HK3 NTE U   4      10.799 -32.581  12.428  0.00  0.00      U9    
ATOM   2252  C   NTE U   4      13.154 -44.633   6.871  0.00  0.00      U9    
ATOM   2253  O   NTE U   4      12.854 -45.503   7.689  0.00  0.00      U9    
ATOM   2254  N   NPE U   5      12.778 -44.790   5.579  0.00  0.00      U9    
ATOM   2255  CA  NPE U   5      13.230 -43.874   4.557  0.00  0.00      U9    
ATOM   2256  HA1 NPE U   5      14.196 -43.421   4.724  0.00  0.00      U9    
ATOM   2257  HA2 NPE U   5      13.126 -44.462   3.657  0.00  0.00      U9    
ATOM   2258  CA5 NPE U   5      12.036 -45.969   5.162  0.00  0.00      U9    
ATOM   2259  HA3 NPE U   5      11.605 -45.839   4.146  0.00  0.00      U9    
ATOM   2260  HA4 NPE U   5      11.233 -46.105   5.918  0.00  0.00      U9    
ATOM   2261  CB  NPE U   5      12.916 -47.240   5.118  0.00  0.00      U9    
ATOM   2262  HB1 NPE U   5      13.807 -47.094   4.470  0.00  0.00      U9    
ATOM   2263  HB2 NPE U   5      13.330 -47.529   6.108  0.00  0.00      U9    
ATOM   2264  CG  NPE U   5      11.954 -48.418   4.702  0.00  0.00      U9    
ATOM   2265  CD1 NPE U   5      11.379 -49.294   5.690  0.00  0.00      U9    
ATOM   2266  HD1 NPE U   5      11.610 -49.158   6.736  0.00  0.00      U9    
ATOM   2267  CE1 NPE U   5      10.328 -50.189   5.288  0.00  0.00      U9    
ATOM   2268  HE1 NPE U   5       9.864 -50.723   6.104  0.00  0.00      U9    
ATOM   2269  CZ1 NPE U   5      10.068 -50.365   3.928  0.00  0.00      U9    
ATOM   2270  HZ  NPE U   5       9.397 -51.141   3.590  0.00  0.00      U9    
ATOM   2271  CD2 NPE U   5      11.679 -48.642   3.346  0.00  0.00      U9    
ATOM   2272  HD2 NPE U   5      12.048 -48.065   2.511  0.00  0.00      U9    
ATOM   2273  CE2 NPE U   5      10.789 -49.668   3.024  0.00  0.00      U9    
ATOM   2274  HE2 NPE U   5      10.586 -49.839   1.977  0.00  0.00      U9    
ATOM   2275  C   NPE U   5      12.250 -42.742   4.420  0.00  0.00      U9    
ATOM   2276  O   NPE U   5      11.752 -42.191   5.351  0.00  0.00      U9    
ATOM   2277  N   NPE U   6      11.906 -42.339   3.157  0.00  0.00      U9    
ATOM   2278  CA  NPE U   6      12.248 -42.883   1.811  0.00  0.00      U9    
ATOM   2279  HA1 NPE U   6      12.319 -42.023   1.162  0.00  0.00      U9    
ATOM   2280  HA2 NPE U   6      13.161 -43.434   1.981  0.00  0.00      U9    
ATOM   2281  CA5 NPE U   6      11.163 -41.071   3.121  0.00  0.00      U9    
ATOM   2282  HA3 NPE U   6      10.252 -41.110   3.756  0.00  0.00      U9    
ATOM   2283  HA4 NPE U   6      10.808 -40.923   2.079  0.00  0.00      U9    
ATOM   2284  CB  NPE U   6      12.045 -39.918   3.417  0.00  0.00      U9    
ATOM   2285  HB1 NPE U   6      12.393 -40.003   4.468  0.00  0.00      U9    
ATOM   2286  HB2 NPE U   6      12.907 -39.955   2.717  0.00  0.00      U9    
ATOM   2287  CG  NPE U   6      11.276 -38.571   3.152  0.00  0.00      U9    
ATOM   2288  CD1 NPE U   6      10.312 -38.049   4.006  0.00  0.00      U9    
ATOM   2289  HD1 NPE U   6      10.013 -38.476   4.952  0.00  0.00      U9    
ATOM   2290  CE1 NPE U   6       9.584 -36.900   3.532  0.00  0.00      U9    
ATOM   2291  HE1 NPE U   6       8.814 -36.525   4.190  0.00  0.00      U9    
ATOM   2292  CZ1 NPE U   6       9.885 -36.289   2.369  0.00  0.00      U9    
ATOM   2293  HZ  NPE U   6       9.372 -35.343   2.273  0.00  0.00      U9    
ATOM   2294  CD2 NPE U   6      11.579 -37.941   1.941  0.00  0.00      U9    
ATOM   2295  HD2 NPE U   6      12.341 -38.155   1.207  0.00  0.00      U9    
ATOM   2296  CE2 NPE U   6      10.873 -36.747   1.619  0.00  0.00      U9    
ATOM   2297  HE2 NPE U   6      11.043 -36.162   0.727  0.00  0.00      U9    
ATOM   2298  C   NPE U   6      11.232 -43.894   1.363  0.00  0.00      U9    
ATOM   2299  O   NPE U   6      10.945 -44.750   2.244  0.00  0.00      U9    
ATOM   2300  N   NPE U   7      10.752 -43.977   0.071  0.00  0.00      U9    
ATOM   2301  CA  NPE U   7      11.221 -43.133  -1.099  0.00  0.00      U9    
ATOM   2302  HA1 NPE U   7      12.248 -42.850  -0.918  0.00  0.00      U9    
ATOM   2303  HA2 NPE U   7      11.027 -43.701  -1.997  0.00  0.00      U9    
ATOM   2304  CA5 NPE U   7       9.807 -45.025  -0.235  0.00  0.00      U9    
ATOM   2305  HA3 NPE U   7       9.274 -44.761  -1.174  0.00  0.00      U9    
ATOM   2306  HA4 NPE U   7       9.117 -45.150   0.626  0.00  0.00      U9    
ATOM   2307  CB  NPE U   7      10.666 -46.302  -0.644  0.00  0.00      U9    
ATOM   2308  HB1 NPE U   7      11.362 -46.094  -1.485  0.00  0.00      U9    
ATOM   2309  HB2 NPE U   7      11.106 -46.718   0.287  0.00  0.00      U9    
ATOM   2310  CG  NPE U   7       9.781 -47.411  -1.076  0.00  0.00      U9    
ATOM   2311  CD1 NPE U   7       9.000 -48.180  -0.233  0.00  0.00      U9    
ATOM   2312  HD1 NPE U   7       8.977 -47.969   0.826  0.00  0.00      U9    
ATOM   2313  CE1 NPE U   7       8.226 -49.311  -0.681  0.00  0.00      U9    
ATOM   2314  HE1 NPE U   7       7.911 -50.030   0.061  0.00  0.00      U9    
ATOM   2315  CZ1 NPE U   7       8.278 -49.672  -2.046  0.00  0.00      U9    
ATOM   2316  HZ  NPE U   7       7.951 -50.666  -2.316  0.00  0.00      U9    
ATOM   2317  CD2 NPE U   7       9.815 -47.786  -2.427  0.00  0.00      U9    
ATOM   2318  HD2 NPE U   7      10.418 -47.115  -3.021  0.00  0.00      U9    
ATOM   2319  CE2 NPE U   7       9.059 -48.871  -2.925  0.00  0.00      U9    
ATOM   2320  HE2 NPE U   7       9.213 -49.075  -3.974  0.00  0.00      U9    
ATOM   2321  C   NPE U   7      10.269 -41.882  -1.199  0.00  0.00      U9    
ATOM   2322  O   NPE U   7       9.980 -41.315  -0.138  0.00  0.00      U9    
ATOM   2323  N   NPE U   8       9.690 -41.377  -2.330  0.00  0.00      U9    
ATOM   2324  CA  NPE U   8      10.135 -41.907  -3.614  0.00  0.00      U9    
ATOM   2325  HA1 NPE U   8      10.194 -41.031  -4.243  0.00  0.00      U9    
ATOM   2326  HA2 NPE U   8      11.092 -42.404  -3.545  0.00  0.00      U9    
ATOM   2327  CA5 NPE U   8       8.958 -40.190  -2.263  0.00  0.00      U9    
ATOM   2328  HA3 NPE U   8       8.291 -40.245  -1.376  0.00  0.00      U9    
ATOM   2329  HA4 NPE U   8       8.376 -40.194  -3.210  0.00  0.00      U9    
ATOM   2330  CB  NPE U   8       9.771 -38.911  -2.237  0.00  0.00      U9    
ATOM   2331  HB1 NPE U   8      10.344 -38.973  -1.287  0.00  0.00      U9    
ATOM   2332  HB2 NPE U   8      10.375 -39.005  -3.165  0.00  0.00      U9    
ATOM   2333  CG  NPE U   8       8.884 -37.684  -2.363  0.00  0.00      U9    
ATOM   2334  CD1 NPE U   8       8.450 -37.100  -1.192  0.00  0.00      U9    
ATOM   2335  HD1 NPE U   8       8.777 -37.654  -0.325  0.00  0.00      U9    
ATOM   2336  CE1 NPE U   8       7.700 -35.896  -1.180  0.00  0.00      U9    
ATOM   2337  HE1 NPE U   8       7.293 -35.454  -0.283  0.00  0.00      U9    
ATOM   2338  CZ1 NPE U   8       7.456 -35.227  -2.386  0.00  0.00      U9    
ATOM   2339  HZ  NPE U   8       6.972 -34.261  -2.373  0.00  0.00      U9    
ATOM   2340  CD2 NPE U   8       8.555 -37.038  -3.564  0.00  0.00      U9    
ATOM   2341  HD2 NPE U   8       8.848 -37.508  -4.491  0.00  0.00      U9    
ATOM   2342  CE2 NPE U   8       7.877 -35.773  -3.594  0.00  0.00      U9    
ATOM   2343  HE2 NPE U   8       7.803 -35.226  -4.522  0.00  0.00      U9    
ATOM   2344  C   NPE U   8       9.086 -42.794  -4.221  0.00  0.00      U9    
ATOM   2345  O   NPE U   8       8.480 -43.560  -3.475  0.00  0.00      U9    
ATOM   2346  N   NPE U   9       8.873 -42.807  -5.573  0.00  0.00      U9    
ATOM   2347  CA  NPE U   9       9.458 -41.809  -6.593  0.00  0.00      U9    
ATOM   2348  HA1 NPE U   9      10.316 -41.272  -6.217  0.00  0.00      U9    
ATOM   2349  HA2 NPE U   9       9.605 -42.371  -7.504  0.00  0.00      U9    
ATOM   2350  CA5 NPE U   9       8.042 -43.867  -6.158  0.00  0.00      U9    
ATOM   2351  HA3 NPE U   9       7.653 -43.497  -7.131  0.00  0.00      U9    
ATOM   2352  HA4 NPE U   9       7.167 -44.096  -5.513  0.00  0.00      U9    
ATOM   2353  CB  NPE U   9       8.922 -45.041  -6.431  0.00  0.00      U9    
ATOM   2354  HB1 NPE U   9       9.766 -44.860  -7.131  0.00  0.00      U9    
ATOM   2355  HB2 NPE U   9       9.405 -45.388  -5.493  0.00  0.00      U9    
ATOM   2356  CG  NPE U   9       8.025 -46.093  -6.952  0.00  0.00      U9    
ATOM   2357  CD1 NPE U   9       7.488 -47.010  -6.082  0.00  0.00      U9    
ATOM   2358  HD1 NPE U   9       7.842 -47.052  -5.063  0.00  0.00      U9    
ATOM   2359  CE1 NPE U   9       6.405 -47.831  -6.474  0.00  0.00      U9    
ATOM   2360  HE1 NPE U   9       6.042 -48.591  -5.798  0.00  0.00      U9    
ATOM   2361  CZ1 NPE U   9       5.893 -47.774  -7.749  0.00  0.00      U9    
ATOM   2362  HZ  NPE U   9       5.125 -48.461  -8.072  0.00  0.00      U9    
ATOM   2363  CD2 NPE U   9       7.548 -46.066  -8.314  0.00  0.00      U9    
ATOM   2364  HD2 NPE U   9       7.961 -45.383  -9.041  0.00  0.00      U9    
ATOM   2365  CE2 NPE U   9       6.503 -46.937  -8.739  0.00  0.00      U9    
ATOM   2366  HE2 NPE U   9       6.140 -46.827  -9.750  0.00  0.00      U9    
ATOM   2367  C   NPE U   9       8.397 -40.700  -6.800  0.00  0.00      U9    
ATOM   2368  O   NPE U   9       7.681 -40.358  -5.824  0.00  0.00      U9    
ATOM   2369  N   NPE U  10       8.159 -40.177  -8.033  0.00  0.00      U9    
ATOM   2370  CA  NPE U  10       8.888 -40.563  -9.214  0.00  0.00      U9    
ATOM   2371  HA1 NPE U  10       8.963 -39.689  -9.844  0.00  0.00      U9    
ATOM   2372  HA2 NPE U  10       9.918 -40.809  -9.007  0.00  0.00      U9    
ATOM   2373  CA5 NPE U  10       7.307 -38.972  -8.116  0.00  0.00      U9    
ATOM   2374  HA3 NPE U  10       6.519 -38.908  -7.335  0.00  0.00      U9    
ATOM   2375  HA4 NPE U  10       6.879 -38.955  -9.142  0.00  0.00      U9    
ATOM   2376  CB  NPE U  10       8.210 -37.737  -8.027  0.00  0.00      U9    
ATOM   2377  HB1 NPE U  10       8.507 -37.598  -6.965  0.00  0.00      U9    
ATOM   2378  HB2 NPE U  10       9.100 -37.784  -8.690  0.00  0.00      U9    
ATOM   2379  CG  NPE U  10       7.355 -36.605  -8.487  0.00  0.00      U9    
ATOM   2380  CD1 NPE U  10       6.539 -35.963  -7.554  0.00  0.00      U9    
ATOM   2381  HD1 NPE U  10       6.620 -36.211  -6.506  0.00  0.00      U9    
ATOM   2382  CE1 NPE U  10       5.744 -34.863  -7.843  0.00  0.00      U9    
ATOM   2383  HE1 NPE U  10       5.192 -34.288  -7.114  0.00  0.00      U9    
ATOM   2384  CZ1 NPE U  10       5.646 -34.482  -9.220  0.00  0.00      U9    
ATOM   2385  HZ  NPE U  10       5.106 -33.568  -9.418  0.00  0.00      U9    
ATOM   2386  CD2 NPE U  10       7.267 -36.220  -9.836  0.00  0.00      U9    
ATOM   2387  HD2 NPE U  10       8.020 -36.634 -10.490  0.00  0.00      U9    
ATOM   2388  CE2 NPE U  10       6.413 -35.155 -10.242  0.00  0.00      U9    
ATOM   2389  HE2 NPE U  10       6.409 -34.886 -11.288  0.00  0.00      U9    
ATOM   2390  C   NPE U  10       8.259 -41.713  -9.970  0.00  0.00      U9    
ATOM   2391  O   NPE U  10       7.302 -42.331  -9.432  0.00  0.00      U9    
ATOM   2392  NT  NPE U  10       8.735 -42.114 -11.165  0.00  0.00      U9    
ATOM   2393  HT1 NPE U  10       8.432 -42.965 -11.594  0.00  0.00      U9    
ATOM   2394  HT2 NPE U  10       9.585 -41.743 -11.539  0.00  0.00      U9    
ATOM   2395  N   NTE U   1      22.822 -44.616  16.541  0.00  0.00      U10   
ATOM   2396  HT1 NTE U   1      22.337 -44.192  17.302  0.00  0.00      U10   
ATOM   2397  CA  NTE U   1      22.259 -44.295  15.225  0.00  0.00      U10   
ATOM   2398  HA1 NTE U   1      22.979 -43.805  14.587  0.00  0.00      U10   
ATOM   2399  HA2 NTE U   1      21.812 -45.208  14.860  0.00  0.00      U10   
ATOM   2400  CA5 NTE U   1      23.043 -46.103  16.666  0.00  0.00      U10   
ATOM   2401  HA3 NTE U   1      22.082 -46.647  16.781  0.00  0.00      U10   
ATOM   2402  HA4 NTE U   1      23.416 -46.551  15.720  0.00  0.00      U10   
ATOM   2403  CB  NTE U   1      23.837 -46.601  17.862  0.00  0.00      U10   
ATOM   2404  HB1 NTE U   1      24.764 -45.995  17.947  0.00  0.00      U10   
ATOM   2405  HB2 NTE U   1      23.255 -46.332  18.769  0.00  0.00      U10   
ATOM   2406  OG  NTE U   1      24.057 -48.005  17.946  0.00  0.00      U10   
ATOM   2407  CD  NTE U   1      25.060 -48.306  18.865  0.00  0.00      U10   
ATOM   2408  HD1 NTE U   1      25.952 -47.655  18.740  0.00  0.00      U10   
ATOM   2409  HD2 NTE U   1      24.568 -48.264  19.860  0.00  0.00      U10   
ATOM   2410  CE  NTE U   1      25.539 -49.758  18.671  0.00  0.00      U10   
ATOM   2411  HE1 NTE U   1      25.776 -49.995  17.611  0.00  0.00      U10   
ATOM   2412  HE2 NTE U   1      26.467 -49.918  19.260  0.00  0.00      U10   
ATOM   2413  OZ  NTE U   1      24.552 -50.641  19.144  0.00  0.00      U10   
ATOM   2414  CH  NTE U   1      24.958 -51.952  19.039  0.00  0.00      U10   
ATOM   2415  HH1 NTE U   1      25.301 -52.099  17.993  0.00  0.00      U10   
ATOM   2416  HH2 NTE U   1      25.792 -52.109  19.756  0.00  0.00      U10   
ATOM   2417  CT  NTE U   1      23.769 -52.931  19.419  0.00  0.00      U10   
ATOM   2418  HT3 NTE U   1      22.797 -52.712  18.928  0.00  0.00      U10   
ATOM   2419  HT4 NTE U   1      24.077 -53.942  19.079  0.00  0.00      U10   
ATOM   2420  OI  NTE U   1      23.553 -52.875  20.820  0.00  0.00      U10   
ATOM   2421  CK  NTE U   1      22.452 -53.753  21.057  0.00  0.00      U10   
ATOM   2422  HK1 NTE U   1      22.791 -54.776  20.786  0.00  0.00      U10   
ATOM   2423  HK2 NTE U   1      21.601 -53.427  20.422  0.00  0.00      U10   
ATOM   2424  HK3 NTE U   1      22.185 -53.667  22.132  0.00  0.00      U10   
ATOM   2425  C   NTE U   1      21.101 -43.319  15.307  0.00  0.00      U10   
ATOM   2426  O   NTE U   1      20.934 -42.678  16.321  0.00  0.00      U10   
ATOM   2427  N   NTE U   2      20.371 -43.112  14.197  0.00  0.00      U10   
ATOM   2428  CA  NTE U   2      20.626 -43.671  12.825  0.00  0.00      U10   
ATOM   2429  HA1 NTE U   2      20.409 -42.947  12.053  0.00  0.00      U10   
ATOM   2430  HA2 NTE U   2      21.672 -43.933  12.765  0.00  0.00      U10   
ATOM   2431  CA5 NTE U   2      19.268 -42.159  14.322  0.00  0.00      U10   
ATOM   2432  HA3 NTE U   2      18.753 -42.108  13.339  0.00  0.00      U10   
ATOM   2433  HA4 NTE U   2      18.568 -42.437  15.139  0.00  0.00      U10   
ATOM   2434  CB  NTE U   2      19.882 -40.746  14.535  0.00  0.00      U10   
ATOM   2435  HB1 NTE U   2      20.054 -40.611  15.625  0.00  0.00      U10   
ATOM   2436  HB2 NTE U   2      20.877 -40.667  14.047  0.00  0.00      U10   
ATOM   2437  OG  NTE U   2      19.127 -39.597  14.220  0.00  0.00      U10   
ATOM   2438  CD  NTE U   2      19.206 -39.350  12.824  0.00  0.00      U10   
ATOM   2439  HD1 NTE U   2      20.270 -39.232  12.528  0.00  0.00      U10   
ATOM   2440  HD2 NTE U   2      18.756 -40.209  12.281  0.00  0.00      U10   
ATOM   2441  CE  NTE U   2      18.650 -37.909  12.589  0.00  0.00      U10   
ATOM   2442  HE1 NTE U   2      18.672 -37.652  11.509  0.00  0.00      U10   
ATOM   2443  HE2 NTE U   2      17.627 -37.958  13.020  0.00  0.00      U10   
ATOM   2444  OZ  NTE U   2      19.364 -36.933  13.301  0.00  0.00      U10   
ATOM   2445  CH  NTE U   2      18.801 -35.626  13.181  0.00  0.00      U10   
ATOM   2446  HH1 NTE U   2      18.712 -35.420  12.093  0.00  0.00      U10   
ATOM   2447  HH2 NTE U   2      17.737 -35.571  13.495  0.00  0.00      U10   
ATOM   2448  CT  NTE U   2      19.618 -34.640  13.990  0.00  0.00      U10   
ATOM   2449  HT3 NTE U   2      20.672 -34.518  13.661  0.00  0.00      U10   
ATOM   2450  HT4 NTE U   2      19.242 -33.615  13.785  0.00  0.00      U10   
ATOM   2451  OI  NTE U   2      19.514 -34.823  15.440  0.00  0.00      U10   
ATOM   2452  CK  NTE U   2      20.375 -33.943  16.115  0.00  0.00      U10   
ATOM   2453  HK1 NTE U   2      20.006 -32.898  16.045  0.00  0.00      U10   
ATOM   2454  HK2 NTE U   2      21.348 -33.785  15.603  0.00  0.00      U10   
ATOM   2455  HK3 NTE U   2      20.367 -34.233  17.187  0.00  0.00      U10   
ATOM   2456  C   NTE U   2      19.881 -44.873  12.311  0.00  0.00      U10   
ATOM   2457  O   NTE U   2      19.710 -45.872  13.031  0.00  0.00      U10   
ATOM   2458  N   NTE U   3      19.391 -44.946  11.032  0.00  0.00      U10   
ATOM   2459  CA  NTE U   3      19.734 -44.042   9.994  0.00  0.00      U10   
ATOM   2460  HA1 NTE U   3      20.733 -43.631   9.992  0.00  0.00      U10   
ATOM   2461  HA2 NTE U   3      19.664 -44.579   9.060  0.00  0.00      U10   
ATOM   2462  CA5 NTE U   3      18.597 -46.155  10.670  0.00  0.00      U10   
ATOM   2463  HA3 NTE U   3      17.984 -46.528  11.518  0.00  0.00      U10   
ATOM   2464  HA4 NTE U   3      18.005 -45.939   9.755  0.00  0.00      U10   
ATOM   2465  CB  NTE U   3      19.449 -47.358  10.265  0.00  0.00      U10   
ATOM   2466  HB1 NTE U   3      19.884 -47.043   9.292  0.00  0.00      U10   
ATOM   2467  HB2 NTE U   3      20.302 -47.564  10.947  0.00  0.00      U10   
ATOM   2468  OG  NTE U   3      18.721 -48.577  10.073  0.00  0.00      U10   
ATOM   2469  CD  NTE U   3      19.002 -49.659  10.969  0.00  0.00      U10   
ATOM   2470  HD1 NTE U   3      18.444 -50.562  10.642  0.00  0.00      U10   
ATOM   2471  HD2 NTE U   3      20.091 -49.874  10.953  0.00  0.00      U10   
ATOM   2472  CE  NTE U   3      18.555 -49.509  12.420  0.00  0.00      U10   
ATOM   2473  HE1 NTE U   3      19.231 -50.188  12.982  0.00  0.00      U10   
ATOM   2474  HE2 NTE U   3      18.891 -48.504  12.755  0.00  0.00      U10   
ATOM   2475  OZ  NTE U   3      17.121 -49.703  12.640  0.00  0.00      U10   
ATOM   2476  CH  NTE U   3      16.565 -49.398  13.995  0.00  0.00      U10   
ATOM   2477  HH1 NTE U   3      17.197 -49.828  14.801  0.00  0.00      U10   
ATOM   2478  HH2 NTE U   3      16.576 -48.288  14.011  0.00  0.00      U10   
ATOM   2479  CT  NTE U   3      15.062 -49.727  14.027  0.00  0.00      U10   
ATOM   2480  HT3 NTE U   3      14.558 -49.264  14.902  0.00  0.00      U10   
ATOM   2481  HT4 NTE U   3      14.578 -49.321  13.113  0.00  0.00      U10   
ATOM   2482  OI  NTE U   3      14.801 -51.111  13.994  0.00  0.00      U10   
ATOM   2483  CK  NTE U   3      13.496 -51.386  14.477  0.00  0.00      U10   
ATOM   2484  HK1 NTE U   3      13.345 -52.430  14.826  0.00  0.00      U10   
ATOM   2485  HK2 NTE U   3      12.632 -51.071  13.853  0.00  0.00      U10   
ATOM   2486  HK3 NTE U   3      13.370 -50.847  15.441  0.00  0.00      U10   
ATOM   2487  C   NTE U   3      18.698 -42.931   9.910  0.00  0.00      U10   
ATOM   2488  O   NTE U   3      18.071 -42.487  10.892  0.00  0.00      U10   
ATOM   2489  N   NTE U   4      18.293 -42.497   8.689  0.00  0.00      U10   
ATOM   2490  CA  NTE U   4      18.781 -43.011   7.331  0.00  0.00      U10   
ATOM   2491  HA1 NTE U   4      18.697 -42.151   6.683  0.00  0.00      U10   
ATOM   2492  HA2 NTE U   4      19.705 -43.566   7.257  0.00  0.00      U10   
ATOM   2493  CA5 NTE U   4      17.234 -41.422   8.655  0.00  0.00      U10   
ATOM   2494  HA3 NTE U   4      16.846 -41.433   7.614  0.00  0.00      U10   
ATOM   2495  HA4 NTE U   4      16.427 -41.577   9.403  0.00  0.00      U10   
ATOM   2496  CB  NTE U   4      17.738 -39.977   8.784  0.00  0.00      U10   
ATOM   2497  HB1 NTE U   4      16.836 -39.345   8.931  0.00  0.00      U10   
ATOM   2498  HB2 NTE U   4      18.363 -40.069   9.698  0.00  0.00      U10   
ATOM   2499  OG  NTE U   4      18.422 -39.522   7.622  0.00  0.00      U10   
ATOM   2500  CD  NTE U   4      17.547 -38.834   6.700  0.00  0.00      U10   
ATOM   2501  HD1 NTE U   4      18.010 -38.936   5.696  0.00  0.00      U10   
ATOM   2502  HD2 NTE U   4      16.555 -39.323   6.589  0.00  0.00      U10   
ATOM   2503  CE  NTE U   4      17.525 -37.289   6.982  0.00  0.00      U10   
ATOM   2504  HE1 NTE U   4      18.549 -36.956   7.256  0.00  0.00      U10   
ATOM   2505  HE2 NTE U   4      17.189 -36.619   6.162  0.00  0.00      U10   
ATOM   2506  OZ  NTE U   4      16.762 -37.130   8.117  0.00  0.00      U10   
ATOM   2507  CH  NTE U   4      17.134 -35.889   8.683  0.00  0.00      U10   
ATOM   2508  HH1 NTE U   4      18.140 -36.041   9.129  0.00  0.00      U10   
ATOM   2509  HH2 NTE U   4      17.237 -35.123   7.885  0.00  0.00      U10   
ATOM   2510  CT  NTE U   4      16.282 -35.502   9.924  0.00  0.00      U10   
ATOM   2511  HT3 NTE U   4      15.209 -35.655   9.678  0.00  0.00      U10   
ATOM   2512  HT4 NTE U   4      16.473 -36.205  10.762  0.00  0.00      U10   
ATOM   2513  OI  NTE U   4      16.534 -34.161  10.274  0.00  0.00      U10   
ATOM   2514  CK  NTE U   4      15.665 -33.334   9.516  0.00  0.00      U10   
ATOM   2515  HK1 NTE U   4      16.059 -32.301   9.628  0.00  0.00      U10   
ATOM   2516  HK2 NTE U   4      14.627 -33.366   9.910  0.00  0.00      U10   
ATOM   2517  HK3 NTE U   4      15.654 -33.562   8.428  0.00  0.00      U10   
ATOM   2518  C   NTE U   4      17.717 -44.002   6.989  0.00  0.00      U10   
ATOM   2519  O   NTE U   4      17.296 -44.838   7.831  0.00  0.00      U10   
ATOM   2520  N   NPE U   5      17.253 -44.117   5.665  0.00  0.00      U10   
ATOM   2521  CA  NPE U   5      17.623 -43.291   4.551  0.00  0.00      U10   
ATOM   2522  HA1 NPE U   5      18.629 -42.921   4.684  0.00  0.00      U10   
ATOM   2523  HA2 NPE U   5      17.566 -43.949   3.697  0.00  0.00      U10   
ATOM   2524  CA5 NPE U   5      16.424 -45.351   5.302  0.00  0.00      U10   
ATOM   2525  HA3 NPE U   5      15.931 -44.946   4.392  0.00  0.00      U10   
ATOM   2526  HA4 NPE U   5      15.767 -45.716   6.121  0.00  0.00      U10   
ATOM   2527  CB  NPE U   5      17.402 -46.506   4.929  0.00  0.00      U10   
ATOM   2528  HB1 NPE U   5      18.049 -46.182   4.085  0.00  0.00      U10   
ATOM   2529  HB2 NPE U   5      18.174 -46.749   5.690  0.00  0.00      U10   
ATOM   2530  CG  NPE U   5      16.579 -47.716   4.582  0.00  0.00      U10   
ATOM   2531  CD1 NPE U   5      16.064 -48.609   5.534  0.00  0.00      U10   
ATOM   2532  HD1 NPE U   5      16.311 -48.471   6.576  0.00  0.00      U10   
ATOM   2533  CE1 NPE U   5      15.313 -49.730   5.144  0.00  0.00      U10   
ATOM   2534  HE1 NPE U   5      15.000 -50.453   5.883  0.00  0.00      U10   
ATOM   2535  CZ1 NPE U   5      15.156 -49.939   3.749  0.00  0.00      U10   
ATOM   2536  HZ  NPE U   5      14.639 -50.820   3.398  0.00  0.00      U10   
ATOM   2537  CD2 NPE U   5      16.231 -47.859   3.219  0.00  0.00      U10   
ATOM   2538  HD2 NPE U   5      16.524 -47.131   2.477  0.00  0.00      U10   
ATOM   2539  CE2 NPE U   5      15.517 -48.962   2.868  0.00  0.00      U10   
ATOM   2540  HE2 NPE U   5      15.244 -49.130   1.836  0.00  0.00      U10   
ATOM   2541  C   NPE U   5      16.640 -42.130   4.356  0.00  0.00      U10   
ATOM   2542  O   NPE U   5      16.086 -41.668   5.382  0.00  0.00      U10   
ATOM   2543  N   NPE U   6      16.196 -41.688   3.164  0.00  0.00      U10   
ATOM   2544  CA  NPE U   6      16.695 -42.227   1.894  0.00  0.00      U10   
ATOM   2545  HA1 NPE U   6      16.584 -41.532   1.075  0.00  0.00      U10   
ATOM   2546  HA2 NPE U   6      17.734 -42.503   1.994  0.00  0.00      U10   
ATOM   2547  CA5 NPE U   6      15.365 -40.492   3.102  0.00  0.00      U10   
ATOM   2548  HA3 NPE U   6      14.824 -40.257   4.043  0.00  0.00      U10   
ATOM   2549  HA4 NPE U   6      14.659 -40.604   2.251  0.00  0.00      U10   
ATOM   2550  CB  NPE U   6      16.213 -39.196   2.633  0.00  0.00      U10   
ATOM   2551  HB1 NPE U   6      17.057 -38.940   3.308  0.00  0.00      U10   
ATOM   2552  HB2 NPE U   6      16.613 -39.395   1.615  0.00  0.00      U10   
ATOM   2553  CG  NPE U   6      15.471 -37.980   2.590  0.00  0.00      U10   
ATOM   2554  CD1 NPE U   6      15.035 -37.403   3.739  0.00  0.00      U10   
ATOM   2555  HD1 NPE U   6      15.295 -37.753   4.727  0.00  0.00      U10   
ATOM   2556  CE1 NPE U   6      14.316 -36.205   3.721  0.00  0.00      U10   
ATOM   2557  HE1 NPE U   6      14.015 -35.672   4.611  0.00  0.00      U10   
ATOM   2558  CZ1 NPE U   6      13.943 -35.632   2.520  0.00  0.00      U10   
ATOM   2559  HZ  NPE U   6      13.393 -34.708   2.623  0.00  0.00      U10   
ATOM   2560  CD2 NPE U   6      15.270 -37.359   1.339  0.00  0.00      U10   
ATOM   2561  HD2 NPE U   6      15.700 -37.793   0.449  0.00  0.00      U10   
ATOM   2562  CE2 NPE U   6      14.464 -36.190   1.351  0.00  0.00      U10   
ATOM   2563  HE2 NPE U   6      14.320 -35.680   0.410  0.00  0.00      U10   
ATOM   2564  C   NPE U   6      15.859 -43.383   1.346  0.00  0.00      U10   
ATOM   2565  O   NPE U   6      15.465 -44.183   2.184  0.00  0.00      U10   
ATOM   2566  N   NPE U   7      15.550 -43.544   0.002  0.00  0.00      U10   
ATOM   2567  CA  NPE U   7      15.862 -42.634  -1.164  0.00  0.00      U10   
ATOM   2568  HA1 NPE U   7      16.835 -42.204  -0.977  0.00  0.00      U10   
ATOM   2569  HA2 NPE U   7      15.810 -43.189  -2.089  0.00  0.00      U10   
ATOM   2570  CA5 NPE U   7      14.741 -44.737  -0.341  0.00  0.00      U10   
ATOM   2571  HA3 NPE U   7      14.230 -44.437  -1.280  0.00  0.00      U10   
ATOM   2572  HA4 NPE U   7      13.979 -44.988   0.428  0.00  0.00      U10   
ATOM   2573  CB  NPE U   7      15.625 -45.958  -0.604  0.00  0.00      U10   
ATOM   2574  HB1 NPE U   7      16.248 -45.602  -1.452  0.00  0.00      U10   
ATOM   2575  HB2 NPE U   7      16.239 -46.230   0.281  0.00  0.00      U10   
ATOM   2576  CG  NPE U   7      14.757 -47.054  -0.936  0.00  0.00      U10   
ATOM   2577  CD1 NPE U   7      13.911 -47.640   0.077  0.00  0.00      U10   
ATOM   2578  HD1 NPE U   7      13.990 -47.323   1.106  0.00  0.00      U10   
ATOM   2579  CE1 NPE U   7      13.038 -48.626  -0.294  0.00  0.00      U10   
ATOM   2580  HE1 NPE U   7      12.477 -49.288   0.348  0.00  0.00      U10   
ATOM   2581  CZ1 NPE U   7      13.043 -49.049  -1.623  0.00  0.00      U10   
ATOM   2582  HZ  NPE U   7      12.305 -49.787  -1.897  0.00  0.00      U10   
ATOM   2583  CD2 NPE U   7      14.722 -47.515  -2.236  0.00  0.00      U10   
ATOM   2584  HD2 NPE U   7      15.294 -47.082  -3.043  0.00  0.00      U10   
ATOM   2585  CE2 NPE U   7      13.883 -48.552  -2.634  0.00  0.00      U10   
ATOM   2586  HE2 NPE U   7      13.743 -48.847  -3.664  0.00  0.00      U10   
ATOM   2587  C   NPE U   7      14.922 -41.394  -1.270  0.00  0.00      U10   
ATOM   2588  O   NPE U   7      14.515 -40.924  -0.255  0.00  0.00      U10   
ATOM   2589  N   NPE U   8      14.436 -40.928  -2.472  0.00  0.00      U10   
ATOM   2590  CA  NPE U   8      14.792 -41.463  -3.772  0.00  0.00      U10   
ATOM   2591  HA1 NPE U   8      14.772 -40.647  -4.479  0.00  0.00      U10   
ATOM   2592  HA2 NPE U   8      15.835 -41.736  -3.710  0.00  0.00      U10   
ATOM   2593  CA5 NPE U   8      13.476 -39.834  -2.490  0.00  0.00      U10   
ATOM   2594  HA3 NPE U   8      12.733 -39.927  -1.669  0.00  0.00      U10   
ATOM   2595  HA4 NPE U   8      12.943 -39.831  -3.465  0.00  0.00      U10   
ATOM   2596  CB  NPE U   8      14.254 -38.493  -2.427  0.00  0.00      U10   
ATOM   2597  HB1 NPE U   8      14.486 -38.339  -1.352  0.00  0.00      U10   
ATOM   2598  HB2 NPE U   8      15.250 -38.502  -2.919  0.00  0.00      U10   
ATOM   2599  CG  NPE U   8      13.414 -37.286  -2.724  0.00  0.00      U10   
ATOM   2600  CD1 NPE U   8      12.410 -36.788  -1.900  0.00  0.00      U10   
ATOM   2601  HD1 NPE U   8      12.170 -37.245  -0.952  0.00  0.00      U10   
ATOM   2602  CE1 NPE U   8      11.665 -35.604  -2.264  0.00  0.00      U10   
ATOM   2603  HE1 NPE U   8      10.918 -35.244  -1.572  0.00  0.00      U10   
ATOM   2604  CZ1 NPE U   8      12.016 -34.927  -3.475  0.00  0.00      U10   
ATOM   2605  HZ  NPE U   8      11.629 -33.983  -3.830  0.00  0.00      U10   
ATOM   2606  CD2 NPE U   8      13.705 -36.567  -3.912  0.00  0.00      U10   
ATOM   2607  HD2 NPE U   8      14.402 -37.185  -4.459  0.00  0.00      U10   
ATOM   2608  CE2 NPE U   8      12.998 -35.441  -4.318  0.00  0.00      U10   
ATOM   2609  HE2 NPE U   8      13.141 -34.996  -5.291  0.00  0.00      U10   
ATOM   2610  C   NPE U   8      13.963 -42.600  -4.224  0.00  0.00      U10   
ATOM   2611  O   NPE U   8      13.631 -43.492  -3.444  0.00  0.00      U10   
ATOM   2612  N   NPE U   9      13.520 -42.675  -5.523  0.00  0.00      U10   
ATOM   2613  CA  NPE U   9      14.011 -41.907  -6.638  0.00  0.00      U10   
ATOM   2614  HA1 NPE U   9      15.038 -41.600  -6.511  0.00  0.00      U10   
ATOM   2615  HA2 NPE U   9      14.068 -42.512  -7.531  0.00  0.00      U10   
ATOM   2616  CA5 NPE U   9      12.726 -43.847  -5.940  0.00  0.00      U10   
ATOM   2617  HA3 NPE U   9      12.107 -43.534  -6.807  0.00  0.00      U10   
ATOM   2618  HA4 NPE U   9      12.082 -44.203  -5.107  0.00  0.00      U10   
ATOM   2619  CB  NPE U   9      13.591 -45.067  -6.251  0.00  0.00      U10   
ATOM   2620  HB1 NPE U   9      14.409 -44.857  -6.973  0.00  0.00      U10   
ATOM   2621  HB2 NPE U   9      14.127 -45.405  -5.339  0.00  0.00      U10   
ATOM   2622  CG  NPE U   9      12.686 -46.176  -6.747  0.00  0.00      U10   
ATOM   2623  CD1 NPE U   9      12.174 -47.104  -5.820  0.00  0.00      U10   
ATOM   2624  HD1 NPE U   9      12.314 -47.077  -4.750  0.00  0.00      U10   
ATOM   2625  CE1 NPE U   9      11.390 -48.143  -6.190  0.00  0.00      U10   
ATOM   2626  HE1 NPE U   9      10.877 -48.804  -5.507  0.00  0.00      U10   
ATOM   2627  CZ1 NPE U   9      11.104 -48.344  -7.587  0.00  0.00      U10   
ATOM   2628  HZ  NPE U   9      10.528 -49.231  -7.805  0.00  0.00      U10   
ATOM   2629  CD2 NPE U   9      12.490 -46.407  -8.132  0.00  0.00      U10   
ATOM   2630  HD2 NPE U   9      12.889 -45.750  -8.890  0.00  0.00      U10   
ATOM   2631  CE2 NPE U   9      11.735 -47.517  -8.548  0.00  0.00      U10   
ATOM   2632  HE2 NPE U   9      11.647 -47.844  -9.573  0.00  0.00      U10   
ATOM   2633  C   NPE U   9      13.057 -40.833  -7.002  0.00  0.00      U10   
ATOM   2634  O   NPE U   9      12.413 -40.208  -6.157  0.00  0.00      U10   
ATOM   2635  N   NPE U  10      12.943 -40.476  -8.346  0.00  0.00      U10   
ATOM   2636  CA  NPE U  10      13.677 -41.155  -9.519  0.00  0.00      U10   
ATOM   2637  HA1 NPE U  10      13.580 -40.529 -10.394  0.00  0.00      U10   
ATOM   2638  HA2 NPE U  10      14.701 -41.348  -9.237  0.00  0.00      U10   
ATOM   2639  CA5 NPE U  10      12.211 -39.197  -8.676  0.00  0.00      U10   
ATOM   2640  HA3 NPE U  10      11.192 -39.296  -8.244  0.00  0.00      U10   
ATOM   2641  HA4 NPE U  10      11.924 -39.118  -9.746  0.00  0.00      U10   
ATOM   2642  CB  NPE U  10      12.974 -38.018  -8.063  0.00  0.00      U10   
ATOM   2643  HB1 NPE U  10      13.131 -38.194  -6.977  0.00  0.00      U10   
ATOM   2644  HB2 NPE U  10      13.929 -37.813  -8.592  0.00  0.00      U10   
ATOM   2645  CG  NPE U  10      12.172 -36.711  -8.116  0.00  0.00      U10   
ATOM   2646  CD1 NPE U  10      11.338 -36.407  -7.019  0.00  0.00      U10   
ATOM   2647  HD1 NPE U  10      11.305 -37.080  -6.174  0.00  0.00      U10   
ATOM   2648  CE1 NPE U  10      10.429 -35.338  -7.075  0.00  0.00      U10   
ATOM   2649  HE1 NPE U  10       9.822 -35.008  -6.245  0.00  0.00      U10   
ATOM   2650  CZ1 NPE U  10      10.411 -34.559  -8.261  0.00  0.00      U10   
ATOM   2651  HZ  NPE U  10       9.657 -33.794  -8.381  0.00  0.00      U10   
ATOM   2652  CD2 NPE U  10      12.237 -35.868  -9.193  0.00  0.00      U10   
ATOM   2653  HD2 NPE U  10      12.952 -35.986  -9.994  0.00  0.00      U10   
ATOM   2654  CE2 NPE U  10      11.345 -34.797  -9.306  0.00  0.00      U10   
ATOM   2655  HE2 NPE U  10      11.328 -34.161 -10.179  0.00  0.00      U10   
ATOM   2656  C   NPE U  10      12.960 -42.484  -9.790  0.00  0.00      U10   
ATOM   2657  O   NPE U  10      11.940 -42.933  -9.210  0.00  0.00      U10   
ATOM   2658  NT  NPE U  10      13.569 -43.248 -10.719  0.00  0.00      U10   
ATOM   2659  HT1 NPE U  10      13.229 -44.172 -10.894  0.00  0.00      U10   
ATOM   2660  HT2 NPE U  10      14.349 -42.875 -11.220  0.00  0.00      U10   
ATOM   2661  N   NTE U   1      26.909 -44.291  16.536  0.00  0.00      U11   
ATOM   2662  HT1 NTE U   1      27.484 -43.491  16.687  0.00  0.00      U11   
ATOM   2663  CA  NTE U   1      26.280 -44.313  15.200  0.00  0.00      U11   
ATOM   2664  HA1 NTE U   1      27.098 -44.356  14.497  0.00  0.00      U11   
ATOM   2665  HA2 NTE U   1      25.489 -45.048  15.217  0.00  0.00      U11   
ATOM   2666  CA5 NTE U   1      27.536 -45.515  16.992  0.00  0.00      U11   
ATOM   2667  HA3 NTE U   1      26.802 -46.336  16.845  0.00  0.00      U11   
ATOM   2668  HA4 NTE U   1      28.450 -45.625  16.371  0.00  0.00      U11   
ATOM   2669  CB  NTE U   1      27.859 -45.404  18.538  0.00  0.00      U11   
ATOM   2670  HB1 NTE U   1      28.159 -44.353  18.738  0.00  0.00      U11   
ATOM   2671  HB2 NTE U   1      26.899 -45.599  19.063  0.00  0.00      U11   
ATOM   2672  OG  NTE U   1      28.939 -46.275  18.948  0.00  0.00      U11   
ATOM   2673  CD  NTE U   1      29.068 -46.361  20.386  0.00  0.00      U11   
ATOM   2674  HD1 NTE U   1      28.847 -45.365  20.826  0.00  0.00      U11   
ATOM   2675  HD2 NTE U   1      28.356 -47.128  20.759  0.00  0.00      U11   
ATOM   2676  CE  NTE U   1      30.462 -46.810  20.866  0.00  0.00      U11   
ATOM   2677  HE1 NTE U   1      31.308 -46.161  20.552  0.00  0.00      U11   
ATOM   2678  HE2 NTE U   1      30.471 -46.794  21.977  0.00  0.00      U11   
ATOM   2679  OZ  NTE U   1      30.697 -48.108  20.426  0.00  0.00      U11   
ATOM   2680  CH  NTE U   1      32.077 -48.490  20.481  0.00  0.00      U11   
ATOM   2681  HH1 NTE U   1      32.577 -48.068  19.583  0.00  0.00      U11   
ATOM   2682  HH2 NTE U   1      32.592 -48.088  21.379  0.00  0.00      U11   
ATOM   2683  CT  NTE U   1      32.352 -50.057  20.490  0.00  0.00      U11   
ATOM   2684  HT3 NTE U   1      31.917 -50.397  19.526  0.00  0.00      U11   
ATOM   2685  HT4 NTE U   1      33.403 -50.255  20.791  0.00  0.00      U11   
ATOM   2686  OI  NTE U   1      31.612 -50.681  21.531  0.00  0.00      U11   
ATOM   2687  CK  NTE U   1      31.946 -52.012  21.826  0.00  0.00      U11   
ATOM   2688  HK1 NTE U   1      32.929 -52.053  22.341  0.00  0.00      U11   
ATOM   2689  HK2 NTE U   1      32.196 -52.524  20.872  0.00  0.00      U11   
ATOM   2690  HK3 NTE U   1      31.077 -52.553  22.257  0.00  0.00      U11   
ATOM   2691  C   NTE U   1      25.739 -42.904  14.872  0.00  0.00      U11   
ATOM   2692  O   NTE U   1      25.837 -42.007  15.691  0.00  0.00      U11   
ATOM   2693  N   NTE U   2      25.112 -42.749  13.720  0.00  0.00      U11   
ATOM   2694  CA  NTE U   2      25.555 -43.446  12.452  0.00  0.00      U11   
ATOM   2695  HA1 NTE U   2      25.500 -42.762  11.618  0.00  0.00      U11   
ATOM   2696  HA2 NTE U   2      26.518 -43.902  12.629  0.00  0.00      U11   
ATOM   2697  CA5 NTE U   2      24.251 -41.635  13.654  0.00  0.00      U11   
ATOM   2698  HA3 NTE U   2      23.447 -41.899  12.934  0.00  0.00      U11   
ATOM   2699  HA4 NTE U   2      23.803 -41.283  14.607  0.00  0.00      U11   
ATOM   2700  CB  NTE U   2      25.016 -40.365  13.084  0.00  0.00      U11   
ATOM   2701  HB1 NTE U   2      25.909 -40.170  13.715  0.00  0.00      U11   
ATOM   2702  HB2 NTE U   2      25.380 -40.438  12.037  0.00  0.00      U11   
ATOM   2703  OG  NTE U   2      24.225 -39.168  13.084  0.00  0.00      U11   
ATOM   2704  CD  NTE U   2      24.790 -38.117  12.270  0.00  0.00      U11   
ATOM   2705  HD1 NTE U   2      25.861 -38.280  12.023  0.00  0.00      U11   
ATOM   2706  HD2 NTE U   2      24.161 -38.006  11.361  0.00  0.00      U11   
ATOM   2707  CE  NTE U   2      24.759 -36.717  12.962  0.00  0.00      U11   
ATOM   2708  HE1 NTE U   2      25.259 -35.954  12.327  0.00  0.00      U11   
ATOM   2709  HE2 NTE U   2      23.667 -36.540  13.063  0.00  0.00      U11   
ATOM   2710  OZ  NTE U   2      25.383 -36.678  14.253  0.00  0.00      U11   
ATOM   2711  CH  NTE U   2      25.457 -35.320  14.667  0.00  0.00      U11   
ATOM   2712  HH1 NTE U   2      26.218 -34.814  14.035  0.00  0.00      U11   
ATOM   2713  HH2 NTE U   2      24.501 -34.753  14.661  0.00  0.00      U11   
ATOM   2714  CT  NTE U   2      26.022 -35.165  16.101  0.00  0.00      U11   
ATOM   2715  HT3 NTE U   2      25.809 -34.134  16.455  0.00  0.00      U11   
ATOM   2716  HT4 NTE U   2      25.411 -35.876  16.698  0.00  0.00      U11   
ATOM   2717  OI  NTE U   2      27.413 -35.579  16.300  0.00  0.00      U11   
ATOM   2718  CK  NTE U   2      28.133 -34.517  16.933  0.00  0.00      U11   
ATOM   2719  HK1 NTE U   2      28.064 -33.559  16.376  0.00  0.00      U11   
ATOM   2720  HK2 NTE U   2      29.223 -34.693  17.063  0.00  0.00      U11   
ATOM   2721  HK3 NTE U   2      27.639 -34.460  17.927  0.00  0.00      U11   
ATOM   2722  C   NTE U   2      24.684 -44.610  12.238  0.00  0.00      U11   
ATOM   2723  O   NTE U   2      24.543 -45.471  13.094  0.00  0.00      U11   
ATOM   2724  N   NTE U   3      24.012 -44.884  11.050  0.00  0.00      U11   
ATOM   2725  CA  NTE U   3      24.238 -44.204   9.766  0.00  0.00      U11   
ATOM   2726  HA1 NTE U   3      25.261 -43.939   9.544  0.00  0.00      U11   
ATOM   2727  HA2 NTE U   3      23.894 -44.891   9.007  0.00  0.00      U11   
ATOM   2728  CA5 NTE U   3      22.995 -45.942  11.044  0.00  0.00      U11   
ATOM   2729  HA3 NTE U   3      22.285 -45.948  11.898  0.00  0.00      U11   
ATOM   2730  HA4 NTE U   3      22.290 -45.857  10.190  0.00  0.00      U11   
ATOM   2731  CB  NTE U   3      23.669 -47.337  10.977  0.00  0.00      U11   
ATOM   2732  HB1 NTE U   3      24.432 -47.322  10.169  0.00  0.00      U11   
ATOM   2733  HB2 NTE U   3      24.207 -47.678  11.887  0.00  0.00      U11   
ATOM   2734  OG  NTE U   3      22.682 -48.326  10.552  0.00  0.00      U11   
ATOM   2735  CD  NTE U   3      23.401 -49.454   9.981  0.00  0.00      U11   
ATOM   2736  HD1 NTE U   3      23.902 -49.156   9.035  0.00  0.00      U11   
ATOM   2737  HD2 NTE U   3      24.195 -49.813  10.670  0.00  0.00      U11   
ATOM   2738  CE  NTE U   3      22.476 -50.613   9.711  0.00  0.00      U11   
ATOM   2739  HE1 NTE U   3      21.507 -50.191   9.368  0.00  0.00      U11   
ATOM   2740  HE2 NTE U   3      22.928 -51.234   8.908  0.00  0.00      U11   
ATOM   2741  OZ  NTE U   3      22.272 -51.341  10.851  0.00  0.00      U11   
ATOM   2742  CH  NTE U   3      21.551 -52.422  10.405  0.00  0.00      U11   
ATOM   2743  HH1 NTE U   3      20.678 -52.029   9.842  0.00  0.00      U11   
ATOM   2744  HH2 NTE U   3      22.281 -53.055   9.857  0.00  0.00      U11   
ATOM   2745  CT  NTE U   3      21.115 -53.302  11.567  0.00  0.00      U11   
ATOM   2746  HT3 NTE U   3      21.945 -53.305  12.306  0.00  0.00      U11   
ATOM   2747  HT4 NTE U   3      20.272 -52.796  12.084  0.00  0.00      U11   
ATOM   2748  OI  NTE U   3      20.830 -54.655  11.213  0.00  0.00      U11   
ATOM   2749  CK  NTE U   3      21.090 -55.483  12.395  0.00  0.00      U11   
ATOM   2750  HK1 NTE U   3      20.570 -54.926  13.204  0.00  0.00      U11   
ATOM   2751  HK2 NTE U   3      22.182 -55.645  12.514  0.00  0.00      U11   
ATOM   2752  HK3 NTE U   3      20.598 -56.471  12.266  0.00  0.00      U11   
ATOM   2753  C   NTE U   3      23.383 -43.035   9.729  0.00  0.00      U11   
ATOM   2754  O   NTE U   3      22.920 -42.556  10.776  0.00  0.00      U11   
ATOM   2755  N   NTE U   4      23.050 -42.482   8.462  0.00  0.00      U11   
ATOM   2756  CA  NTE U   4      23.392 -43.163   7.173  0.00  0.00      U11   
ATOM   2757  HA1 NTE U   4      23.487 -42.417   6.398  0.00  0.00      U11   
ATOM   2758  HA2 NTE U   4      24.353 -43.644   7.278  0.00  0.00      U11   
ATOM   2759  CA5 NTE U   4      22.116 -41.290   8.337  0.00  0.00      U11   
ATOM   2760  HA3 NTE U   4      21.161 -41.593   7.856  0.00  0.00      U11   
ATOM   2761  HA4 NTE U   4      21.856 -40.856   9.326  0.00  0.00      U11   
ATOM   2762  CB  NTE U   4      22.683 -40.104   7.524  0.00  0.00      U11   
ATOM   2763  HB1 NTE U   4      23.727 -40.235   7.166  0.00  0.00      U11   
ATOM   2764  HB2 NTE U   4      22.115 -39.971   6.579  0.00  0.00      U11   
ATOM   2765  OG  NTE U   4      22.724 -38.768   8.123  0.00  0.00      U11   
ATOM   2766  CD  NTE U   4      21.486 -38.354   8.578  0.00  0.00      U11   
ATOM   2767  HD1 NTE U   4      20.690 -38.831   7.967  0.00  0.00      U11   
ATOM   2768  HD2 NTE U   4      21.338 -38.677   9.630  0.00  0.00      U11   
ATOM   2769  CE  NTE U   4      21.241 -36.824   8.570  0.00  0.00      U11   
ATOM   2770  HE1 NTE U   4      21.352 -36.406   7.547  0.00  0.00      U11   
ATOM   2771  HE2 NTE U   4      20.194 -36.675   8.912  0.00  0.00      U11   
ATOM   2772  OZ  NTE U   4      22.273 -36.200   9.392  0.00  0.00      U11   
ATOM   2773  CH  NTE U   4      21.861 -35.836  10.668  0.00  0.00      U11   
ATOM   2774  HH1 NTE U   4      20.961 -36.448  10.892  0.00  0.00      U11   
ATOM   2775  HH2 NTE U   4      22.579 -36.096  11.474  0.00  0.00      U11   
ATOM   2776  CT  NTE U   4      21.624 -34.350  10.692  0.00  0.00      U11   
ATOM   2777  HT3 NTE U   4      21.396 -33.990  11.718  0.00  0.00      U11   
ATOM   2778  HT4 NTE U   4      22.535 -33.840  10.311  0.00  0.00      U11   
ATOM   2779  OI  NTE U   4      20.513 -34.068   9.819  0.00  0.00      U11   
ATOM   2780  CK  NTE U   4      20.121 -32.769   9.698  0.00  0.00      U11   
ATOM   2781  HK1 NTE U   4      19.082 -32.818   9.307  0.00  0.00      U11   
ATOM   2782  HK2 NTE U   4      20.786 -32.120   9.089  0.00  0.00      U11   
ATOM   2783  HK3 NTE U   4      19.991 -32.267  10.681  0.00  0.00      U11   
ATOM   2784  C   NTE U   4      22.491 -44.235   6.761  0.00  0.00      U11   
ATOM   2785  O   NTE U   4      22.118 -44.990   7.711  0.00  0.00      U11   
ATOM   2786  N   NPE U   5      22.049 -44.419   5.427  0.00  0.00      U11   
ATOM   2787  CA  NPE U   5      22.449 -43.521   4.299  0.00  0.00      U11   
ATOM   2788  HA1 NPE U   5      23.391 -43.004   4.411  0.00  0.00      U11   
ATOM   2789  HA2 NPE U   5      22.389 -44.071   3.372  0.00  0.00      U11   
ATOM   2790  CA5 NPE U   5      21.316 -45.604   5.051  0.00  0.00      U11   
ATOM   2791  HA3 NPE U   5      20.614 -45.245   4.268  0.00  0.00      U11   
ATOM   2792  HA4 NPE U   5      20.796 -45.980   5.958  0.00  0.00      U11   
ATOM   2793  CB  NPE U   5      22.190 -46.706   4.503  0.00  0.00      U11   
ATOM   2794  HB1 NPE U   5      22.668 -46.535   3.515  0.00  0.00      U11   
ATOM   2795  HB2 NPE U   5      22.879 -47.071   5.294  0.00  0.00      U11   
ATOM   2796  CG  NPE U   5      21.292 -47.804   4.338  0.00  0.00      U11   
ATOM   2797  CD1 NPE U   5      20.726 -48.491   5.456  0.00  0.00      U11   
ATOM   2798  HD1 NPE U   5      21.119 -48.446   6.462  0.00  0.00      U11   
ATOM   2799  CE1 NPE U   5      19.727 -49.410   5.295  0.00  0.00      U11   
ATOM   2800  HE1 NPE U   5      19.157 -49.716   6.159  0.00  0.00      U11   
ATOM   2801  CZ1 NPE U   5      19.184 -49.689   4.012  0.00  0.00      U11   
ATOM   2802  HZ  NPE U   5      18.452 -50.464   3.838  0.00  0.00      U11   
ATOM   2803  CD2 NPE U   5      20.731 -47.980   3.099  0.00  0.00      U11   
ATOM   2804  HD2 NPE U   5      21.137 -47.530   2.204  0.00  0.00      U11   
ATOM   2805  CE2 NPE U   5      19.743 -48.912   2.954  0.00  0.00      U11   
ATOM   2806  HE2 NPE U   5      19.344 -49.048   1.959  0.00  0.00      U11   
ATOM   2807  C   NPE U   5      21.382 -42.374   4.318  0.00  0.00      U11   
ATOM   2808  O   NPE U   5      21.018 -41.900   5.392  0.00  0.00      U11   
ATOM   2809  N   NPE U   6      20.866 -41.895   3.090  0.00  0.00      U11   
ATOM   2810  CA  NPE U   6      21.345 -42.314   1.774  0.00  0.00      U11   
ATOM   2811  HA1 NPE U   6      21.231 -41.474   1.105  0.00  0.00      U11   
ATOM   2812  HA2 NPE U   6      22.393 -42.575   1.796  0.00  0.00      U11   
ATOM   2813  CA5 NPE U   6      20.033 -40.714   3.090  0.00  0.00      U11   
ATOM   2814  HA3 NPE U   6      19.398 -40.666   4.000  0.00  0.00      U11   
ATOM   2815  HA4 NPE U   6      19.374 -40.770   2.197  0.00  0.00      U11   
ATOM   2816  CB  NPE U   6      20.838 -39.457   2.963  0.00  0.00      U11   
ATOM   2817  HB1 NPE U   6      21.508 -39.388   3.846  0.00  0.00      U11   
ATOM   2818  HB2 NPE U   6      21.523 -39.385   2.091  0.00  0.00      U11   
ATOM   2819  CG  NPE U   6      20.034 -38.190   3.029  0.00  0.00      U11   
ATOM   2820  CD1 NPE U   6      19.962 -37.364   4.179  0.00  0.00      U11   
ATOM   2821  HD1 NPE U   6      20.527 -37.637   5.058  0.00  0.00      U11   
ATOM   2822  CE1 NPE U   6      19.228 -36.191   4.175  0.00  0.00      U11   
ATOM   2823  HE1 NPE U   6      19.229 -35.574   5.062  0.00  0.00      U11   
ATOM   2824  CZ1 NPE U   6      18.565 -35.722   3.015  0.00  0.00      U11   
ATOM   2825  HZ  NPE U   6      18.130 -34.735   2.989  0.00  0.00      U11   
ATOM   2826  CD2 NPE U   6      19.298 -37.809   1.908  0.00  0.00      U11   
ATOM   2827  HD2 NPE U   6      19.281 -38.504   1.081  0.00  0.00      U11   
ATOM   2828  CE2 NPE U   6      18.640 -36.589   1.859  0.00  0.00      U11   
ATOM   2829  HE2 NPE U   6      17.998 -36.525   0.993  0.00  0.00      U11   
ATOM   2830  C   NPE U   6      20.454 -43.469   1.238  0.00  0.00      U11   
ATOM   2831  O   NPE U   6      20.017 -44.257   2.139  0.00  0.00      U11   
ATOM   2832  N   NPE U   7      19.990 -43.528  -0.050  0.00  0.00      U11   
ATOM   2833  CA  NPE U   7      20.449 -42.704  -1.151  0.00  0.00      U11   
ATOM   2834  HA1 NPE U   7      21.439 -42.319  -0.956  0.00  0.00      U11   
ATOM   2835  HA2 NPE U   7      20.443 -43.295  -2.055  0.00  0.00      U11   
ATOM   2836  CA5 NPE U   7      19.194 -44.782  -0.400  0.00  0.00      U11   
ATOM   2837  HA3 NPE U   7      18.680 -44.655  -1.377  0.00  0.00      U11   
ATOM   2838  HA4 NPE U   7      18.470 -44.984   0.418  0.00  0.00      U11   
ATOM   2839  CB  NPE U   7      20.098 -46.062  -0.449  0.00  0.00      U11   
ATOM   2840  HB1 NPE U   7      21.040 -45.901  -1.016  0.00  0.00      U11   
ATOM   2841  HB2 NPE U   7      20.467 -46.449   0.525  0.00  0.00      U11   
ATOM   2842  CG  NPE U   7      19.406 -47.220  -1.047  0.00  0.00      U11   
ATOM   2843  CD1 NPE U   7      18.544 -48.050  -0.300  0.00  0.00      U11   
ATOM   2844  HD1 NPE U   7      18.346 -47.724   0.710  0.00  0.00      U11   
ATOM   2845  CE1 NPE U   7      17.721 -48.945  -0.850  0.00  0.00      U11   
ATOM   2846  HE1 NPE U   7      17.060 -49.518  -0.217  0.00  0.00      U11   
ATOM   2847  CZ1 NPE U   7      17.709 -49.170  -2.280  0.00  0.00      U11   
ATOM   2848  HZ  NPE U   7      17.018 -49.898  -2.678  0.00  0.00      U11   
ATOM   2849  CD2 NPE U   7      19.506 -47.503  -2.483  0.00  0.00      U11   
ATOM   2850  HD2 NPE U   7      20.222 -46.952  -3.074  0.00  0.00      U11   
ATOM   2851  CE2 NPE U   7      18.569 -48.391  -3.058  0.00  0.00      U11   
ATOM   2852  HE2 NPE U   7      18.586 -48.629  -4.111  0.00  0.00      U11   
ATOM   2853  C   NPE U   7      19.477 -41.543  -1.290  0.00  0.00      U11   
ATOM   2854  O   NPE U   7      19.083 -40.996  -0.289  0.00  0.00      U11   
ATOM   2855  N   NPE U   8      19.171 -41.077  -2.512  0.00  0.00      U11   
ATOM   2856  CA  NPE U   8      19.517 -41.644  -3.815  0.00  0.00      U11   
ATOM   2857  HA1 NPE U   8      19.364 -40.937  -4.617  0.00  0.00      U11   
ATOM   2858  HA2 NPE U   8      20.547 -41.961  -3.897  0.00  0.00      U11   
ATOM   2859  CA5 NPE U   8      18.310 -39.938  -2.575  0.00  0.00      U11   
ATOM   2860  HA3 NPE U   8      17.620 -39.886  -1.706  0.00  0.00      U11   
ATOM   2861  HA4 NPE U   8      17.735 -40.125  -3.507  0.00  0.00      U11   
ATOM   2862  CB  NPE U   8      19.108 -38.698  -2.802  0.00  0.00      U11   
ATOM   2863  HB1 NPE U   8      19.603 -38.468  -1.834  0.00  0.00      U11   
ATOM   2864  HB2 NPE U   8      19.846 -38.868  -3.614  0.00  0.00      U11   
ATOM   2865  CG  NPE U   8      18.204 -37.436  -3.032  0.00  0.00      U11   
ATOM   2866  CD1 NPE U   8      17.484 -36.960  -1.920  0.00  0.00      U11   
ATOM   2867  HD1 NPE U   8      17.588 -37.538  -1.014  0.00  0.00      U11   
ATOM   2868  CE1 NPE U   8      16.771 -35.777  -1.987  0.00  0.00      U11   
ATOM   2869  HE1 NPE U   8      16.044 -35.446  -1.261  0.00  0.00      U11   
ATOM   2870  CZ1 NPE U   8      16.775 -35.018  -3.136  0.00  0.00      U11   
ATOM   2871  HZ  NPE U   8      16.096 -34.202  -3.331  0.00  0.00      U11   
ATOM   2872  CD2 NPE U   8      18.071 -36.752  -4.231  0.00  0.00      U11   
ATOM   2873  HD2 NPE U   8      18.704 -37.032  -5.060  0.00  0.00      U11   
ATOM   2874  CE2 NPE U   8      17.456 -35.479  -4.208  0.00  0.00      U11   
ATOM   2875  HE2 NPE U   8      17.371 -35.034  -5.189  0.00  0.00      U11   
ATOM   2876  C   NPE U   8      18.577 -42.736  -4.235  0.00  0.00      U11   
ATOM   2877  O   NPE U   8      18.079 -43.451  -3.381  0.00  0.00      U11   
ATOM   2878  N   NPE U   9      18.215 -42.812  -5.575  0.00  0.00      U11   
ATOM   2879  CA  NPE U   9      18.713 -42.002  -6.681  0.00  0.00      U11   
ATOM   2880  HA1 NPE U   9      19.659 -41.538  -6.447  0.00  0.00      U11   
ATOM   2881  HA2 NPE U   9      18.929 -42.606  -7.551  0.00  0.00      U11   
ATOM   2882  CA5 NPE U   9      17.492 -43.974  -6.063  0.00  0.00      U11   
ATOM   2883  HA3 NPE U   9      17.074 -43.627  -7.032  0.00  0.00      U11   
ATOM   2884  HA4 NPE U   9      16.693 -44.304  -5.366  0.00  0.00      U11   
ATOM   2885  CB  NPE U   9      18.313 -45.211  -6.424  0.00  0.00      U11   
ATOM   2886  HB1 NPE U   9      18.919 -45.026  -7.336  0.00  0.00      U11   
ATOM   2887  HB2 NPE U   9      18.935 -45.423  -5.527  0.00  0.00      U11   
ATOM   2888  CG  NPE U   9      17.405 -46.332  -6.692  0.00  0.00      U11   
ATOM   2889  CD1 NPE U   9      16.755 -47.033  -5.667  0.00  0.00      U11   
ATOM   2890  HD1 NPE U   9      16.910 -46.703  -4.650  0.00  0.00      U11   
ATOM   2891  CE1 NPE U   9      15.839 -48.072  -5.949  0.00  0.00      U11   
ATOM   2892  HE1 NPE U   9      15.508 -48.664  -5.108  0.00  0.00      U11   
ATOM   2893  CZ1 NPE U   9      15.736 -48.534  -7.256  0.00  0.00      U11   
ATOM   2894  HZ  NPE U   9      15.180 -49.446  -7.416  0.00  0.00      U11   
ATOM   2895  CD2 NPE U   9      17.168 -46.733  -8.054  0.00  0.00      U11   
ATOM   2896  HD2 NPE U   9      17.623 -46.401  -8.976  0.00  0.00      U11   
ATOM   2897  CE2 NPE U   9      16.244 -47.797  -8.361  0.00  0.00      U11   
ATOM   2898  HE2 NPE U   9      16.145 -48.248  -9.338  0.00  0.00      U11   
ATOM   2899  C   NPE U   9      17.737 -40.954  -6.987  0.00  0.00      U11   
ATOM   2900  O   NPE U   9      17.094 -40.450  -6.049  0.00  0.00      U11   
ATOM   2901  N   NPE U  10      17.454 -40.509  -8.263  0.00  0.00      U11   
ATOM   2902  CA  NPE U  10      18.125 -41.073  -9.485  0.00  0.00      U11   
ATOM   2903  HA1 NPE U  10      18.018 -40.318 -10.250  0.00  0.00      U11   
ATOM   2904  HA2 NPE U  10      19.152 -41.149  -9.159  0.00  0.00      U11   
ATOM   2905  CA5 NPE U  10      16.630 -39.258  -8.463  0.00  0.00      U11   
ATOM   2906  HA3 NPE U  10      15.666 -39.204  -7.914  0.00  0.00      U11   
ATOM   2907  HA4 NPE U  10      16.301 -39.183  -9.521  0.00  0.00      U11   
ATOM   2908  CB  NPE U  10      17.553 -38.045  -8.345  0.00  0.00      U11   
ATOM   2909  HB1 NPE U  10      17.954 -37.947  -7.313  0.00  0.00      U11   
ATOM   2910  HB2 NPE U  10      18.503 -38.167  -8.908  0.00  0.00      U11   
ATOM   2911  CG  NPE U  10      16.826 -36.803  -8.657  0.00  0.00      U11   
ATOM   2912  CD1 NPE U  10      16.202 -36.065  -7.607  0.00  0.00      U11   
ATOM   2913  HD1 NPE U  10      16.303 -36.495  -6.621  0.00  0.00      U11   
ATOM   2914  CE1 NPE U  10      15.551 -34.833  -7.930  0.00  0.00      U11   
ATOM   2915  HE1 NPE U  10      15.161 -34.189  -7.156  0.00  0.00      U11   
ATOM   2916  CZ1 NPE U  10      15.391 -34.495  -9.286  0.00  0.00      U11   
ATOM   2917  HZ  NPE U  10      14.722 -33.655  -9.395  0.00  0.00      U11   
ATOM   2918  CD2 NPE U  10      16.669 -36.401  -9.953  0.00  0.00      U11   
ATOM   2919  HD2 NPE U  10      17.112 -36.989 -10.742  0.00  0.00      U11   
ATOM   2920  CE2 NPE U  10      15.923 -35.291 -10.251  0.00  0.00      U11   
ATOM   2921  HE2 NPE U  10      15.831 -35.094 -11.309  0.00  0.00      U11   
ATOM   2922  C   NPE U  10      17.579 -42.318  -9.945  0.00  0.00      U11   
ATOM   2923  O   NPE U  10      16.409 -42.438 -10.355  0.00  0.00      U11   
ATOM   2924  NT  NPE U  10      18.523 -43.203 -10.325  0.00  0.00      U11   
ATOM   2925  HT1 NPE U  10      18.192 -44.061 -10.717  0.00  0.00      U11   
ATOM   2926  HT2 NPE U  10      19.471 -42.899 -10.418  0.00  0.00      U11   
ATOM   2927  N   NTE U   1      31.003 -45.156  16.945  0.00  0.00      U12   
ATOM   2928  HT1 NTE U   1      30.191 -44.978  17.495  0.00  0.00      U12   
ATOM   2929  CA  NTE U   1      31.068 -44.731  15.531  0.00  0.00      U12   
ATOM   2930  HA1 NTE U   1      32.060 -44.401  15.259  0.00  0.00      U12   
ATOM   2931  HA2 NTE U   1      30.619 -45.535  14.967  0.00  0.00      U12   
ATOM   2932  CA5 NTE U   1      31.900 -46.164  17.371  0.00  0.00      U12   
ATOM   2933  HA3 NTE U   1      31.369 -46.862  18.052  0.00  0.00      U12   
ATOM   2934  HA4 NTE U   1      32.300 -46.627  16.444  0.00  0.00      U12   
ATOM   2935  CB  NTE U   1      33.028 -45.577  18.090  0.00  0.00      U12   
ATOM   2936  HB1 NTE U   1      33.360 -44.653  17.570  0.00  0.00      U12   
ATOM   2937  HB2 NTE U   1      32.663 -45.160  19.054  0.00  0.00      U12   
ATOM   2938  OG  NTE U   1      34.095 -46.473  18.274  0.00  0.00      U12   
ATOM   2939  CD  NTE U   1      35.016 -45.969  19.254  0.00  0.00      U12   
ATOM   2940  HD1 NTE U   1      35.424 -45.019  18.848  0.00  0.00      U12   
ATOM   2941  HD2 NTE U   1      34.559 -45.863  20.261  0.00  0.00      U12   
ATOM   2942  CE  NTE U   1      36.222 -46.955  19.284  0.00  0.00      U12   
ATOM   2943  HE1 NTE U   1      36.679 -46.928  18.271  0.00  0.00      U12   
ATOM   2944  HE2 NTE U   1      36.884 -46.568  20.088  0.00  0.00      U12   
ATOM   2945  OZ  NTE U   1      35.804 -48.313  19.604  0.00  0.00      U12   
ATOM   2946  CH  NTE U   1      36.972 -49.100  19.881  0.00  0.00      U12   
ATOM   2947  HH1 NTE U   1      37.596 -48.665  20.691  0.00  0.00      U12   
ATOM   2948  HH2 NTE U   1      36.654 -50.091  20.270  0.00  0.00      U12   
ATOM   2949  CT  NTE U   1      37.931 -49.519  18.686  0.00  0.00      U12   
ATOM   2950  HT3 NTE U   1      37.687 -48.878  17.812  0.00  0.00      U12   
ATOM   2951  HT4 NTE U   1      38.983 -49.371  19.009  0.00  0.00      U12   
ATOM   2952  OI  NTE U   1      37.687 -50.844  18.279  0.00  0.00      U12   
ATOM   2953  CK  NTE U   1      38.334 -51.023  17.037  0.00  0.00      U12   
ATOM   2954  HK1 NTE U   1      37.861 -50.381  16.263  0.00  0.00      U12   
ATOM   2955  HK2 NTE U   1      38.136 -52.085  16.779  0.00  0.00      U12   
ATOM   2956  HK3 NTE U   1      39.397 -50.720  17.148  0.00  0.00      U12   
ATOM   2957  C   NTE U   1      30.158 -43.573  15.354  0.00  0.00      U12   
ATOM   2958  O   NTE U   1      29.768 -42.915  16.333  0.00  0.00      U12   
ATOM   2959  N   NTE U   2      29.736 -43.160  14.102  0.00  0.00      U12   
ATOM   2960  CA  NTE U   2      30.130 -43.844  12.826  0.00  0.00      U12   
ATOM   2961  HA1 NTE U   2      30.093 -43.068  12.076  0.00  0.00      U12   
ATOM   2962  HA2 NTE U   2      31.080 -44.350  12.920  0.00  0.00      U12   
ATOM   2963  CA5 NTE U   2      29.087 -41.854  14.028  0.00  0.00      U12   
ATOM   2964  HA3 NTE U   2      28.422 -41.878  13.138  0.00  0.00      U12   
ATOM   2965  HA4 NTE U   2      28.338 -41.718  14.837  0.00  0.00      U12   
ATOM   2966  CB  NTE U   2      29.972 -40.635  13.855  0.00  0.00      U12   
ATOM   2967  HB1 NTE U   2      30.393 -40.308  14.830  0.00  0.00      U12   
ATOM   2968  HB2 NTE U   2      30.853 -40.929  13.245  0.00  0.00      U12   
ATOM   2969  OG  NTE U   2      29.290 -39.569  13.293  0.00  0.00      U12   
ATOM   2970  CD  NTE U   2      29.673 -39.280  11.981  0.00  0.00      U12   
ATOM   2971  HD1 NTE U   2      30.765 -39.300  11.778  0.00  0.00      U12   
ATOM   2972  HD2 NTE U   2      29.114 -39.934  11.278  0.00  0.00      U12   
ATOM   2973  CE  NTE U   2      29.208 -37.875  11.692  0.00  0.00      U12   
ATOM   2974  HE1 NTE U   2      29.320 -37.561  10.632  0.00  0.00      U12   
ATOM   2975  HE2 NTE U   2      28.106 -37.903  11.827  0.00  0.00      U12   
ATOM   2976  OZ  NTE U   2      29.892 -37.011  12.587  0.00  0.00      U12   
ATOM   2977  CH  NTE U   2      29.136 -35.817  12.790  0.00  0.00      U12   
ATOM   2978  HH1 NTE U   2      28.950 -35.447  11.759  0.00  0.00      U12   
ATOM   2979  HH2 NTE U   2      28.256 -36.076  13.417  0.00  0.00      U12   
ATOM   2980  CT  NTE U   2      29.859 -34.710  13.580  0.00  0.00      U12   
ATOM   2981  HT3 NTE U   2      29.134 -33.988  14.013  0.00  0.00      U12   
ATOM   2982  HT4 NTE U   2      30.295 -35.195  14.479  0.00  0.00      U12   
ATOM   2983  OI  NTE U   2      30.907 -34.099  12.823  0.00  0.00      U12   
ATOM   2984  CK  NTE U   2      30.911 -32.716  13.197  0.00  0.00      U12   
ATOM   2985  HK1 NTE U   2      31.157 -32.670  14.279  0.00  0.00      U12   
ATOM   2986  HK2 NTE U   2      29.911 -32.243  13.102  0.00  0.00      U12   
ATOM   2987  HK3 NTE U   2      31.692 -32.222  12.579  0.00  0.00      U12   
ATOM   2988  C   NTE U   2      29.098 -44.893  12.482  0.00  0.00      U12   
ATOM   2989  O   NTE U   2      28.610 -45.693  13.316  0.00  0.00      U12   
ATOM   2990  N   NTE U   3      28.683 -45.092  11.173  0.00  0.00      U12   
ATOM   2991  CA  NTE U   3      29.112 -44.269  10.017  0.00  0.00      U12   
ATOM   2992  HA1 NTE U   3      30.142 -43.948  10.068  0.00  0.00      U12   
ATOM   2993  HA2 NTE U   3      29.099 -44.879   9.126  0.00  0.00      U12   
ATOM   2994  CA5 NTE U   3      27.899 -46.296  10.899  0.00  0.00      U12   
ATOM   2995  HA3 NTE U   3      27.102 -46.403  11.666  0.00  0.00      U12   
ATOM   2996  HA4 NTE U   3      27.511 -46.218   9.860  0.00  0.00      U12   
ATOM   2997  CB  NTE U   3      28.822 -47.517  10.986  0.00  0.00      U12   
ATOM   2998  HB1 NTE U   3      29.736 -47.377  10.370  0.00  0.00      U12   
ATOM   2999  HB2 NTE U   3      29.094 -47.592  12.060  0.00  0.00      U12   
ATOM   3000  OG  NTE U   3      27.949 -48.584  10.740  0.00  0.00      U12   
ATOM   3001  CD  NTE U   3      28.600 -49.877  10.751  0.00  0.00      U12   
ATOM   3002  HD1 NTE U   3      29.620 -49.784  10.322  0.00  0.00      U12   
ATOM   3003  HD2 NTE U   3      28.838 -50.177  11.794  0.00  0.00      U12   
ATOM   3004  CE  NTE U   3      27.950 -50.888   9.863  0.00  0.00      U12   
ATOM   3005  HE1 NTE U   3      27.797 -50.315   8.923  0.00  0.00      U12   
ATOM   3006  HE2 NTE U   3      28.672 -51.690   9.597  0.00  0.00      U12   
ATOM   3007  OZ  NTE U   3      26.720 -51.411  10.250  0.00  0.00      U12   
ATOM   3008  CH  NTE U   3      26.715 -52.577  11.064  0.00  0.00      U12   
ATOM   3009  HH1 NTE U   3      27.469 -53.295  10.675  0.00  0.00      U12   
ATOM   3010  HH2 NTE U   3      26.969 -52.224  12.086  0.00  0.00      U12   
ATOM   3011  CT  NTE U   3      25.389 -53.334  11.015  0.00  0.00      U12   
ATOM   3012  HT3 NTE U   3      25.522 -54.070  11.836  0.00  0.00      U12   
ATOM   3013  HT4 NTE U   3      24.600 -52.614  11.322  0.00  0.00      U12   
ATOM   3014  OI  NTE U   3      24.970 -53.823   9.796  0.00  0.00      U12   
ATOM   3015  CK  NTE U   3      24.177 -55.023   9.931  0.00  0.00      U12   
ATOM   3016  HK1 NTE U   3      23.344 -54.880  10.652  0.00  0.00      U12   
ATOM   3017  HK2 NTE U   3      24.845 -55.836  10.288  0.00  0.00      U12   
ATOM   3018  HK3 NTE U   3      23.657 -55.172   8.960  0.00  0.00      U12   
ATOM   3019  C   NTE U   3      28.220 -43.149   9.837  0.00  0.00      U12   
ATOM   3020  O   NTE U   3      27.932 -42.458  10.788  0.00  0.00      U12   
ATOM   3021  N   NTE U   4      27.765 -42.748   8.606  0.00  0.00      U12   
ATOM   3022  CA  NTE U   4      28.154 -43.324   7.300  0.00  0.00      U12   
ATOM   3023  HA1 NTE U   4      28.293 -42.444   6.688  0.00  0.00      U12   
ATOM   3024  HA2 NTE U   4      29.003 -43.971   7.461  0.00  0.00      U12   
ATOM   3025  CA5 NTE U   4      26.756 -41.717   8.571  0.00  0.00      U12   
ATOM   3026  HA3 NTE U   4      26.084 -41.947   7.717  0.00  0.00      U12   
ATOM   3027  HA4 NTE U   4      26.182 -41.575   9.512  0.00  0.00      U12   
ATOM   3028  CB  NTE U   4      27.374 -40.306   8.460  0.00  0.00      U12   
ATOM   3029  HB1 NTE U   4      28.144 -40.154   9.246  0.00  0.00      U12   
ATOM   3030  HB2 NTE U   4      28.060 -40.316   7.587  0.00  0.00      U12   
ATOM   3031  OG  NTE U   4      26.401 -39.278   8.466  0.00  0.00      U12   
ATOM   3032  CD  NTE U   4      26.996 -38.047   8.123  0.00  0.00      U12   
ATOM   3033  HD1 NTE U   4      27.889 -37.857   8.756  0.00  0.00      U12   
ATOM   3034  HD2 NTE U   4      27.403 -38.117   7.092  0.00  0.00      U12   
ATOM   3035  CE  NTE U   4      25.978 -36.894   8.252  0.00  0.00      U12   
ATOM   3036  HE1 NTE U   4      25.624 -36.410   7.317  0.00  0.00      U12   
ATOM   3037  HE2 NTE U   4      25.073 -37.296   8.757  0.00  0.00      U12   
ATOM   3038  OZ  NTE U   4      26.490 -35.816   9.049  0.00  0.00      U12   
ATOM   3039  CH  NTE U   4      25.357 -35.107   9.504  0.00  0.00      U12   
ATOM   3040  HH1 NTE U   4      24.588 -34.916   8.725  0.00  0.00      U12   
ATOM   3041  HH2 NTE U   4      24.860 -35.669  10.323  0.00  0.00      U12   
ATOM   3042  CT  NTE U   4      25.708 -33.807  10.186  0.00  0.00      U12   
ATOM   3043  HT3 NTE U   4      26.285 -33.265   9.407  0.00  0.00      U12   
ATOM   3044  HT4 NTE U   4      24.762 -33.339  10.534  0.00  0.00      U12   
ATOM   3045  OI  NTE U   4      26.588 -34.064  11.368  0.00  0.00      U12   
ATOM   3046  CK  NTE U   4      26.811 -32.837  12.044  0.00  0.00      U12   
ATOM   3047  HK1 NTE U   4      27.224 -32.998  13.063  0.00  0.00      U12   
ATOM   3048  HK2 NTE U   4      25.852 -32.345  12.311  0.00  0.00      U12   
ATOM   3049  HK3 NTE U   4      27.464 -32.183  11.427  0.00  0.00      U12   
ATOM   3050  C   NTE U   4      27.031 -44.277   6.865  0.00  0.00      U12   
ATOM   3051  O   NTE U   4      26.419 -44.822   7.747  0.00  0.00      U12   
ATOM   3052  N   NPE U   5      26.757 -44.500   5.565  0.00  0.00      U12   
ATOM   3053  CA  NPE U   5      27.122 -43.610   4.421  0.00  0.00      U12   
ATOM   3054  HA1 NPE U   5      28.094 -43.229   4.696  0.00  0.00      U12   
ATOM   3055  HA2 NPE U   5      27.157 -44.213   3.526  0.00  0.00      U12   
ATOM   3056  CA5 NPE U   5      25.877 -45.610   5.208  0.00  0.00      U12   
ATOM   3057  HA3 NPE U   5      25.532 -45.575   4.153  0.00  0.00      U12   
ATOM   3058  HA4 NPE U   5      24.966 -45.582   5.842  0.00  0.00      U12   
ATOM   3059  CB  NPE U   5      26.561 -46.935   5.393  0.00  0.00      U12   
ATOM   3060  HB1 NPE U   5      27.577 -47.056   4.960  0.00  0.00      U12   
ATOM   3061  HB2 NPE U   5      26.722 -47.129   6.475  0.00  0.00      U12   
ATOM   3062  CG  NPE U   5      25.831 -48.108   4.771  0.00  0.00      U12   
ATOM   3063  CD1 NPE U   5      24.967 -48.917   5.544  0.00  0.00      U12   
ATOM   3064  HD1 NPE U   5      24.982 -48.719   6.606  0.00  0.00      U12   
ATOM   3065  CE1 NPE U   5      24.300 -50.024   4.957  0.00  0.00      U12   
ATOM   3066  HE1 NPE U   5      23.685 -50.603   5.629  0.00  0.00      U12   
ATOM   3067  CZ1 NPE U   5      24.342 -50.204   3.598  0.00  0.00      U12   
ATOM   3068  HZ  NPE U   5      23.771 -50.969   3.094  0.00  0.00      U12   
ATOM   3069  CD2 NPE U   5      25.864 -48.337   3.375  0.00  0.00      U12   
ATOM   3070  HD2 NPE U   5      26.503 -47.685   2.798  0.00  0.00      U12   
ATOM   3071  CE2 NPE U   5      25.115 -49.331   2.835  0.00  0.00      U12   
ATOM   3072  HE2 NPE U   5      25.111 -49.355   1.756  0.00  0.00      U12   
ATOM   3073  C   NPE U   5      26.157 -42.428   4.299  0.00  0.00      U12   
ATOM   3074  O   NPE U   5      25.732 -41.957   5.372  0.00  0.00      U12   
ATOM   3075  N   NPE U   6      25.773 -41.943   3.112  0.00  0.00      U12   
ATOM   3076  CA  NPE U   6      26.112 -42.560   1.820  0.00  0.00      U12   
ATOM   3077  HA1 NPE U   6      26.032 -41.782   1.075  0.00  0.00      U12   
ATOM   3078  HA2 NPE U   6      27.132 -42.913   1.870  0.00  0.00      U12   
ATOM   3079  CA5 NPE U   6      24.910 -40.764   3.031  0.00  0.00      U12   
ATOM   3080  HA3 NPE U   6      24.191 -40.748   3.878  0.00  0.00      U12   
ATOM   3081  HA4 NPE U   6      24.385 -40.757   2.052  0.00  0.00      U12   
ATOM   3082  CB  NPE U   6      25.725 -39.450   3.021  0.00  0.00      U12   
ATOM   3083  HB1 NPE U   6      26.343 -39.356   3.939  0.00  0.00      U12   
ATOM   3084  HB2 NPE U   6      26.375 -39.394   2.121  0.00  0.00      U12   
ATOM   3085  CG  NPE U   6      24.787 -38.258   3.146  0.00  0.00      U12   
ATOM   3086  CD1 NPE U   6      24.443 -37.862   4.434  0.00  0.00      U12   
ATOM   3087  HD1 NPE U   6      24.812 -38.405   5.292  0.00  0.00      U12   
ATOM   3088  CE1 NPE U   6      23.450 -36.875   4.583  0.00  0.00      U12   
ATOM   3089  HE1 NPE U   6      23.187 -36.495   5.559  0.00  0.00      U12   
ATOM   3090  CZ1 NPE U   6      22.920 -36.225   3.396  0.00  0.00      U12   
ATOM   3091  HZ  NPE U   6      22.265 -35.381   3.556  0.00  0.00      U12   
ATOM   3092  CD2 NPE U   6      24.301 -37.620   2.014  0.00  0.00      U12   
ATOM   3093  HD2 NPE U   6      24.608 -37.997   1.049  0.00  0.00      U12   
ATOM   3094  CE2 NPE U   6      23.311 -36.607   2.135  0.00  0.00      U12   
ATOM   3095  HE2 NPE U   6      22.931 -36.171   1.222  0.00  0.00      U12   
ATOM   3096  C   NPE U   6      25.181 -43.710   1.332  0.00  0.00      U12   
ATOM   3097  O   NPE U   6      24.695 -44.563   2.093  0.00  0.00      U12   
ATOM   3098  N   NPE U   7      24.835 -43.785  -0.010  0.00  0.00      U12   
ATOM   3099  CA  NPE U   7      25.314 -42.974  -1.133  0.00  0.00      U12   
ATOM   3100  HA1 NPE U   7      26.262 -42.488  -0.956  0.00  0.00      U12   
ATOM   3101  HA2 NPE U   7      25.271 -43.642  -1.981  0.00  0.00      U12   
ATOM   3102  CA5 NPE U   7      24.013 -44.940  -0.426  0.00  0.00      U12   
ATOM   3103  HA3 NPE U   7      23.536 -44.637  -1.383  0.00  0.00      U12   
ATOM   3104  HA4 NPE U   7      23.290 -45.193   0.378  0.00  0.00      U12   
ATOM   3105  CB  NPE U   7      24.827 -46.261  -0.724  0.00  0.00      U12   
ATOM   3106  HB1 NPE U   7      25.460 -45.929  -1.574  0.00  0.00      U12   
ATOM   3107  HB2 NPE U   7      25.468 -46.579   0.127  0.00  0.00      U12   
ATOM   3108  CG  NPE U   7      23.827 -47.310  -1.113  0.00  0.00      U12   
ATOM   3109  CD1 NPE U   7      23.069 -48.054  -0.131  0.00  0.00      U12   
ATOM   3110  HD1 NPE U   7      23.180 -47.681   0.876  0.00  0.00      U12   
ATOM   3111  CE1 NPE U   7      22.164 -49.066  -0.521  0.00  0.00      U12   
ATOM   3112  HE1 NPE U   7      21.477 -49.468   0.208  0.00  0.00      U12   
ATOM   3113  CZ1 NPE U   7      22.202 -49.467  -1.885  0.00  0.00      U12   
ATOM   3114  HZ  NPE U   7      21.644 -50.347  -2.171  0.00  0.00      U12   
ATOM   3115  CD2 NPE U   7      23.918 -47.737  -2.401  0.00  0.00      U12   
ATOM   3116  HD2 NPE U   7      24.490 -47.090  -3.050  0.00  0.00      U12   
ATOM   3117  CE2 NPE U   7      23.090 -48.818  -2.797  0.00  0.00      U12   
ATOM   3118  HE2 NPE U   7      23.285 -49.199  -3.789  0.00  0.00      U12   
ATOM   3119  C   NPE U   7      24.316 -41.832  -1.286  0.00  0.00      U12   
ATOM   3120  O   NPE U   7      23.729 -41.342  -0.353  0.00  0.00      U12   
ATOM   3121  N   NPE U   8      24.113 -41.389  -2.543  0.00  0.00      U12   
ATOM   3122  CA  NPE U   8      24.543 -42.059  -3.856  0.00  0.00      U12   
ATOM   3123  HA1 NPE U   8      24.613 -41.230  -4.544  0.00  0.00      U12   
ATOM   3124  HA2 NPE U   8      25.512 -42.526  -3.756  0.00  0.00      U12   
ATOM   3125  CA5 NPE U   8      23.010 -40.355  -2.678  0.00  0.00      U12   
ATOM   3126  HA3 NPE U   8      22.178 -40.554  -1.969  0.00  0.00      U12   
ATOM   3127  HA4 NPE U   8      22.708 -40.275  -3.744  0.00  0.00      U12   
ATOM   3128  CB  NPE U   8      23.760 -39.069  -2.273  0.00  0.00      U12   
ATOM   3129  HB1 NPE U   8      24.270 -39.240  -1.301  0.00  0.00      U12   
ATOM   3130  HB2 NPE U   8      24.543 -38.862  -3.033  0.00  0.00      U12   
ATOM   3131  CG  NPE U   8      22.824 -37.828  -2.171  0.00  0.00      U12   
ATOM   3132  CD1 NPE U   8      21.989 -37.617  -1.101  0.00  0.00      U12   
ATOM   3133  HD1 NPE U   8      22.167 -38.258  -0.251  0.00  0.00      U12   
ATOM   3134  CE1 NPE U   8      21.190 -36.431  -1.028  0.00  0.00      U12   
ATOM   3135  HE1 NPE U   8      20.594 -36.395  -0.129  0.00  0.00      U12   
ATOM   3136  CZ1 NPE U   8      21.202 -35.582  -2.144  0.00  0.00      U12   
ATOM   3137  HZ  NPE U   8      20.663 -34.647  -2.160  0.00  0.00      U12   
ATOM   3138  CD2 NPE U   8      22.846 -36.928  -3.253  0.00  0.00      U12   
ATOM   3139  HD2 NPE U   8      23.600 -36.977  -4.025  0.00  0.00      U12   
ATOM   3140  CE2 NPE U   8      22.025 -35.826  -3.261  0.00  0.00      U12   
ATOM   3141  HE2 NPE U   8      22.144 -35.070  -4.023  0.00  0.00      U12   
ATOM   3142  C   NPE U   8      23.512 -43.002  -4.301  0.00  0.00      U12   
ATOM   3143  O   NPE U   8      22.986 -43.810  -3.500  0.00  0.00      U12   
ATOM   3144  N   NPE U   9      23.038 -42.981  -5.613  0.00  0.00      U12   
ATOM   3145  CA  NPE U   9      23.389 -41.979  -6.629  0.00  0.00      U12   
ATOM   3146  HA1 NPE U   9      24.357 -41.538  -6.440  0.00  0.00      U12   
ATOM   3147  HA2 NPE U   9      23.574 -42.382  -7.614  0.00  0.00      U12   
ATOM   3148  CA5 NPE U   9      22.100 -44.013  -6.131  0.00  0.00      U12   
ATOM   3149  HA3 NPE U   9      21.627 -43.650  -7.068  0.00  0.00      U12   
ATOM   3150  HA4 NPE U   9      21.312 -44.310  -5.407  0.00  0.00      U12   
ATOM   3151  CB  NPE U   9      22.963 -45.241  -6.589  0.00  0.00      U12   
ATOM   3152  HB1 NPE U   9      23.684 -44.876  -7.351  0.00  0.00      U12   
ATOM   3153  HB2 NPE U   9      23.597 -45.740  -5.826  0.00  0.00      U12   
ATOM   3154  CG  NPE U   9      22.178 -46.327  -7.166  0.00  0.00      U12   
ATOM   3155  CD1 NPE U   9      21.767 -47.405  -6.312  0.00  0.00      U12   
ATOM   3156  HD1 NPE U   9      21.975 -47.321  -5.256  0.00  0.00      U12   
ATOM   3157  CE1 NPE U   9      20.952 -48.472  -6.755  0.00  0.00      U12   
ATOM   3158  HE1 NPE U   9      20.474 -49.166  -6.080  0.00  0.00      U12   
ATOM   3159  CZ1 NPE U   9      20.467 -48.326  -8.076  0.00  0.00      U12   
ATOM   3160  HZ  NPE U   9      19.769 -49.059  -8.453  0.00  0.00      U12   
ATOM   3161  CD2 NPE U   9      21.670 -46.207  -8.467  0.00  0.00      U12   
ATOM   3162  HD2 NPE U   9      22.063 -45.382  -9.043  0.00  0.00      U12   
ATOM   3163  CE2 NPE U   9      20.763 -47.232  -8.872  0.00  0.00      U12   
ATOM   3164  HE2 NPE U   9      20.402 -47.186  -9.888  0.00  0.00      U12   
ATOM   3165  C   NPE U   9      22.306 -40.920  -6.814  0.00  0.00      U12   
ATOM   3166  O   NPE U   9      21.765 -40.597  -5.824  0.00  0.00      U12   
ATOM   3167  N   NPE U  10      22.113 -40.368  -8.056  0.00  0.00      U12   
ATOM   3168  CA  NPE U  10      22.678 -40.882  -9.301  0.00  0.00      U12   
ATOM   3169  HA1 NPE U  10      22.605 -40.117 -10.060  0.00  0.00      U12   
ATOM   3170  HA2 NPE U  10      23.713 -41.116  -9.100  0.00  0.00      U12   
ATOM   3171  CA5 NPE U  10      21.167 -39.254  -8.155  0.00  0.00      U12   
ATOM   3172  HA3 NPE U  10      20.381 -39.356  -7.378  0.00  0.00      U12   
ATOM   3173  HA4 NPE U  10      20.782 -39.352  -9.193  0.00  0.00      U12   
ATOM   3174  CB  NPE U  10      21.925 -37.952  -7.991  0.00  0.00      U12   
ATOM   3175  HB1 NPE U  10      22.248 -37.881  -6.930  0.00  0.00      U12   
ATOM   3176  HB2 NPE U  10      22.768 -37.836  -8.706  0.00  0.00      U12   
ATOM   3177  CG  NPE U  10      21.040 -36.803  -8.313  0.00  0.00      U12   
ATOM   3178  CD1 NPE U  10      20.370 -36.009  -7.374  0.00  0.00      U12   
ATOM   3179  HD1 NPE U  10      20.714 -35.973  -6.351  0.00  0.00      U12   
ATOM   3180  CE1 NPE U  10      19.450 -35.007  -7.868  0.00  0.00      U12   
ATOM   3181  HE1 NPE U  10      18.995 -34.301  -7.189  0.00  0.00      U12   
ATOM   3182  CZ1 NPE U  10      19.291 -34.771  -9.215  0.00  0.00      U12   
ATOM   3183  HZ  NPE U  10      18.578 -34.015  -9.511  0.00  0.00      U12   
ATOM   3184  CD2 NPE U  10      20.831 -36.591  -9.684  0.00  0.00      U12   
ATOM   3185  HD2 NPE U  10      21.249 -37.264 -10.418  0.00  0.00      U12   
ATOM   3186  CE2 NPE U  10      20.002 -35.598 -10.163  0.00  0.00      U12   
ATOM   3187  HE2 NPE U  10      19.968 -35.450 -11.233  0.00  0.00      U12   
ATOM   3188  C   NPE U  10      22.139 -42.142  -9.820  0.00  0.00      U12   
ATOM   3189  O   NPE U  10      21.110 -42.624  -9.346  0.00  0.00      U12   
ATOM   3190  NT  NPE U  10      22.831 -42.721 -10.804  0.00  0.00      U12   
ATOM   3191  HT1 NPE U  10      22.314 -43.507 -11.143  0.00  0.00      U12   
ATOM   3192  HT2 NPE U  10      23.502 -42.202 -11.333  0.00  0.00      U12   
ATOM   3193  N   NTE U   1     -20.986 -13.181  14.799  0.00  0.00      U13   
ATOM   3194  HT1 NTE U   1     -21.201 -12.409  15.393  0.00  0.00      U13   
ATOM   3195  CA  NTE U   1     -21.520 -13.043  13.476  0.00  0.00      U13   
ATOM   3196  HA1 NTE U   1     -20.704 -13.238  12.796  0.00  0.00      U13   
ATOM   3197  HA2 NTE U   1     -22.319 -13.763  13.385  0.00  0.00      U13   
ATOM   3198  CA5 NTE U   1     -20.978 -14.517  15.337  0.00  0.00      U13   
ATOM   3199  HA3 NTE U   1     -21.034 -15.263  14.516  0.00  0.00      U13   
ATOM   3200  HA4 NTE U   1     -20.150 -14.657  16.066  0.00  0.00      U13   
ATOM   3201  CB  NTE U   1     -22.342 -14.753  16.132  0.00  0.00      U13   
ATOM   3202  HB1 NTE U   1     -22.588 -13.936  16.845  0.00  0.00      U13   
ATOM   3203  HB2 NTE U   1     -23.128 -14.854  15.354  0.00  0.00      U13   
ATOM   3204  OG  NTE U   1     -22.338 -15.925  16.941  0.00  0.00      U13   
ATOM   3205  CD  NTE U   1     -22.539 -17.123  16.194  0.00  0.00      U13   
ATOM   3206  HD1 NTE U   1     -23.508 -16.992  15.667  0.00  0.00      U13   
ATOM   3207  HD2 NTE U   1     -21.729 -17.204  15.438  0.00  0.00      U13   
ATOM   3208  CE  NTE U   1     -22.526 -18.385  16.942  0.00  0.00      U13   
ATOM   3209  HE1 NTE U   1     -22.795 -19.277  16.337  0.00  0.00      U13   
ATOM   3210  HE2 NTE U   1     -21.625 -18.429  17.591  0.00  0.00      U13   
ATOM   3211  OZ  NTE U   1     -23.663 -18.211  17.806  0.00  0.00      U13   
ATOM   3212  CH  NTE U   1     -24.105 -19.510  18.324  0.00  0.00      U13   
ATOM   3213  HH1 NTE U   1     -24.454 -19.993  17.386  0.00  0.00      U13   
ATOM   3214  HH2 NTE U   1     -23.185 -20.018  18.684  0.00  0.00      U13   
ATOM   3215  CT  NTE U   1     -25.212 -19.478  19.407  0.00  0.00      U13   
ATOM   3216  HT3 NTE U   1     -25.205 -20.506  19.829  0.00  0.00      U13   
ATOM   3217  HT4 NTE U   1     -24.973 -18.726  20.190  0.00  0.00      U13   
ATOM   3218  OI  NTE U   1     -26.474 -19.227  18.848  0.00  0.00      U13   
ATOM   3219  CK  NTE U   1     -27.098 -20.408  18.429  0.00  0.00      U13   
ATOM   3220  HK1 NTE U   1     -26.635 -20.856  17.524  0.00  0.00      U13   
ATOM   3221  HK2 NTE U   1     -28.173 -20.240  18.203  0.00  0.00      U13   
ATOM   3222  HK3 NTE U   1     -27.057 -21.270  19.128  0.00  0.00      U13   
ATOM   3223  C   NTE U   1     -22.267 -11.729  13.439  0.00  0.00      U13   
ATOM   3224  O   NTE U   1     -22.462 -11.203  14.545  0.00  0.00      U13   
ATOM   3225  N   NTE U   2     -22.631 -11.142  12.210  0.00  0.00      U13   
ATOM   3226  CA  NTE U   2     -22.377 -11.573  10.864  0.00  0.00      U13   
ATOM   3227  HA1 NTE U   2     -22.500 -10.709  10.228  0.00  0.00      U13   
ATOM   3228  HA2 NTE U   2     -21.336 -11.855  10.797  0.00  0.00      U13   
ATOM   3229  CA5 NTE U   2     -23.245  -9.793  12.358  0.00  0.00      U13   
ATOM   3230  HA3 NTE U   2     -24.017  -9.676  11.567  0.00  0.00      U13   
ATOM   3231  HA4 NTE U   2     -23.864  -9.790  13.282  0.00  0.00      U13   
ATOM   3232  CB  NTE U   2     -22.275  -8.598  12.434  0.00  0.00      U13   
ATOM   3233  HB1 NTE U   2     -21.576  -8.739  13.287  0.00  0.00      U13   
ATOM   3234  HB2 NTE U   2     -21.615  -8.599  11.540  0.00  0.00      U13   
ATOM   3235  OG  NTE U   2     -23.013  -7.445  12.478  0.00  0.00      U13   
ATOM   3236  CD  NTE U   2     -23.238  -6.911  11.144  0.00  0.00      U13   
ATOM   3237  HD1 NTE U   2     -22.309  -6.410  10.796  0.00  0.00      U13   
ATOM   3238  HD2 NTE U   2     -23.523  -7.721  10.438  0.00  0.00      U13   
ATOM   3239  CE  NTE U   2     -24.407  -5.886  11.288  0.00  0.00      U13   
ATOM   3240  HE1 NTE U   2     -24.728  -5.678  10.245  0.00  0.00      U13   
ATOM   3241  HE2 NTE U   2     -25.278  -6.318  11.824  0.00  0.00      U13   
ATOM   3242  OZ  NTE U   2     -23.949  -4.732  11.961  0.00  0.00      U13   
ATOM   3243  CH  NTE U   2     -25.036  -3.789  12.132  0.00  0.00      U13   
ATOM   3244  HH1 NTE U   2     -25.611  -3.639  11.194  0.00  0.00      U13   
ATOM   3245  HH2 NTE U   2     -25.704  -4.189  12.925  0.00  0.00      U13   
ATOM   3246  CT  NTE U   2     -24.490  -2.442  12.596  0.00  0.00      U13   
ATOM   3247  HT3 NTE U   2     -25.407  -1.862  12.835  0.00  0.00      U13   
ATOM   3248  HT4 NTE U   2     -23.887  -2.611  13.514  0.00  0.00      U13   
ATOM   3249  OI  NTE U   2     -23.659  -1.595  11.753  0.00  0.00      U13   
ATOM   3250  CK  NTE U   2     -23.210  -0.418  12.534  0.00  0.00      U13   
ATOM   3251  HK1 NTE U   2     -22.524   0.223  11.939  0.00  0.00      U13   
ATOM   3252  HK2 NTE U   2     -22.766  -0.780  13.487  0.00  0.00      U13   
ATOM   3253  HK3 NTE U   2     -24.095   0.187  12.825  0.00  0.00      U13   
ATOM   3254  C   NTE U   2     -23.417 -12.582  10.425  0.00  0.00      U13   
ATOM   3255  O   NTE U   2     -23.834 -13.328  11.275  0.00  0.00      U13   
ATOM   3256  N   NTE U   3     -23.850 -12.635   9.109  0.00  0.00      U13   
ATOM   3257  CA  NTE U   3     -23.550 -11.622   7.942  0.00  0.00      U13   
ATOM   3258  HA1 NTE U   3     -22.623 -11.087   8.093  0.00  0.00      U13   
ATOM   3259  HA2 NTE U   3     -23.522 -12.268   7.078  0.00  0.00      U13   
ATOM   3260  CA5 NTE U   3     -24.792 -13.684   8.731  0.00  0.00      U13   
ATOM   3261  HA3 NTE U   3     -25.531 -13.866   9.540  0.00  0.00      U13   
ATOM   3262  HA4 NTE U   3     -25.302 -13.425   7.778  0.00  0.00      U13   
ATOM   3263  CB  NTE U   3     -24.069 -15.028   8.523  0.00  0.00      U13   
ATOM   3264  HB1 NTE U   3     -23.164 -14.860   7.902  0.00  0.00      U13   
ATOM   3265  HB2 NTE U   3     -23.705 -15.492   9.465  0.00  0.00      U13   
ATOM   3266  OG  NTE U   3     -25.011 -15.957   8.011  0.00  0.00      U13   
ATOM   3267  CD  NTE U   3     -24.377 -16.874   7.166  0.00  0.00      U13   
ATOM   3268  HD1 NTE U   3     -25.114 -17.596   6.753  0.00  0.00      U13   
ATOM   3269  HD2 NTE U   3     -24.140 -16.269   6.264  0.00  0.00      U13   
ATOM   3270  CE  NTE U   3     -23.068 -17.621   7.643  0.00  0.00      U13   
ATOM   3271  HE1 NTE U   3     -22.510 -17.907   6.725  0.00  0.00      U13   
ATOM   3272  HE2 NTE U   3     -22.335 -16.961   8.155  0.00  0.00      U13   
ATOM   3273  OZ  NTE U   3     -23.330 -18.752   8.423  0.00  0.00      U13   
ATOM   3274  CH  NTE U   3     -22.177 -19.135   9.165  0.00  0.00      U13   
ATOM   3275  HH1 NTE U   3     -21.361 -19.485   8.498  0.00  0.00      U13   
ATOM   3276  HH2 NTE U   3     -21.933 -18.369   9.931  0.00  0.00      U13   
ATOM   3277  CT  NTE U   3     -22.609 -20.417   9.814  0.00  0.00      U13   
ATOM   3278  HT3 NTE U   3     -21.974 -20.620  10.702  0.00  0.00      U13   
ATOM   3279  HT4 NTE U   3     -23.661 -20.165  10.069  0.00  0.00      U13   
ATOM   3280  OI  NTE U   3     -22.611 -21.446   8.961  0.00  0.00      U13   
ATOM   3281  CK  NTE U   3     -23.333 -22.578   9.572  0.00  0.00      U13   
ATOM   3282  HK1 NTE U   3     -22.901 -23.558   9.278  0.00  0.00      U13   
ATOM   3283  HK2 NTE U   3     -24.384 -22.513   9.218  0.00  0.00      U13   
ATOM   3284  HK3 NTE U   3     -23.332 -22.501  10.681  0.00  0.00      U13   
ATOM   3285  C   NTE U   3     -24.541 -10.521   8.031  0.00  0.00      U13   
ATOM   3286  O   NTE U   3     -24.893 -10.173   9.131  0.00  0.00      U13   
ATOM   3287  N   NTE U   4     -25.009  -9.965   6.902  0.00  0.00      U13   
ATOM   3288  CA  NTE U   4     -24.726 -10.467   5.529  0.00  0.00      U13   
ATOM   3289  HA1 NTE U   4     -24.898  -9.590   4.922  0.00  0.00      U13   
ATOM   3290  HA2 NTE U   4     -23.695 -10.776   5.445  0.00  0.00      U13   
ATOM   3291  CA5 NTE U   4     -26.012  -8.799   6.924  0.00  0.00      U13   
ATOM   3292  HA3 NTE U   4     -26.694  -8.928   6.057  0.00  0.00      U13   
ATOM   3293  HA4 NTE U   4     -26.704  -8.801   7.794  0.00  0.00      U13   
ATOM   3294  CB  NTE U   4     -25.345  -7.427   6.684  0.00  0.00      U13   
ATOM   3295  HB1 NTE U   4     -24.693  -7.255   7.567  0.00  0.00      U13   
ATOM   3296  HB2 NTE U   4     -24.689  -7.472   5.788  0.00  0.00      U13   
ATOM   3297  OG  NTE U   4     -26.255  -6.375   6.505  0.00  0.00      U13   
ATOM   3298  CD  NTE U   4     -25.562  -5.152   6.241  0.00  0.00      U13   
ATOM   3299  HD1 NTE U   4     -24.673  -5.112   6.906  0.00  0.00      U13   
ATOM   3300  HD2 NTE U   4     -25.385  -5.111   5.145  0.00  0.00      U13   
ATOM   3301  CE  NTE U   4     -26.480  -3.905   6.447  0.00  0.00      U13   
ATOM   3302  HE1 NTE U   4     -25.836  -3.065   6.109  0.00  0.00      U13   
ATOM   3303  HE2 NTE U   4     -27.404  -3.940   5.832  0.00  0.00      U13   
ATOM   3304  OZ  NTE U   4     -26.858  -3.572   7.750  0.00  0.00      U13   
ATOM   3305  CH  NTE U   4     -27.480  -2.253   7.799  0.00  0.00      U13   
ATOM   3306  HH1 NTE U   4     -26.743  -1.481   7.488  0.00  0.00      U13   
ATOM   3307  HH2 NTE U   4     -28.347  -2.317   7.108  0.00  0.00      U13   
ATOM   3308  CT  NTE U   4     -27.925  -1.862   9.240  0.00  0.00      U13   
ATOM   3309  HT3 NTE U   4     -28.733  -1.111   9.103  0.00  0.00      U13   
ATOM   3310  HT4 NTE U   4     -28.432  -2.775   9.618  0.00  0.00      U13   
ATOM   3311  OI  NTE U   4     -26.899  -1.504  10.151  0.00  0.00      U13   
ATOM   3312  CK  NTE U   4     -27.491  -0.856  11.339  0.00  0.00      U13   
ATOM   3313  HK1 NTE U   4     -28.470  -0.446  11.011  0.00  0.00      U13   
ATOM   3314  HK2 NTE U   4     -26.873  -0.018  11.725  0.00  0.00      U13   
ATOM   3315  HK3 NTE U   4     -27.523  -1.606  12.158  0.00  0.00      U13   
ATOM   3316  C   NTE U   4     -25.658 -11.528   5.142  0.00  0.00      U13   
ATOM   3317  O   NTE U   4     -26.150 -12.300   5.939  0.00  0.00      U13   
ATOM   3318  N   NPE U   5     -26.064 -11.666   3.871  0.00  0.00      U13   
ATOM   3319  CA  NPE U   5     -25.741 -10.706   2.751  0.00  0.00      U13   
ATOM   3320  HA1 NPE U   5     -24.745 -10.329   2.934  0.00  0.00      U13   
ATOM   3321  HA2 NPE U   5     -25.842 -11.307   1.860  0.00  0.00      U13   
ATOM   3322  CA5 NPE U   5     -26.944 -12.787   3.582  0.00  0.00      U13   
ATOM   3323  HA3 NPE U   5     -27.557 -12.543   2.688  0.00  0.00      U13   
ATOM   3324  HA4 NPE U   5     -27.592 -13.028   4.451  0.00  0.00      U13   
ATOM   3325  CB  NPE U   5     -26.159 -13.985   3.230  0.00  0.00      U13   
ATOM   3326  HB1 NPE U   5     -25.566 -13.966   2.290  0.00  0.00      U13   
ATOM   3327  HB2 NPE U   5     -25.448 -14.284   4.030  0.00  0.00      U13   
ATOM   3328  CG  NPE U   5     -27.163 -15.093   3.017  0.00  0.00      U13   
ATOM   3329  CD1 NPE U   5     -27.744 -15.700   4.124  0.00  0.00      U13   
ATOM   3330  HD1 NPE U   5     -27.551 -15.326   5.119  0.00  0.00      U13   
ATOM   3331  CE1 NPE U   5     -28.717 -16.648   3.919  0.00  0.00      U13   
ATOM   3332  HE1 NPE U   5     -29.255 -17.057   4.762  0.00  0.00      U13   
ATOM   3333  CZ1 NPE U   5     -28.949 -17.092   2.618  0.00  0.00      U13   
ATOM   3334  HZ  NPE U   5     -29.662 -17.893   2.494  0.00  0.00      U13   
ATOM   3335  CD2 NPE U   5     -27.362 -15.557   1.703  0.00  0.00      U13   
ATOM   3336  HD2 NPE U   5     -26.843 -15.068   0.893  0.00  0.00      U13   
ATOM   3337  CE2 NPE U   5     -28.227 -16.593   1.543  0.00  0.00      U13   
ATOM   3338  HE2 NPE U   5     -28.500 -16.997   0.579  0.00  0.00      U13   
ATOM   3339  C   NPE U   5     -26.702  -9.580   2.694  0.00  0.00      U13   
ATOM   3340  O   NPE U   5     -27.268  -9.166   3.704  0.00  0.00      U13   
ATOM   3341  N   NPE U   6     -27.066  -9.008   1.493  0.00  0.00      U13   
ATOM   3342  CA  NPE U   6     -26.788  -9.513   0.117  0.00  0.00      U13   
ATOM   3343  HA1 NPE U   6     -26.558  -8.720  -0.579  0.00  0.00      U13   
ATOM   3344  HA2 NPE U   6     -25.861 -10.067   0.104  0.00  0.00      U13   
ATOM   3345  CA5 NPE U   6     -27.915  -7.811   1.504  0.00  0.00      U13   
ATOM   3346  HA3 NPE U   6     -28.628  -7.811   2.356  0.00  0.00      U13   
ATOM   3347  HA4 NPE U   6     -28.385  -7.769   0.498  0.00  0.00      U13   
ATOM   3348  CB  NPE U   6     -27.072  -6.588   1.640  0.00  0.00      U13   
ATOM   3349  HB1 NPE U   6     -26.654  -6.429   2.657  0.00  0.00      U13   
ATOM   3350  HB2 NPE U   6     -26.236  -6.532   0.911  0.00  0.00      U13   
ATOM   3351  CG  NPE U   6     -27.928  -5.296   1.504  0.00  0.00      U13   
ATOM   3352  CD1 NPE U   6     -27.762  -4.501   0.331  0.00  0.00      U13   
ATOM   3353  HD1 NPE U   6     -27.284  -4.951  -0.527  0.00  0.00      U13   
ATOM   3354  CE1 NPE U   6     -28.386  -3.241   0.183  0.00  0.00      U13   
ATOM   3355  HE1 NPE U   6     -28.155  -2.593  -0.650  0.00  0.00      U13   
ATOM   3356  CZ1 NPE U   6     -29.165  -2.830   1.220  0.00  0.00      U13   
ATOM   3357  HZ  NPE U   6     -29.628  -1.858   1.127  0.00  0.00      U13   
ATOM   3358  CD2 NPE U   6     -28.798  -4.863   2.497  0.00  0.00      U13   
ATOM   3359  HD2 NPE U   6     -29.032  -5.516   3.325  0.00  0.00      U13   
ATOM   3360  CE2 NPE U   6     -29.396  -3.591   2.326  0.00  0.00      U13   
ATOM   3361  HE2 NPE U   6     -30.059  -3.257   3.111  0.00  0.00      U13   
ATOM   3362  C   NPE U   6     -27.829 -10.503  -0.270  0.00  0.00      U13   
ATOM   3363  O   NPE U   6     -28.244 -11.289   0.549  0.00  0.00      U13   
ATOM   3364  N   NPE U   7     -28.131 -10.635  -1.593  0.00  0.00      U13   
ATOM   3365  CA  NPE U   7     -27.720  -9.809  -2.680  0.00  0.00      U13   
ATOM   3366  HA1 NPE U   7     -26.697  -9.494  -2.537  0.00  0.00      U13   
ATOM   3367  HA2 NPE U   7     -27.797 -10.377  -3.595  0.00  0.00      U13   
ATOM   3368  CA5 NPE U   7     -29.099 -11.724  -1.978  0.00  0.00      U13   
ATOM   3369  HA3 NPE U   7     -29.391 -11.513  -3.029  0.00  0.00      U13   
ATOM   3370  HA4 NPE U   7     -29.965 -11.806  -1.286  0.00  0.00      U13   
ATOM   3371  CB  NPE U   7     -28.432 -13.115  -1.858  0.00  0.00      U13   
ATOM   3372  HB1 NPE U   7     -27.636 -13.189  -2.629  0.00  0.00      U13   
ATOM   3373  HB2 NPE U   7     -28.013 -13.331  -0.852  0.00  0.00      U13   
ATOM   3374  CG  NPE U   7     -29.349 -14.239  -2.232  0.00  0.00      U13   
ATOM   3375  CD1 NPE U   7     -29.876 -15.136  -1.264  0.00  0.00      U13   
ATOM   3376  HD1 NPE U   7     -29.554 -14.974  -0.246  0.00  0.00      U13   
ATOM   3377  CE1 NPE U   7     -30.814 -16.082  -1.642  0.00  0.00      U13   
ATOM   3378  HE1 NPE U   7     -31.330 -16.637  -0.872  0.00  0.00      U13   
ATOM   3379  CZ1 NPE U   7     -31.085 -16.328  -2.989  0.00  0.00      U13   
ATOM   3380  HZ  NPE U   7     -31.646 -17.231  -3.178  0.00  0.00      U13   
ATOM   3381  CD2 NPE U   7     -29.714 -14.430  -3.568  0.00  0.00      U13   
ATOM   3382  HD2 NPE U   7     -29.232 -13.899  -4.376  0.00  0.00      U13   
ATOM   3383  CE2 NPE U   7     -30.576 -15.471  -3.951  0.00  0.00      U13   
ATOM   3384  HE2 NPE U   7     -30.923 -15.672  -4.954  0.00  0.00      U13   
ATOM   3385  C   NPE U   7     -28.596  -8.513  -2.730  0.00  0.00      U13   
ATOM   3386  O   NPE U   7     -28.988  -8.075  -1.662  0.00  0.00      U13   
ATOM   3387  N   NPE U   8     -28.990  -8.006  -3.875  0.00  0.00      U13   
ATOM   3388  CA  NPE U   8     -28.677  -8.545  -5.185  0.00  0.00      U13   
ATOM   3389  HA1 NPE U   8     -28.598  -7.687  -5.837  0.00  0.00      U13   
ATOM   3390  HA2 NPE U   8     -27.718  -9.042  -5.206  0.00  0.00      U13   
ATOM   3391  CA5 NPE U   8     -29.789  -6.730  -3.967  0.00  0.00      U13   
ATOM   3392  HA3 NPE U   8     -30.242  -6.432  -2.997  0.00  0.00      U13   
ATOM   3393  HA4 NPE U   8     -30.436  -6.728  -4.870  0.00  0.00      U13   
ATOM   3394  CB  NPE U   8     -28.839  -5.497  -4.121  0.00  0.00      U13   
ATOM   3395  HB1 NPE U   8     -28.288  -5.324  -3.172  0.00  0.00      U13   
ATOM   3396  HB2 NPE U   8     -28.163  -5.545  -5.001  0.00  0.00      U13   
ATOM   3397  CG  NPE U   8     -29.574  -4.139  -4.243  0.00  0.00      U13   
ATOM   3398  CD1 NPE U   8     -30.231  -3.542  -3.157  0.00  0.00      U13   
ATOM   3399  HD1 NPE U   8     -30.108  -3.892  -2.143  0.00  0.00      U13   
ATOM   3400  CE1 NPE U   8     -31.081  -2.477  -3.284  0.00  0.00      U13   
ATOM   3401  HE1 NPE U   8     -31.603  -2.019  -2.457  0.00  0.00      U13   
ATOM   3402  CZ1 NPE U   8     -31.245  -1.922  -4.500  0.00  0.00      U13   
ATOM   3403  HZ  NPE U   8     -31.938  -1.134  -4.756  0.00  0.00      U13   
ATOM   3404  CD2 NPE U   8     -29.720  -3.563  -5.475  0.00  0.00      U13   
ATOM   3405  HD2 NPE U   8     -29.172  -3.925  -6.333  0.00  0.00      U13   
ATOM   3406  CE2 NPE U   8     -30.622  -2.458  -5.622  0.00  0.00      U13   
ATOM   3407  HE2 NPE U   8     -30.732  -2.004  -6.596  0.00  0.00      U13   
ATOM   3408  C   NPE U   8     -29.635  -9.490  -5.747  0.00  0.00      U13   
ATOM   3409  O   NPE U   8     -30.306 -10.119  -4.939  0.00  0.00      U13   
ATOM   3410  N   NPE U   9     -29.836  -9.611  -7.084  0.00  0.00      U13   
ATOM   3411  CA  NPE U   9     -29.050  -8.851  -8.096  0.00  0.00      U13   
ATOM   3412  HA1 NPE U   9     -28.110  -8.406  -7.805  0.00  0.00      U13   
ATOM   3413  HA2 NPE U   9     -28.848  -9.518  -8.922  0.00  0.00      U13   
ATOM   3414  CA5 NPE U   9     -30.726 -10.663  -7.589  0.00  0.00      U13   
ATOM   3415  HA3 NPE U   9     -30.918 -10.601  -8.681  0.00  0.00      U13   
ATOM   3416  HA4 NPE U   9     -31.706 -10.698  -7.066  0.00  0.00      U13   
ATOM   3417  CB  NPE U   9     -30.002 -12.044  -7.357  0.00  0.00      U13   
ATOM   3418  HB1 NPE U   9     -29.052 -12.040  -7.933  0.00  0.00      U13   
ATOM   3419  HB2 NPE U   9     -29.797 -12.187  -6.274  0.00  0.00      U13   
ATOM   3420  CG  NPE U   9     -30.798 -13.235  -7.992  0.00  0.00      U13   
ATOM   3421  CD1 NPE U   9     -31.646 -13.903  -7.202  0.00  0.00      U13   
ATOM   3422  HD1 NPE U   9     -31.629 -13.631  -6.157  0.00  0.00      U13   
ATOM   3423  CE1 NPE U   9     -32.481 -14.981  -7.688  0.00  0.00      U13   
ATOM   3424  HE1 NPE U   9     -33.104 -15.539  -7.004  0.00  0.00      U13   
ATOM   3425  CZ1 NPE U   9     -32.509 -15.282  -9.057  0.00  0.00      U13   
ATOM   3426  HZ  NPE U   9     -33.111 -16.132  -9.344  0.00  0.00      U13   
ATOM   3427  CD2 NPE U   9     -30.780 -13.539  -9.366  0.00  0.00      U13   
ATOM   3428  HD2 NPE U   9     -30.078 -12.956  -9.944  0.00  0.00      U13   
ATOM   3429  CE2 NPE U   9     -31.682 -14.500  -9.907  0.00  0.00      U13   
ATOM   3430  HE2 NPE U   9     -31.713 -14.767 -10.952  0.00  0.00      U13   
ATOM   3431  C   NPE U   9     -29.967  -7.730  -8.613  0.00  0.00      U13   
ATOM   3432  O   NPE U   9     -30.603  -7.148  -7.745  0.00  0.00      U13   
ATOM   3433  N   NPE U  10     -30.167  -7.483  -9.926  0.00  0.00      U13   
ATOM   3434  CA  NPE U  10     -29.627  -8.280 -11.043  0.00  0.00      U13   
ATOM   3435  HA1 NPE U  10     -29.561  -7.591 -11.872  0.00  0.00      U13   
ATOM   3436  HA2 NPE U  10     -28.704  -8.835 -10.957  0.00  0.00      U13   
ATOM   3437  CA5 NPE U  10     -30.950  -6.256 -10.255  0.00  0.00      U13   
ATOM   3438  HA3 NPE U  10     -31.872  -6.178  -9.640  0.00  0.00      U13   
ATOM   3439  HA4 NPE U  10     -31.264  -6.356 -11.316  0.00  0.00      U13   
ATOM   3440  CB  NPE U  10     -30.064  -5.004 -10.134  0.00  0.00      U13   
ATOM   3441  HB1 NPE U  10     -29.632  -4.990  -9.110  0.00  0.00      U13   
ATOM   3442  HB2 NPE U  10     -29.159  -4.994 -10.777  0.00  0.00      U13   
ATOM   3443  CG  NPE U  10     -30.948  -3.856 -10.401  0.00  0.00      U13   
ATOM   3444  CD1 NPE U  10     -31.506  -3.137  -9.270  0.00  0.00      U13   
ATOM   3445  HD1 NPE U  10     -31.207  -3.487  -8.294  0.00  0.00      U13   
ATOM   3446  CE1 NPE U  10     -32.265  -1.994  -9.446  0.00  0.00      U13   
ATOM   3447  HE1 NPE U  10     -32.550  -1.432  -8.570  0.00  0.00      U13   
ATOM   3448  CZ1 NPE U  10     -32.568  -1.505 -10.688  0.00  0.00      U13   
ATOM   3449  HZ  NPE U  10     -33.221  -0.698 -10.987  0.00  0.00      U13   
ATOM   3450  CD2 NPE U  10     -31.234  -3.381 -11.681  0.00  0.00      U13   
ATOM   3451  HD2 NPE U  10     -30.839  -3.715 -12.628  0.00  0.00      U13   
ATOM   3452  CE2 NPE U  10     -32.029  -2.256 -11.768  0.00  0.00      U13   
ATOM   3453  HE2 NPE U  10     -32.346  -1.935 -12.749  0.00  0.00      U13   
ATOM   3454  C   NPE U  10     -30.770  -9.212 -11.448  0.00  0.00      U13   
ATOM   3455  O   NPE U  10     -31.888  -8.804 -11.801  0.00  0.00      U13   
ATOM   3456  NT  NPE U  10     -30.415 -10.558 -11.498  0.00  0.00      U13   
ATOM   3457  HT1 NPE U  10     -29.470 -10.870 -11.600  0.00  0.00      U13   
ATOM   3458  HT2 NPE U  10     -31.168 -11.210 -11.579  0.00  0.00      U13   
ATOM   3459  N   NTE U   1     -17.742 -14.305  14.192  0.00  0.00      U14   
ATOM   3460  HT1 NTE U   1     -18.648 -13.968  14.437  0.00  0.00      U14   
ATOM   3461  CA  NTE U   1     -16.695 -13.448  13.647  0.00  0.00      U14   
ATOM   3462  HA1 NTE U   1     -15.796 -13.474  14.245  0.00  0.00      U14   
ATOM   3463  HA2 NTE U   1     -16.546 -13.768  12.626  0.00  0.00      U14   
ATOM   3464  CA5 NTE U   1     -17.363 -15.648  14.699  0.00  0.00      U14   
ATOM   3465  HA3 NTE U   1     -16.866 -15.481  15.678  0.00  0.00      U14   
ATOM   3466  HA4 NTE U   1     -18.277 -16.276  14.770  0.00  0.00      U14   
ATOM   3467  CB  NTE U   1     -16.305 -16.320  13.815  0.00  0.00      U14   
ATOM   3468  HB1 NTE U   1     -16.645 -16.177  12.767  0.00  0.00      U14   
ATOM   3469  HB2 NTE U   1     -15.290 -15.889  13.955  0.00  0.00      U14   
ATOM   3470  OG  NTE U   1     -16.348 -17.738  14.009  0.00  0.00      U14   
ATOM   3471  CD  NTE U   1     -15.356 -18.473  13.294  0.00  0.00      U14   
ATOM   3472  HD1 NTE U   1     -15.648 -19.463  12.882  0.00  0.00      U14   
ATOM   3473  HD2 NTE U   1     -14.907 -17.954  12.420  0.00  0.00      U14   
ATOM   3474  CE  NTE U   1     -14.276 -18.779  14.350  0.00  0.00      U14   
ATOM   3475  HE1 NTE U   1     -13.323 -18.895  13.790  0.00  0.00      U14   
ATOM   3476  HE2 NTE U   1     -14.150 -17.948  15.077  0.00  0.00      U14   
ATOM   3477  OZ  NTE U   1     -14.487 -19.984  15.098  0.00  0.00      U14   
ATOM   3478  CH  NTE U   1     -13.499 -20.150  16.163  0.00  0.00      U14   
ATOM   3479  HH1 NTE U   1     -12.458 -20.197  15.776  0.00  0.00      U14   
ATOM   3480  HH2 NTE U   1     -13.509 -19.235  16.793  0.00  0.00      U14   
ATOM   3481  CT  NTE U   1     -13.836 -21.395  16.991  0.00  0.00      U14   
ATOM   3482  HT3 NTE U   1     -13.283 -21.412  17.955  0.00  0.00      U14   
ATOM   3483  HT4 NTE U   1     -14.931 -21.406  17.174  0.00  0.00      U14   
ATOM   3484  OI  NTE U   1     -13.371 -22.565  16.262  0.00  0.00      U14   
ATOM   3485  CK  NTE U   1     -13.184 -23.732  17.045  0.00  0.00      U14   
ATOM   3486  HK1 NTE U   1     -12.221 -23.590  17.580  0.00  0.00      U14   
ATOM   3487  HK2 NTE U   1     -13.125 -24.568  16.316  0.00  0.00      U14   
ATOM   3488  HK3 NTE U   1     -14.014 -23.854  17.773  0.00  0.00      U14   
ATOM   3489  C   NTE U   1     -17.254 -12.060  13.634  0.00  0.00      U14   
ATOM   3490  O   NTE U   1     -17.193 -11.441  14.729  0.00  0.00      U14   
ATOM   3491  N   NTE U   2     -17.941 -11.617  12.520  0.00  0.00      U14   
ATOM   3492  CA  NTE U   2     -17.730 -12.025  11.115  0.00  0.00      U14   
ATOM   3493  HA1 NTE U   2     -17.810 -11.106  10.555  0.00  0.00      U14   
ATOM   3494  HA2 NTE U   2     -16.723 -12.417  11.107  0.00  0.00      U14   
ATOM   3495  CA5 NTE U   2     -18.919 -10.587  12.659  0.00  0.00      U14   
ATOM   3496  HA3 NTE U   2     -19.714 -10.824  11.920  0.00  0.00      U14   
ATOM   3497  HA4 NTE U   2     -19.260 -10.627  13.715  0.00  0.00      U14   
ATOM   3498  CB  NTE U   2     -18.404  -9.135  12.246  0.00  0.00      U14   
ATOM   3499  HB1 NTE U   2     -17.345  -9.112  12.581  0.00  0.00      U14   
ATOM   3500  HB2 NTE U   2     -18.468  -9.093  11.137  0.00  0.00      U14   
ATOM   3501  OG  NTE U   2     -19.021  -7.999  12.828  0.00  0.00      U14   
ATOM   3502  CD  NTE U   2     -18.382  -7.637  14.016  0.00  0.00      U14   
ATOM   3503  HD1 NTE U   2     -18.445  -8.510  14.701  0.00  0.00      U14   
ATOM   3504  HD2 NTE U   2     -17.323  -7.349  13.842  0.00  0.00      U14   
ATOM   3505  CE  NTE U   2     -19.192  -6.525  14.662  0.00  0.00      U14   
ATOM   3506  HE1 NTE U   2     -20.271  -6.776  14.752  0.00  0.00      U14   
ATOM   3507  HE2 NTE U   2     -18.838  -6.536  15.715  0.00  0.00      U14   
ATOM   3508  OZ  NTE U   2     -19.108  -5.202  14.157  0.00  0.00      U14   
ATOM   3509  CH  NTE U   2     -20.020  -5.083  13.013  0.00  0.00      U14   
ATOM   3510  HH1 NTE U   2     -19.539  -5.523  12.114  0.00  0.00      U14   
ATOM   3511  HH2 NTE U   2     -20.964  -5.634  13.215  0.00  0.00      U14   
ATOM   3512  CT  NTE U   2     -20.387  -3.629  12.819  0.00  0.00      U14   
ATOM   3513  HT3 NTE U   2     -19.481  -2.986  12.837  0.00  0.00      U14   
ATOM   3514  HT4 NTE U   2     -20.874  -3.413  11.844  0.00  0.00      U14   
ATOM   3515  OI  NTE U   2     -21.316  -3.188  13.737  0.00  0.00      U14   
ATOM   3516  CK  NTE U   2     -20.766  -2.186  14.521  0.00  0.00      U14   
ATOM   3517  HK1 NTE U   2     -21.319  -2.104  15.481  0.00  0.00      U14   
ATOM   3518  HK2 NTE U   2     -20.884  -1.207  14.009  0.00  0.00      U14   
ATOM   3519  HK3 NTE U   2     -19.682  -2.295  14.740  0.00  0.00      U14   
ATOM   3520  C   NTE U   2     -18.656 -13.058  10.611  0.00  0.00      U14   
ATOM   3521  O   NTE U   2     -18.931 -14.055  11.249  0.00  0.00      U14   
ATOM   3522  N   NTE U   3     -19.127 -12.996   9.349  0.00  0.00      U14   
ATOM   3523  CA  NTE U   3     -18.779 -11.978   8.361  0.00  0.00      U14   
ATOM   3524  HA1 NTE U   3     -17.836 -11.530   8.641  0.00  0.00      U14   
ATOM   3525  HA2 NTE U   3     -18.825 -12.470   7.401  0.00  0.00      U14   
ATOM   3526  CA5 NTE U   3     -19.774 -14.235   8.722  0.00  0.00      U14   
ATOM   3527  HA3 NTE U   3     -20.604 -14.613   9.356  0.00  0.00      U14   
ATOM   3528  HA4 NTE U   3     -20.216 -14.101   7.711  0.00  0.00      U14   
ATOM   3529  CB  NTE U   3     -18.847 -15.420   8.337  0.00  0.00      U14   
ATOM   3530  HB1 NTE U   3     -18.066 -15.094   7.618  0.00  0.00      U14   
ATOM   3531  HB2 NTE U   3     -18.227 -15.766   9.192  0.00  0.00      U14   
ATOM   3532  OG  NTE U   3     -19.679 -16.530   7.996  0.00  0.00      U14   
ATOM   3533  CD  NTE U   3     -18.884 -17.648   7.500  0.00  0.00      U14   
ATOM   3534  HD1 NTE U   3     -19.521 -18.411   7.004  0.00  0.00      U14   
ATOM   3535  HD2 NTE U   3     -18.111 -17.263   6.802  0.00  0.00      U14   
ATOM   3536  CE  NTE U   3     -18.112 -18.374   8.591  0.00  0.00      U14   
ATOM   3537  HE1 NTE U   3     -17.706 -19.341   8.225  0.00  0.00      U14   
ATOM   3538  HE2 NTE U   3     -17.240 -17.742   8.866  0.00  0.00      U14   
ATOM   3539  OZ  NTE U   3     -18.925 -18.645   9.774  0.00  0.00      U14   
ATOM   3540  CH  NTE U   3     -18.306 -18.262  10.970  0.00  0.00      U14   
ATOM   3541  HH1 NTE U   3     -17.238 -18.559  10.900  0.00  0.00      U14   
ATOM   3542  HH2 NTE U   3     -18.277 -17.158  11.090  0.00  0.00      U14   
ATOM   3543  CT  NTE U   3     -18.861 -18.947  12.264  0.00  0.00      U14   
ATOM   3544  HT3 NTE U   3     -18.714 -20.020  12.016  0.00  0.00      U14   
ATOM   3545  HT4 NTE U   3     -18.217 -18.685  13.130  0.00  0.00      U14   
ATOM   3546  OI  NTE U   3     -20.234 -18.585  12.441  0.00  0.00      U14   
ATOM   3547  CK  NTE U   3     -20.780 -19.298  13.565  0.00  0.00      U14   
ATOM   3548  HK1 NTE U   3     -21.837 -18.994  13.724  0.00  0.00      U14   
ATOM   3549  HK2 NTE U   3     -20.305 -19.034  14.534  0.00  0.00      U14   
ATOM   3550  HK3 NTE U   3     -20.532 -20.371  13.417  0.00  0.00      U14   
ATOM   3551  C   NTE U   3     -19.734 -10.753   8.335  0.00  0.00      U14   
ATOM   3552  O   NTE U   3     -20.099 -10.178   9.364  0.00  0.00      U14   
ATOM   3553  N   NTE U   4     -20.162 -10.155   7.142  0.00  0.00      U14   
ATOM   3554  CA  NTE U   4     -19.919 -10.569   5.727  0.00  0.00      U14   
ATOM   3555  HA1 NTE U   4     -19.905  -9.734   5.042  0.00  0.00      U14   
ATOM   3556  HA2 NTE U   4     -18.926 -10.993   5.683  0.00  0.00      U14   
ATOM   3557  CA5 NTE U   4     -20.816  -8.787   7.311  0.00  0.00      U14   
ATOM   3558  HA3 NTE U   4     -21.373  -8.634   6.362  0.00  0.00      U14   
ATOM   3559  HA4 NTE U   4     -21.525  -8.663   8.158  0.00  0.00      U14   
ATOM   3560  CB  NTE U   4     -19.731  -7.622   7.423  0.00  0.00      U14   
ATOM   3561  HB1 NTE U   4     -19.060  -7.828   8.284  0.00  0.00      U14   
ATOM   3562  HB2 NTE U   4     -19.132  -7.790   6.502  0.00  0.00      U14   
ATOM   3563  OG  NTE U   4     -20.241  -6.291   7.483  0.00  0.00      U14   
ATOM   3564  CD  NTE U   4     -20.808  -6.034   6.182  0.00  0.00      U14   
ATOM   3565  HD1 NTE U   4     -20.051  -6.347   5.432  0.00  0.00      U14   
ATOM   3566  HD2 NTE U   4     -21.747  -6.599   5.999  0.00  0.00      U14   
ATOM   3567  CE  NTE U   4     -21.164  -4.516   5.942  0.00  0.00      U14   
ATOM   3568  HE1 NTE U   4     -20.343  -3.789   6.119  0.00  0.00      U14   
ATOM   3569  HE2 NTE U   4     -21.418  -4.488   4.861  0.00  0.00      U14   
ATOM   3570  OZ  NTE U   4     -22.360  -4.095   6.516  0.00  0.00      U14   
ATOM   3571  CH  NTE U   4     -22.439  -4.113   7.929  0.00  0.00      U14   
ATOM   3572  HH1 NTE U   4     -22.940  -4.996   8.380  0.00  0.00      U14   
ATOM   3573  HH2 NTE U   4     -21.396  -4.050   8.307  0.00  0.00      U14   
ATOM   3574  CT  NTE U   4     -23.132  -2.887   8.567  0.00  0.00      U14   
ATOM   3575  HT3 NTE U   4     -24.204  -2.900   8.275  0.00  0.00      U14   
ATOM   3576  HT4 NTE U   4     -23.067  -2.969   9.673  0.00  0.00      U14   
ATOM   3577  OI  NTE U   4     -22.447  -1.706   8.131  0.00  0.00      U14   
ATOM   3578  CK  NTE U   4     -22.805  -0.532   8.779  0.00  0.00      U14   
ATOM   3579  HK1 NTE U   4     -23.641  -0.737   9.481  0.00  0.00      U14   
ATOM   3580  HK2 NTE U   4     -23.274   0.162   8.048  0.00  0.00      U14   
ATOM   3581  HK3 NTE U   4     -21.900  -0.119   9.273  0.00  0.00      U14   
ATOM   3582  C   NTE U   4     -20.833 -11.650   5.247  0.00  0.00      U14   
ATOM   3583  O   NTE U   4     -20.915 -12.647   5.932  0.00  0.00      U14   
ATOM   3584  N   NPE U   5     -21.526 -11.547   4.080  0.00  0.00      U14   
ATOM   3585  CA  NPE U   5     -21.297 -10.569   3.033  0.00  0.00      U14   
ATOM   3586  HA1 NPE U   5     -20.263 -10.260   3.072  0.00  0.00      U14   
ATOM   3587  HA2 NPE U   5     -21.513 -11.179   2.168  0.00  0.00      U14   
ATOM   3588  CA5 NPE U   5     -22.390 -12.701   3.709  0.00  0.00      U14   
ATOM   3589  HA3 NPE U   5     -23.180 -12.372   3.001  0.00  0.00      U14   
ATOM   3590  HA4 NPE U   5     -22.909 -13.039   4.631  0.00  0.00      U14   
ATOM   3591  CB  NPE U   5     -21.577 -13.870   3.078  0.00  0.00      U14   
ATOM   3592  HB1 NPE U   5     -21.174 -13.509   2.108  0.00  0.00      U14   
ATOM   3593  HB2 NPE U   5     -20.812 -14.187   3.819  0.00  0.00      U14   
ATOM   3594  CG  NPE U   5     -22.506 -15.024   2.814  0.00  0.00      U14   
ATOM   3595  CD1 NPE U   5     -22.873 -15.918   3.839  0.00  0.00      U14   
ATOM   3596  HD1 NPE U   5     -22.591 -15.781   4.873  0.00  0.00      U14   
ATOM   3597  CE1 NPE U   5     -23.673 -17.049   3.635  0.00  0.00      U14   
ATOM   3598  HE1 NPE U   5     -23.938 -17.670   4.477  0.00  0.00      U14   
ATOM   3599  CZ1 NPE U   5     -24.011 -17.363   2.288  0.00  0.00      U14   
ATOM   3600  HZ  NPE U   5     -24.551 -18.259   2.020  0.00  0.00      U14   
ATOM   3601  CD2 NPE U   5     -22.896 -15.333   1.520  0.00  0.00      U14   
ATOM   3602  HD2 NPE U   5     -22.676 -14.609   0.749  0.00  0.00      U14   
ATOM   3603  CE2 NPE U   5     -23.576 -16.532   1.257  0.00  0.00      U14   
ATOM   3604  HE2 NPE U   5     -23.806 -16.792   0.234  0.00  0.00      U14   
ATOM   3605  C   NPE U   5     -22.133  -9.379   3.042  0.00  0.00      U14   
ATOM   3606  O   NPE U   5     -22.402  -8.912   4.115  0.00  0.00      U14   
ATOM   3607  N   NPE U   6     -22.609  -8.871   1.862  0.00  0.00      U14   
ATOM   3608  CA  NPE U   6     -22.213  -9.295   0.454  0.00  0.00      U14   
ATOM   3609  HA1 NPE U   6     -22.536  -8.466  -0.159  0.00  0.00      U14   
ATOM   3610  HA2 NPE U   6     -21.150  -9.484   0.478  0.00  0.00      U14   
ATOM   3611  CA5 NPE U   6     -23.378  -7.648   1.902  0.00  0.00      U14   
ATOM   3612  HA3 NPE U   6     -24.001  -7.655   2.822  0.00  0.00      U14   
ATOM   3613  HA4 NPE U   6     -24.148  -7.823   1.121  0.00  0.00      U14   
ATOM   3614  CB  NPE U   6     -22.451  -6.434   1.667  0.00  0.00      U14   
ATOM   3615  HB1 NPE U   6     -21.639  -6.396   2.424  0.00  0.00      U14   
ATOM   3616  HB2 NPE U   6     -21.878  -6.525   0.719  0.00  0.00      U14   
ATOM   3617  CG  NPE U   6     -23.412  -5.253   1.569  0.00  0.00      U14   
ATOM   3618  CD1 NPE U   6     -23.861  -4.647   0.390  0.00  0.00      U14   
ATOM   3619  HD1 NPE U   6     -23.697  -5.079  -0.586  0.00  0.00      U14   
ATOM   3620  CE1 NPE U   6     -24.505  -3.395   0.440  0.00  0.00      U14   
ATOM   3621  HE1 NPE U   6     -24.604  -2.900  -0.515  0.00  0.00      U14   
ATOM   3622  CZ1 NPE U   6     -24.749  -2.770   1.680  0.00  0.00      U14   
ATOM   3623  HZ  NPE U   6     -25.035  -1.729   1.630  0.00  0.00      U14   
ATOM   3624  CD2 NPE U   6     -23.682  -4.624   2.769  0.00  0.00      U14   
ATOM   3625  HD2 NPE U   6     -23.476  -5.022   3.751  0.00  0.00      U14   
ATOM   3626  CE2 NPE U   6     -24.323  -3.383   2.853  0.00  0.00      U14   
ATOM   3627  HE2 NPE U   6     -24.508  -2.912   3.807  0.00  0.00      U14   
ATOM   3628  C   NPE U   6     -23.030 -10.486  -0.058  0.00  0.00      U14   
ATOM   3629  O   NPE U   6     -23.363 -11.397   0.672  0.00  0.00      U14   
ATOM   3630  N   NPE U   7     -23.475 -10.487  -1.385  0.00  0.00      U14   
ATOM   3631  CA  NPE U   7     -23.034  -9.558  -2.440  0.00  0.00      U14   
ATOM   3632  HA1 NPE U   7     -22.044  -9.175  -2.239  0.00  0.00      U14   
ATOM   3633  HA2 NPE U   7     -23.062 -10.114  -3.366  0.00  0.00      U14   
ATOM   3634  CA5 NPE U   7     -24.318 -11.604  -1.869  0.00  0.00      U14   
ATOM   3635  HA3 NPE U   7     -24.958 -11.282  -2.718  0.00  0.00      U14   
ATOM   3636  HA4 NPE U   7     -24.973 -11.870  -1.012  0.00  0.00      U14   
ATOM   3637  CB  NPE U   7     -23.495 -12.829  -2.264  0.00  0.00      U14   
ATOM   3638  HB1 NPE U   7     -22.766 -12.614  -3.075  0.00  0.00      U14   
ATOM   3639  HB2 NPE U   7     -22.956 -13.190  -1.362  0.00  0.00      U14   
ATOM   3640  CG  NPE U   7     -24.389 -13.919  -2.729  0.00  0.00      U14   
ATOM   3641  CD1 NPE U   7     -25.270 -14.604  -1.906  0.00  0.00      U14   
ATOM   3642  HD1 NPE U   7     -25.286 -14.357  -0.855  0.00  0.00      U14   
ATOM   3643  CE1 NPE U   7     -25.976 -15.712  -2.427  0.00  0.00      U14   
ATOM   3644  HE1 NPE U   7     -26.530 -16.380  -1.784  0.00  0.00      U14   
ATOM   3645  CZ1 NPE U   7     -25.868 -16.107  -3.785  0.00  0.00      U14   
ATOM   3646  HZ  NPE U   7     -26.512 -16.898  -4.142  0.00  0.00      U14   
ATOM   3647  CD2 NPE U   7     -24.314 -14.355  -4.075  0.00  0.00      U14   
ATOM   3648  HD2 NPE U   7     -23.676 -13.805  -4.752  0.00  0.00      U14   
ATOM   3649  CE2 NPE U   7     -25.097 -15.374  -4.628  0.00  0.00      U14   
ATOM   3650  HE2 NPE U   7     -25.014 -15.580  -5.685  0.00  0.00      U14   
ATOM   3651  C   NPE U   7     -24.049  -8.516  -2.482  0.00  0.00      U14   
ATOM   3652  O   NPE U   7     -24.454  -8.003  -1.430  0.00  0.00      U14   
ATOM   3653  N   NPE U   8     -24.538  -7.984  -3.654  0.00  0.00      U14   
ATOM   3654  CA  NPE U   8     -24.000  -8.326  -5.022  0.00  0.00      U14   
ATOM   3655  HA1 NPE U   8     -24.025  -7.490  -5.706  0.00  0.00      U14   
ATOM   3656  HA2 NPE U   8     -23.017  -8.765  -4.934  0.00  0.00      U14   
ATOM   3657  CA5 NPE U   8     -25.279  -6.759  -3.642  0.00  0.00      U14   
ATOM   3658  HA3 NPE U   8     -25.915  -6.696  -2.733  0.00  0.00      U14   
ATOM   3659  HA4 NPE U   8     -25.946  -6.824  -4.528  0.00  0.00      U14   
ATOM   3660  CB  NPE U   8     -24.463  -5.465  -3.737  0.00  0.00      U14   
ATOM   3661  HB1 NPE U   8     -23.828  -5.357  -2.832  0.00  0.00      U14   
ATOM   3662  HB2 NPE U   8     -23.821  -5.619  -4.631  0.00  0.00      U14   
ATOM   3663  CG  NPE U   8     -25.193  -4.211  -4.127  0.00  0.00      U14   
ATOM   3664  CD1 NPE U   8     -25.999  -3.562  -3.189  0.00  0.00      U14   
ATOM   3665  HD1 NPE U   8     -25.979  -4.029  -2.216  0.00  0.00      U14   
ATOM   3666  CE1 NPE U   8     -26.567  -2.325  -3.418  0.00  0.00      U14   
ATOM   3667  HE1 NPE U   8     -27.270  -1.833  -2.763  0.00  0.00      U14   
ATOM   3668  CZ1 NPE U   8     -26.435  -1.687  -4.632  0.00  0.00      U14   
ATOM   3669  HZ  NPE U   8     -26.879  -0.725  -4.842  0.00  0.00      U14   
ATOM   3670  CD2 NPE U   8     -25.091  -3.597  -5.346  0.00  0.00      U14   
ATOM   3671  HD2 NPE U   8     -24.619  -4.096  -6.179  0.00  0.00      U14   
ATOM   3672  CE2 NPE U   8     -25.566  -2.355  -5.611  0.00  0.00      U14   
ATOM   3673  HE2 NPE U   8     -25.605  -2.034  -6.641  0.00  0.00      U14   
ATOM   3674  C   NPE U   8     -24.871  -9.443  -5.565  0.00  0.00      U14   
ATOM   3675  O   NPE U   8     -25.389 -10.208  -4.708  0.00  0.00      U14   
ATOM   3676  N   NPE U   9     -25.144  -9.568  -6.921  0.00  0.00      U14   
ATOM   3677  CA  NPE U   9     -24.554  -8.755  -8.024  0.00  0.00      U14   
ATOM   3678  HA1 NPE U   9     -23.633  -8.324  -7.661  0.00  0.00      U14   
ATOM   3679  HA2 NPE U   9     -24.363  -9.459  -8.821  0.00  0.00      U14   
ATOM   3680  CA5 NPE U   9     -25.877 -10.846  -7.312  0.00  0.00      U14   
ATOM   3681  HA3 NPE U   9     -26.286 -10.760  -8.341  0.00  0.00      U14   
ATOM   3682  HA4 NPE U   9     -26.637 -10.969  -6.511  0.00  0.00      U14   
ATOM   3683  CB  NPE U   9     -25.007 -12.132  -7.379  0.00  0.00      U14   
ATOM   3684  HB1 NPE U   9     -24.087 -12.010  -7.991  0.00  0.00      U14   
ATOM   3685  HB2 NPE U   9     -24.769 -12.423  -6.333  0.00  0.00      U14   
ATOM   3686  CG  NPE U   9     -25.792 -13.329  -7.806  0.00  0.00      U14   
ATOM   3687  CD1 NPE U   9     -26.764 -13.785  -6.881  0.00  0.00      U14   
ATOM   3688  HD1 NPE U   9     -26.861 -13.340  -5.901  0.00  0.00      U14   
ATOM   3689  CE1 NPE U   9     -27.646 -14.814  -7.255  0.00  0.00      U14   
ATOM   3690  HE1 NPE U   9     -28.417 -15.056  -6.538  0.00  0.00      U14   
ATOM   3691  CZ1 NPE U   9     -27.665 -15.347  -8.555  0.00  0.00      U14   
ATOM   3692  HZ  NPE U   9     -28.514 -15.967  -8.803  0.00  0.00      U14   
ATOM   3693  CD2 NPE U   9     -25.845 -13.831  -9.161  0.00  0.00      U14   
ATOM   3694  HD2 NPE U   9     -25.138 -13.373  -9.836  0.00  0.00      U14   
ATOM   3695  CE2 NPE U   9     -26.758 -14.856  -9.494  0.00  0.00      U14   
ATOM   3696  HE2 NPE U   9     -26.880 -15.199 -10.510  0.00  0.00      U14   
ATOM   3697  C   NPE U   9     -25.499  -7.659  -8.484  0.00  0.00      U14   
ATOM   3698  O   NPE U   9     -26.237  -7.135  -7.664  0.00  0.00      U14   
ATOM   3699  N   NPE U  10     -25.530  -7.245  -9.831  0.00  0.00      U14   
ATOM   3700  CA  NPE U  10     -24.786  -7.908 -10.899  0.00  0.00      U14   
ATOM   3701  HA1 NPE U  10     -24.499  -7.206 -11.668  0.00  0.00      U14   
ATOM   3702  HA2 NPE U  10     -23.885  -8.398 -10.560  0.00  0.00      U14   
ATOM   3703  CA5 NPE U  10     -26.159  -6.015 -10.136  0.00  0.00      U14   
ATOM   3704  HA3 NPE U  10     -27.211  -6.035  -9.777  0.00  0.00      U14   
ATOM   3705  HA4 NPE U  10     -26.209  -5.933 -11.243  0.00  0.00      U14   
ATOM   3706  CB  NPE U  10     -25.372  -4.735  -9.677  0.00  0.00      U14   
ATOM   3707  HB1 NPE U  10     -25.005  -4.722  -8.629  0.00  0.00      U14   
ATOM   3708  HB2 NPE U  10     -24.445  -4.639 -10.282  0.00  0.00      U14   
ATOM   3709  CG  NPE U  10     -26.191  -3.506  -9.816  0.00  0.00      U14   
ATOM   3710  CD1 NPE U  10     -27.199  -3.189  -8.873  0.00  0.00      U14   
ATOM   3711  HD1 NPE U  10     -27.300  -3.792  -7.982  0.00  0.00      U14   
ATOM   3712  CE1 NPE U  10     -28.055  -2.120  -9.076  0.00  0.00      U14   
ATOM   3713  HE1 NPE U  10     -28.806  -1.884  -8.336  0.00  0.00      U14   
ATOM   3714  CZ1 NPE U  10     -27.889  -1.238 -10.178  0.00  0.00      U14   
ATOM   3715  HZ  NPE U  10     -28.461  -0.324 -10.229  0.00  0.00      U14   
ATOM   3716  CD2 NPE U  10     -26.062  -2.672 -10.945  0.00  0.00      U14   
ATOM   3717  HD2 NPE U  10     -25.327  -2.874 -11.710  0.00  0.00      U14   
ATOM   3718  CE2 NPE U  10     -26.840  -1.537 -11.099  0.00  0.00      U14   
ATOM   3719  HE2 NPE U  10     -26.612  -0.885 -11.929  0.00  0.00      U14   
ATOM   3720  C   NPE U  10     -25.589  -8.968 -11.444  0.00  0.00      U14   
ATOM   3721  O   NPE U  10     -26.091  -9.831 -10.740  0.00  0.00      U14   
ATOM   3722  NT  NPE U  10     -25.839  -8.894 -12.792  0.00  0.00      U14   
ATOM   3723  HT1 NPE U  10     -26.445  -9.528 -13.273  0.00  0.00      U14   
ATOM   3724  HT2 NPE U  10     -25.477  -8.120 -13.312  0.00  0.00      U14   
ATOM   3725  N   NTE U   1     -12.116 -13.870  14.944  0.00  0.00      U15   
ATOM   3726  HT1 NTE U   1     -11.697 -13.032  15.285  0.00  0.00      U15   
ATOM   3727  CA  NTE U   1     -12.707 -13.523  13.654  0.00  0.00      U15   
ATOM   3728  HA1 NTE U   1     -11.889 -13.484  12.950  0.00  0.00      U15   
ATOM   3729  HA2 NTE U   1     -13.432 -14.278  13.391  0.00  0.00      U15   
ATOM   3730  CA5 NTE U   1     -11.239 -14.997  14.839  0.00  0.00      U15   
ATOM   3731  HA3 NTE U   1     -11.893 -15.863  14.600  0.00  0.00      U15   
ATOM   3732  HA4 NTE U   1     -10.523 -14.792  14.014  0.00  0.00      U15   
ATOM   3733  CB  NTE U   1     -10.444 -15.242  16.089  0.00  0.00      U15   
ATOM   3734  HB1 NTE U   1      -9.682 -16.013  15.847  0.00  0.00      U15   
ATOM   3735  HB2 NTE U   1      -9.855 -14.300  16.084  0.00  0.00      U15   
ATOM   3736  OG  NTE U   1     -11.150 -15.523  17.318  0.00  0.00      U15   
ATOM   3737  CD  NTE U   1     -11.713 -16.805  17.317  0.00  0.00      U15   
ATOM   3738  HD1 NTE U   1     -12.449 -16.851  16.486  0.00  0.00      U15   
ATOM   3739  HD2 NTE U   1     -10.900 -17.559  17.243  0.00  0.00      U15   
ATOM   3740  CE  NTE U   1     -12.473 -17.056  18.593  0.00  0.00      U15   
ATOM   3741  HE1 NTE U   1     -12.535 -18.151  18.767  0.00  0.00      U15   
ATOM   3742  HE2 NTE U   1     -11.957 -16.594  19.462  0.00  0.00      U15   
ATOM   3743  OZ  NTE U   1     -13.741 -16.473  18.536  0.00  0.00      U15   
ATOM   3744  CH  NTE U   1     -14.318 -16.219  19.825  0.00  0.00      U15   
ATOM   3745  HH1 NTE U   1     -14.245 -17.187  20.365  0.00  0.00      U15   
ATOM   3746  HH2 NTE U   1     -13.664 -15.504  20.368  0.00  0.00      U15   
ATOM   3747  CT  NTE U   1     -15.812 -15.725  19.728  0.00  0.00      U15   
ATOM   3748  HT3 NTE U   1     -16.339 -15.889  20.692  0.00  0.00      U15   
ATOM   3749  HT4 NTE U   1     -15.775 -14.647  19.462  0.00  0.00      U15   
ATOM   3750  OI  NTE U   1     -16.442 -16.499  18.736  0.00  0.00      U15   
ATOM   3751  CK  NTE U   1     -17.852 -16.237  18.796  0.00  0.00      U15   
ATOM   3752  HK1 NTE U   1     -18.342 -16.572  19.735  0.00  0.00      U15   
ATOM   3753  HK2 NTE U   1     -18.411 -16.768  17.996  0.00  0.00      U15   
ATOM   3754  HK3 NTE U   1     -18.079 -15.151  18.732  0.00  0.00      U15   
ATOM   3755  C   NTE U   1     -13.370 -12.274  13.687  0.00  0.00      U15   
ATOM   3756  O   NTE U   1     -13.562 -11.752  14.780  0.00  0.00      U15   
ATOM   3757  N   NTE U   2     -13.580 -11.618  12.502  0.00  0.00      U15   
ATOM   3758  CA  NTE U   2     -13.060 -12.077  11.158  0.00  0.00      U15   
ATOM   3759  HA1 NTE U   2     -12.994 -11.176  10.565  0.00  0.00      U15   
ATOM   3760  HA2 NTE U   2     -12.044 -12.372  11.379  0.00  0.00      U15   
ATOM   3761  CA5 NTE U   2     -14.290 -10.328  12.568  0.00  0.00      U15   
ATOM   3762  HA3 NTE U   2     -14.522  -9.935  11.555  0.00  0.00      U15   
ATOM   3763  HA4 NTE U   2     -15.237 -10.336  13.148  0.00  0.00      U15   
ATOM   3764  CB  NTE U   2     -13.439  -9.157  13.144  0.00  0.00      U15   
ATOM   3765  HB1 NTE U   2     -12.786  -9.622  13.914  0.00  0.00      U15   
ATOM   3766  HB2 NTE U   2     -12.851  -8.584  12.396  0.00  0.00      U15   
ATOM   3767  OG  NTE U   2     -14.321  -8.167  13.815  0.00  0.00      U15   
ATOM   3768  CD  NTE U   2     -13.603  -7.303  14.637  0.00  0.00      U15   
ATOM   3769  HD1 NTE U   2     -14.255  -6.877  15.430  0.00  0.00      U15   
ATOM   3770  HD2 NTE U   2     -12.818  -7.881  15.170  0.00  0.00      U15   
ATOM   3771  CE  NTE U   2     -13.056  -6.054  13.866  0.00  0.00      U15   
ATOM   3772  HE1 NTE U   2     -13.955  -5.850  13.246  0.00  0.00      U15   
ATOM   3773  HE2 NTE U   2     -12.960  -5.233  14.608  0.00  0.00      U15   
ATOM   3774  OZ  NTE U   2     -11.858  -6.173  13.071  0.00  0.00      U15   
ATOM   3775  CH  NTE U   2     -11.832  -5.486  11.818  0.00  0.00      U15   
ATOM   3776  HH1 NTE U   2     -12.839  -5.292  11.389  0.00  0.00      U15   
ATOM   3777  HH2 NTE U   2     -11.331  -4.524  12.061  0.00  0.00      U15   
ATOM   3778  CT  NTE U   2     -11.050  -6.377  10.781  0.00  0.00      U15   
ATOM   3779  HT3 NTE U   2     -11.417  -7.419  10.904  0.00  0.00      U15   
ATOM   3780  HT4 NTE U   2     -11.224  -6.037   9.738  0.00  0.00      U15   
ATOM   3781  OI  NTE U   2      -9.699  -6.422  11.211  0.00  0.00      U15   
ATOM   3782  CK  NTE U   2      -8.923  -6.930  10.212  0.00  0.00      U15   
ATOM   3783  HK1 NTE U   2      -7.968  -7.393  10.541  0.00  0.00      U15   
ATOM   3784  HK2 NTE U   2      -8.620  -6.100   9.538  0.00  0.00      U15   
ATOM   3785  HK3 NTE U   2      -9.605  -7.619   9.669  0.00  0.00      U15   
ATOM   3786  C   NTE U   2     -14.010 -13.174  10.575  0.00  0.00      U15   
ATOM   3787  O   NTE U   2     -14.351 -14.155  11.252  0.00  0.00      U15   
ATOM   3788  N   NTE U   3     -14.516 -13.078   9.320  0.00  0.00      U15   
ATOM   3789  CA  NTE U   3     -14.120 -12.052   8.283  0.00  0.00      U15   
ATOM   3790  HA1 NTE U   3     -13.063 -11.874   8.411  0.00  0.00      U15   
ATOM   3791  HA2 NTE U   3     -14.315 -12.541   7.340  0.00  0.00      U15   
ATOM   3792  CA5 NTE U   3     -15.303 -14.235   8.818  0.00  0.00      U15   
ATOM   3793  HA3 NTE U   3     -15.801 -14.846   9.601  0.00  0.00      U15   
ATOM   3794  HA4 NTE U   3     -16.101 -13.828   8.161  0.00  0.00      U15   
ATOM   3795  CB  NTE U   3     -14.511 -15.315   8.062  0.00  0.00      U15   
ATOM   3796  HB1 NTE U   3     -14.039 -14.826   7.183  0.00  0.00      U15   
ATOM   3797  HB2 NTE U   3     -13.702 -15.494   8.802  0.00  0.00      U15   
ATOM   3798  OG  NTE U   3     -15.284 -16.468   7.812  0.00  0.00      U15   
ATOM   3799  CD  NTE U   3     -14.468 -17.466   7.225  0.00  0.00      U15   
ATOM   3800  HD1 NTE U   3     -14.956 -17.981   6.369  0.00  0.00      U15   
ATOM   3801  HD2 NTE U   3     -13.513 -17.052   6.837  0.00  0.00      U15   
ATOM   3802  CE  NTE U   3     -14.023 -18.611   8.156  0.00  0.00      U15   
ATOM   3803  HE1 NTE U   3     -13.041 -19.004   7.816  0.00  0.00      U15   
ATOM   3804  HE2 NTE U   3     -13.883 -18.169   9.166  0.00  0.00      U15   
ATOM   3805  OZ  NTE U   3     -15.003 -19.658   8.184  0.00  0.00      U15   
ATOM   3806  CH  NTE U   3     -14.686 -20.554   9.270  0.00  0.00      U15   
ATOM   3807  HH1 NTE U   3     -13.633 -20.898   9.196  0.00  0.00      U15   
ATOM   3808  HH2 NTE U   3     -14.857 -20.076  10.259  0.00  0.00      U15   
ATOM   3809  CT  NTE U   3     -15.500 -21.912   9.149  0.00  0.00      U15   
ATOM   3810  HT3 NTE U   3     -15.445 -22.137   8.062  0.00  0.00      U15   
ATOM   3811  HT4 NTE U   3     -14.930 -22.722   9.651  0.00  0.00      U15   
ATOM   3812  OI  NTE U   3     -16.840 -21.813   9.506  0.00  0.00      U15   
ATOM   3813  CK  NTE U   3     -16.874 -21.834  10.981  0.00  0.00      U15   
ATOM   3814  HK1 NTE U   3     -17.925 -21.992  11.304  0.00  0.00      U15   
ATOM   3815  HK2 NTE U   3     -16.478 -20.885  11.401  0.00  0.00      U15   
ATOM   3816  HK3 NTE U   3     -16.250 -22.650  11.404  0.00  0.00      U15   
ATOM   3817  C   NTE U   3     -15.009 -10.856   8.332  0.00  0.00      U15   
ATOM   3818  O   NTE U   3     -15.398 -10.377   9.417  0.00  0.00      U15   
ATOM   3819  N   NTE U   4     -15.519 -10.254   7.199  0.00  0.00      U15   
ATOM   3820  CA  NTE U   4     -15.208 -10.670   5.744  0.00  0.00      U15   
ATOM   3821  HA1 NTE U   4     -15.398  -9.749   5.213  0.00  0.00      U15   
ATOM   3822  HA2 NTE U   4     -14.174 -10.974   5.671  0.00  0.00      U15   
ATOM   3823  CA5 NTE U   4     -16.383  -9.036   7.375  0.00  0.00      U15   
ATOM   3824  HA3 NTE U   4     -17.056  -8.976   6.493  0.00  0.00      U15   
ATOM   3825  HA4 NTE U   4     -17.067  -9.193   8.236  0.00  0.00      U15   
ATOM   3826  CB  NTE U   4     -15.612  -7.706   7.445  0.00  0.00      U15   
ATOM   3827  HB1 NTE U   4     -14.682  -7.731   8.052  0.00  0.00      U15   
ATOM   3828  HB2 NTE U   4     -15.330  -7.561   6.380  0.00  0.00      U15   
ATOM   3829  OG  NTE U   4     -16.545  -6.700   7.903  0.00  0.00      U15   
ATOM   3830  CD  NTE U   4     -16.236  -6.227   9.196  0.00  0.00      U15   
ATOM   3831  HD1 NTE U   4     -15.810  -7.107   9.723  0.00  0.00      U15   
ATOM   3832  HD2 NTE U   4     -15.436  -5.470   9.050  0.00  0.00      U15   
ATOM   3833  CE  NTE U   4     -17.391  -5.589   9.955  0.00  0.00      U15   
ATOM   3834  HE1 NTE U   4     -18.381  -6.001   9.666  0.00  0.00      U15   
ATOM   3835  HE2 NTE U   4     -17.208  -5.726  11.043  0.00  0.00      U15   
ATOM   3836  OZ  NTE U   4     -17.418  -4.177   9.725  0.00  0.00      U15   
ATOM   3837  CH  NTE U   4     -18.693  -3.704   9.329  0.00  0.00      U15   
ATOM   3838  HH1 NTE U   4     -18.874  -3.941   8.259  0.00  0.00      U15   
ATOM   3839  HH2 NTE U   4     -19.516  -4.057   9.986  0.00  0.00      U15   
ATOM   3840  CT  NTE U   4     -18.572  -2.208   9.296  0.00  0.00      U15   
ATOM   3841  HT3 NTE U   4     -17.674  -1.836   8.757  0.00  0.00      U15   
ATOM   3842  HT4 NTE U   4     -19.427  -1.751   8.755  0.00  0.00      U15   
ATOM   3843  OI  NTE U   4     -18.605  -1.808  10.664  0.00  0.00      U15   
ATOM   3844  CK  NTE U   4     -19.206  -0.519  10.921  0.00  0.00      U15   
ATOM   3845  HK1 NTE U   4     -18.950  -0.137  11.932  0.00  0.00      U15   
ATOM   3846  HK2 NTE U   4     -20.310  -0.485  10.794  0.00  0.00      U15   
ATOM   3847  HK3 NTE U   4     -18.738   0.279  10.305  0.00  0.00      U15   
ATOM   3848  C   NTE U   4     -16.233 -11.730   5.423  0.00  0.00      U15   
ATOM   3849  O   NTE U   4     -16.626 -12.605   6.274  0.00  0.00      U15   
ATOM   3850  N   NPE U   5     -16.768 -11.758   4.210  0.00  0.00      U15   
ATOM   3851  CA  NPE U   5     -16.284 -10.913   3.093  0.00  0.00      U15   
ATOM   3852  HA1 NPE U   5     -15.249 -10.710   3.323  0.00  0.00      U15   
ATOM   3853  HA2 NPE U   5     -16.309 -11.489   2.180  0.00  0.00      U15   
ATOM   3854  CA5 NPE U   5     -17.748 -12.728   3.770  0.00  0.00      U15   
ATOM   3855  HA3 NPE U   5     -18.351 -12.352   2.916  0.00  0.00      U15   
ATOM   3856  HA4 NPE U   5     -18.410 -13.008   4.617  0.00  0.00      U15   
ATOM   3857  CB  NPE U   5     -17.143 -14.001   3.334  0.00  0.00      U15   
ATOM   3858  HB1 NPE U   5     -16.716 -13.856   2.319  0.00  0.00      U15   
ATOM   3859  HB2 NPE U   5     -16.395 -14.312   4.095  0.00  0.00      U15   
ATOM   3860  CG  NPE U   5     -18.150 -15.109   3.199  0.00  0.00      U15   
ATOM   3861  CD1 NPE U   5     -18.692 -15.767   4.312  0.00  0.00      U15   
ATOM   3862  HD1 NPE U   5     -18.210 -15.594   5.263  0.00  0.00      U15   
ATOM   3863  CE1 NPE U   5     -19.611 -16.867   4.132  0.00  0.00      U15   
ATOM   3864  HE1 NPE U   5     -19.962 -17.439   4.978  0.00  0.00      U15   
ATOM   3865  CZ1 NPE U   5     -20.017 -17.241   2.832  0.00  0.00      U15   
ATOM   3866  HZ  NPE U   5     -20.725 -18.052   2.754  0.00  0.00      U15   
ATOM   3867  CD2 NPE U   5     -18.685 -15.472   1.918  0.00  0.00      U15   
ATOM   3868  HD2 NPE U   5     -18.442 -14.836   1.079  0.00  0.00      U15   
ATOM   3869  CE2 NPE U   5     -19.602 -16.473   1.709  0.00  0.00      U15   
ATOM   3870  HE2 NPE U   5     -19.887 -16.721   0.697  0.00  0.00      U15   
ATOM   3871  C   NPE U   5     -17.134  -9.670   3.025  0.00  0.00      U15   
ATOM   3872  O   NPE U   5     -17.414  -9.178   4.076  0.00  0.00      U15   
ATOM   3873  N   NPE U   6     -17.671  -9.142   1.897  0.00  0.00      U15   
ATOM   3874  CA  NPE U   6     -17.303  -9.666   0.554  0.00  0.00      U15   
ATOM   3875  HA1 NPE U   6     -17.026  -8.824  -0.062  0.00  0.00      U15   
ATOM   3876  HA2 NPE U   6     -16.544 -10.427   0.659  0.00  0.00      U15   
ATOM   3877  CA5 NPE U   6     -18.535  -7.952   1.910  0.00  0.00      U15   
ATOM   3878  HA3 NPE U   6     -19.300  -8.159   2.688  0.00  0.00      U15   
ATOM   3879  HA4 NPE U   6     -19.071  -7.963   0.937  0.00  0.00      U15   
ATOM   3880  CB  NPE U   6     -17.882  -6.616   2.180  0.00  0.00      U15   
ATOM   3881  HB1 NPE U   6     -17.270  -6.410   3.084  0.00  0.00      U15   
ATOM   3882  HB2 NPE U   6     -17.122  -6.554   1.372  0.00  0.00      U15   
ATOM   3883  CG  NPE U   6     -18.714  -5.402   1.930  0.00  0.00      U15   
ATOM   3884  CD1 NPE U   6     -18.900  -4.472   2.959  0.00  0.00      U15   
ATOM   3885  HD1 NPE U   6     -18.553  -4.739   3.947  0.00  0.00      U15   
ATOM   3886  CE1 NPE U   6     -19.614  -3.299   2.782  0.00  0.00      U15   
ATOM   3887  HE1 NPE U   6     -19.843  -2.705   3.654  0.00  0.00      U15   
ATOM   3888  CZ1 NPE U   6     -20.072  -3.001   1.530  0.00  0.00      U15   
ATOM   3889  HZ  NPE U   6     -20.643  -2.086   1.493  0.00  0.00      U15   
ATOM   3890  CD2 NPE U   6     -19.148  -4.995   0.613  0.00  0.00      U15   
ATOM   3891  HD2 NPE U   6     -18.888  -5.669  -0.190  0.00  0.00      U15   
ATOM   3892  CE2 NPE U   6     -19.777  -3.806   0.414  0.00  0.00      U15   
ATOM   3893  HE2 NPE U   6     -20.243  -3.507  -0.513  0.00  0.00      U15   
ATOM   3894  C   NPE U   6     -18.369 -10.475  -0.038  0.00  0.00      U15   
ATOM   3895  O   NPE U   6     -19.042 -11.102   0.744  0.00  0.00      U15   
ATOM   3896  N   NPE U   7     -18.547 -10.552  -1.412  0.00  0.00      U15   
ATOM   3897  CA  NPE U   7     -18.140  -9.518  -2.410  0.00  0.00      U15   
ATOM   3898  HA1 NPE U   7     -17.123  -9.311  -2.113  0.00  0.00      U15   
ATOM   3899  HA2 NPE U   7     -18.005  -9.975  -3.379  0.00  0.00      U15   
ATOM   3900  CA5 NPE U   7     -19.377 -11.637  -1.948  0.00  0.00      U15   
ATOM   3901  HA3 NPE U   7     -19.351 -11.567  -3.057  0.00  0.00      U15   
ATOM   3902  HA4 NPE U   7     -20.356 -11.634  -1.422  0.00  0.00      U15   
ATOM   3903  CB  NPE U   7     -18.622 -12.987  -1.725  0.00  0.00      U15   
ATOM   3904  HB1 NPE U   7     -17.634 -12.949  -2.231  0.00  0.00      U15   
ATOM   3905  HB2 NPE U   7     -18.448 -13.175  -0.644  0.00  0.00      U15   
ATOM   3906  CG  NPE U   7     -19.438 -14.169  -2.206  0.00  0.00      U15   
ATOM   3907  CD1 NPE U   7     -20.258 -14.957  -1.359  0.00  0.00      U15   
ATOM   3908  HD1 NPE U   7     -20.294 -14.875  -0.282  0.00  0.00      U15   
ATOM   3909  CE1 NPE U   7     -20.924 -16.085  -1.866  0.00  0.00      U15   
ATOM   3910  HE1 NPE U   7     -21.594 -16.628  -1.216  0.00  0.00      U15   
ATOM   3911  CZ1 NPE U   7     -20.929 -16.357  -3.264  0.00  0.00      U15   
ATOM   3912  HZ  NPE U   7     -21.355 -17.289  -3.606  0.00  0.00      U15   
ATOM   3913  CD2 NPE U   7     -19.498 -14.344  -3.582  0.00  0.00      U15   
ATOM   3914  HD2 NPE U   7     -18.990 -13.739  -4.318  0.00  0.00      U15   
ATOM   3915  CE2 NPE U   7     -20.166 -15.494  -4.070  0.00  0.00      U15   
ATOM   3916  HE2 NPE U   7     -20.107 -15.670  -5.134  0.00  0.00      U15   
ATOM   3917  C   NPE U   7     -19.146  -8.360  -2.415  0.00  0.00      U15   
ATOM   3918  O   NPE U   7     -19.650  -7.929  -1.398  0.00  0.00      U15   
ATOM   3919  N   NPE U   8     -19.533  -7.842  -3.622  0.00  0.00      U15   
ATOM   3920  CA  NPE U   8     -19.159  -8.319  -5.014  0.00  0.00      U15   
ATOM   3921  HA1 NPE U   8     -19.183  -7.454  -5.660  0.00  0.00      U15   
ATOM   3922  HA2 NPE U   8     -18.149  -8.698  -4.976  0.00  0.00      U15   
ATOM   3923  CA5 NPE U   8     -20.437  -6.672  -3.723  0.00  0.00      U15   
ATOM   3924  HA3 NPE U   8     -21.178  -6.841  -2.912  0.00  0.00      U15   
ATOM   3925  HA4 NPE U   8     -20.904  -6.574  -4.727  0.00  0.00      U15   
ATOM   3926  CB  NPE U   8     -19.630  -5.311  -3.439  0.00  0.00      U15   
ATOM   3927  HB1 NPE U   8     -19.352  -5.187  -2.371  0.00  0.00      U15   
ATOM   3928  HB2 NPE U   8     -18.694  -5.324  -4.038  0.00  0.00      U15   
ATOM   3929  CG  NPE U   8     -20.375  -4.131  -3.836  0.00  0.00      U15   
ATOM   3930  CD1 NPE U   8     -21.478  -3.573  -3.097  0.00  0.00      U15   
ATOM   3931  HD1 NPE U   8     -21.807  -4.108  -2.219  0.00  0.00      U15   
ATOM   3932  CE1 NPE U   8     -22.164  -2.439  -3.534  0.00  0.00      U15   
ATOM   3933  HE1 NPE U   8     -22.942  -2.035  -2.904  0.00  0.00      U15   
ATOM   3934  CZ1 NPE U   8     -21.691  -1.745  -4.618  0.00  0.00      U15   
ATOM   3935  HZ  NPE U   8     -22.161  -0.836  -4.963  0.00  0.00      U15   
ATOM   3936  CD2 NPE U   8     -19.981  -3.450  -5.005  0.00  0.00      U15   
ATOM   3937  HD2 NPE U   8     -19.244  -3.934  -5.628  0.00  0.00      U15   
ATOM   3938  CE2 NPE U   8     -20.623  -2.227  -5.345  0.00  0.00      U15   
ATOM   3939  HE2 NPE U   8     -20.334  -1.774  -6.281  0.00  0.00      U15   
ATOM   3940  C   NPE U   8     -20.064  -9.379  -5.576  0.00  0.00      U15   
ATOM   3941  O   NPE U   8     -20.551 -10.131  -4.757  0.00  0.00      U15   
ATOM   3942  N   NPE U   9     -20.275  -9.611  -6.918  0.00  0.00      U15   
ATOM   3943  CA  NPE U   9     -19.834  -8.743  -7.996  0.00  0.00      U15   
ATOM   3944  HA1 NPE U   9     -18.946  -8.238  -7.648  0.00  0.00      U15   
ATOM   3945  HA2 NPE U   9     -19.552  -9.295  -8.881  0.00  0.00      U15   
ATOM   3946  CA5 NPE U   9     -21.097 -10.738  -7.437  0.00  0.00      U15   
ATOM   3947  HA3 NPE U   9     -21.663 -10.371  -8.321  0.00  0.00      U15   
ATOM   3948  HA4 NPE U   9     -21.786 -11.023  -6.614  0.00  0.00      U15   
ATOM   3949  CB  NPE U   9     -20.218 -11.906  -7.896  0.00  0.00      U15   
ATOM   3950  HB1 NPE U   9     -19.682 -11.685  -8.844  0.00  0.00      U15   
ATOM   3951  HB2 NPE U   9     -19.436 -12.105  -7.131  0.00  0.00      U15   
ATOM   3952  CG  NPE U   9     -20.974 -13.112  -8.003  0.00  0.00      U15   
ATOM   3953  CD1 NPE U   9     -21.460 -13.898  -6.909  0.00  0.00      U15   
ATOM   3954  HD1 NPE U   9     -21.196 -13.620  -5.900  0.00  0.00      U15   
ATOM   3955  CE1 NPE U   9     -22.109 -15.148  -7.239  0.00  0.00      U15   
ATOM   3956  HE1 NPE U   9     -22.456 -15.776  -6.432  0.00  0.00      U15   
ATOM   3957  CZ1 NPE U   9     -22.404 -15.484  -8.575  0.00  0.00      U15   
ATOM   3958  HZ  NPE U   9     -22.850 -16.445  -8.783  0.00  0.00      U15   
ATOM   3959  CD2 NPE U   9     -21.400 -13.415  -9.307  0.00  0.00      U15   
ATOM   3960  HD2 NPE U   9     -21.241 -12.743 -10.137  0.00  0.00      U15   
ATOM   3961  CE2 NPE U   9     -22.100 -14.606  -9.634  0.00  0.00      U15   
ATOM   3962  HE2 NPE U   9     -22.437 -14.776 -10.646  0.00  0.00      U15   
ATOM   3963  C   NPE U   9     -20.692  -7.555  -8.287  0.00  0.00      U15   
ATOM   3964  O   NPE U   9     -21.230  -6.911  -7.378  0.00  0.00      U15   
ATOM   3965  N   NPE U  10     -20.900  -7.187  -9.579  0.00  0.00      U15   
ATOM   3966  CA  NPE U  10     -20.309  -7.856 -10.735  0.00  0.00      U15   
ATOM   3967  HA1 NPE U  10     -20.370  -7.146 -11.546  0.00  0.00      U15   
ATOM   3968  HA2 NPE U  10     -19.372  -8.344 -10.512  0.00  0.00      U15   
ATOM   3969  CA5 NPE U  10     -21.574  -5.807  -9.822  0.00  0.00      U15   
ATOM   3970  HA3 NPE U  10     -22.435  -5.841  -9.122  0.00  0.00      U15   
ATOM   3971  HA4 NPE U  10     -21.870  -5.701 -10.888  0.00  0.00      U15   
ATOM   3972  CB  NPE U  10     -20.693  -4.541  -9.451  0.00  0.00      U15   
ATOM   3973  HB1 NPE U  10     -20.274  -4.493  -8.423  0.00  0.00      U15   
ATOM   3974  HB2 NPE U  10     -19.790  -4.623 -10.094  0.00  0.00      U15   
ATOM   3975  CG  NPE U  10     -21.556  -3.358  -9.723  0.00  0.00      U15   
ATOM   3976  CD1 NPE U  10     -22.354  -2.829  -8.663  0.00  0.00      U15   
ATOM   3977  HD1 NPE U  10     -22.433  -3.327  -7.708  0.00  0.00      U15   
ATOM   3978  CE1 NPE U  10     -23.042  -1.623  -8.838  0.00  0.00      U15   
ATOM   3979  HE1 NPE U  10     -23.797  -1.247  -8.164  0.00  0.00      U15   
ATOM   3980  CZ1 NPE U  10     -22.964  -0.957 -10.090  0.00  0.00      U15   
ATOM   3981  HZ  NPE U  10     -23.620  -0.117 -10.263  0.00  0.00      U15   
ATOM   3982  CD2 NPE U  10     -21.520  -2.710 -10.886  0.00  0.00      U15   
ATOM   3983  HD2 NPE U  10     -21.019  -3.212 -11.700  0.00  0.00      U15   
ATOM   3984  CE2 NPE U  10     -22.097  -1.456 -11.060  0.00  0.00      U15   
ATOM   3985  HE2 NPE U  10     -21.924  -0.902 -11.971  0.00  0.00      U15   
ATOM   3986  C   NPE U  10     -21.131  -9.000 -11.381  0.00  0.00      U15   
ATOM   3987  O   NPE U  10     -21.876  -9.675 -10.651  0.00  0.00      U15   
ATOM   3988  NT  NPE U  10     -20.853  -9.333 -12.636  0.00  0.00      U15   
ATOM   3989  HT1 NPE U  10     -21.351 -10.055 -13.118  0.00  0.00      U15   
ATOM   3990  HT2 NPE U  10     -20.186  -8.773 -13.127  0.00  0.00      U15   
ATOM   3991  N   NTE U   1      -6.942 -13.689  14.838  0.00  0.00      U16   
ATOM   3992  HT1 NTE U   1      -6.320 -12.954  15.098  0.00  0.00      U16   
ATOM   3993  CA  NTE U   1      -7.686 -13.512  13.604  0.00  0.00      U16   
ATOM   3994  HA1 NTE U   1      -7.071 -13.176  12.782  0.00  0.00      U16   
ATOM   3995  HA2 NTE U   1      -8.278 -14.376  13.342  0.00  0.00      U16   
ATOM   3996  CA5 NTE U   1      -6.470 -14.946  15.298  0.00  0.00      U16   
ATOM   3997  HA3 NTE U   1      -7.384 -15.454  15.673  0.00  0.00      U16   
ATOM   3998  HA4 NTE U   1      -5.844 -15.462  14.539  0.00  0.00      U16   
ATOM   3999  CB  NTE U   1      -5.711 -14.870  16.640  0.00  0.00      U16   
ATOM   4000  HB1 NTE U   1      -4.736 -14.393  16.403  0.00  0.00      U16   
ATOM   4001  HB2 NTE U   1      -6.121 -14.252  17.467  0.00  0.00      U16   
ATOM   4002  OG  NTE U   1      -5.630 -16.231  17.024  0.00  0.00      U16   
ATOM   4003  CD  NTE U   1      -4.922 -16.279  18.281  0.00  0.00      U16   
ATOM   4004  HD1 NTE U   1      -4.470 -17.260  18.542  0.00  0.00      U16   
ATOM   4005  HD2 NTE U   1      -4.018 -15.667  18.078  0.00  0.00      U16   
ATOM   4006  CE  NTE U   1      -5.618 -15.678  19.487  0.00  0.00      U16   
ATOM   4007  HE1 NTE U   1      -4.897 -15.437  20.298  0.00  0.00      U16   
ATOM   4008  HE2 NTE U   1      -5.919 -14.608  19.464  0.00  0.00      U16   
ATOM   4009  OZ  NTE U   1      -6.668 -16.570  19.872  0.00  0.00      U16   
ATOM   4010  CH  NTE U   1      -7.656 -15.978  20.686  0.00  0.00      U16   
ATOM   4011  HH1 NTE U   1      -8.306 -16.691  21.237  0.00  0.00      U16   
ATOM   4012  HH2 NTE U   1      -7.036 -15.432  21.429  0.00  0.00      U16   
ATOM   4013  CT  NTE U   1      -8.638 -14.916  20.111  0.00  0.00      U16   
ATOM   4014  HT3 NTE U   1      -8.142 -14.068  19.592  0.00  0.00      U16   
ATOM   4015  HT4 NTE U   1      -9.242 -15.469  19.360  0.00  0.00      U16   
ATOM   4016  OI  NTE U   1      -9.483 -14.232  21.025  0.00  0.00      U16   
ATOM   4017  CK  NTE U   1     -10.543 -13.527  20.356  0.00  0.00      U16   
ATOM   4018  HK1 NTE U   1     -10.196 -12.495  20.135  0.00  0.00      U16   
ATOM   4019  HK2 NTE U   1     -11.509 -13.451  20.900  0.00  0.00      U16   
ATOM   4020  HK3 NTE U   1     -10.870 -14.138  19.487  0.00  0.00      U16   
ATOM   4021  C   NTE U   1      -8.711 -12.374  13.847  0.00  0.00      U16   
ATOM   4022  O   NTE U   1      -9.231 -12.159  14.948  0.00  0.00      U16   
ATOM   4023  N   NTE U   2      -9.017 -11.534  12.800  0.00  0.00      U16   
ATOM   4024  CA  NTE U   2      -8.759 -11.817  11.385  0.00  0.00      U16   
ATOM   4025  HA1 NTE U   2      -8.904 -10.884  10.862  0.00  0.00      U16   
ATOM   4026  HA2 NTE U   2      -7.714 -11.943  11.143  0.00  0.00      U16   
ATOM   4027  CA5 NTE U   2      -9.866 -10.345  12.987  0.00  0.00      U16   
ATOM   4028  HA3 NTE U   2     -10.398 -10.156  12.031  0.00  0.00      U16   
ATOM   4029  HA4 NTE U   2     -10.619 -10.507  13.788  0.00  0.00      U16   
ATOM   4030  CB  NTE U   2      -9.143  -9.022  13.295  0.00  0.00      U16   
ATOM   4031  HB1 NTE U   2      -8.401  -8.850  12.487  0.00  0.00      U16   
ATOM   4032  HB2 NTE U   2      -9.945  -8.256  13.234  0.00  0.00      U16   
ATOM   4033  OG  NTE U   2      -8.491  -9.167  14.491  0.00  0.00      U16   
ATOM   4034  CD  NTE U   2      -8.097  -7.881  14.919  0.00  0.00      U16   
ATOM   4035  HD1 NTE U   2      -7.732  -7.217  14.107  0.00  0.00      U16   
ATOM   4036  HD2 NTE U   2      -8.963  -7.273  15.255  0.00  0.00      U16   
ATOM   4037  CE  NTE U   2      -7.158  -7.992  16.117  0.00  0.00      U16   
ATOM   4038  HE1 NTE U   2      -7.061  -6.965  16.530  0.00  0.00      U16   
ATOM   4039  HE2 NTE U   2      -7.675  -8.600  16.890  0.00  0.00      U16   
ATOM   4040  OZ  NTE U   2      -5.868  -8.371  15.829  0.00  0.00      U16   
ATOM   4041  CH  NTE U   2      -5.099  -8.728  17.035  0.00  0.00      U16   
ATOM   4042  HH1 NTE U   2      -5.314  -8.020  17.863  0.00  0.00      U16   
ATOM   4043  HH2 NTE U   2      -5.303  -9.780  17.329  0.00  0.00      U16   
ATOM   4044  CT  NTE U   2      -3.587  -8.763  16.670  0.00  0.00      U16   
ATOM   4045  HT3 NTE U   2      -3.021  -9.366  17.412  0.00  0.00      U16   
ATOM   4046  HT4 NTE U   2      -3.471  -9.238  15.673  0.00  0.00      U16   
ATOM   4047  OI  NTE U   2      -3.152  -7.417  16.707  0.00  0.00      U16   
ATOM   4048  CK  NTE U   2      -2.922  -6.711  15.489  0.00  0.00      U16   
ATOM   4049  HK1 NTE U   2      -2.532  -5.678  15.616  0.00  0.00      U16   
ATOM   4050  HK2 NTE U   2      -3.878  -6.743  14.924  0.00  0.00      U16   
ATOM   4051  HK3 NTE U   2      -2.086  -7.151  14.906  0.00  0.00      U16   
ATOM   4052  C   NTE U   2      -9.516 -12.935  10.724  0.00  0.00      U16   
ATOM   4053  O   NTE U   2      -9.763 -13.990  11.333  0.00  0.00      U16   
ATOM   4054  N   NTE U   3      -9.827 -12.869   9.378  0.00  0.00      U16   
ATOM   4055  CA  NTE U   3      -9.568 -11.846   8.375  0.00  0.00      U16   
ATOM   4056  HA1 NTE U   3      -8.682 -11.329   8.714  0.00  0.00      U16   
ATOM   4057  HA2 NTE U   3      -9.532 -12.327   7.409  0.00  0.00      U16   
ATOM   4058  CA5 NTE U   3     -10.548 -13.972   8.782  0.00  0.00      U16   
ATOM   4059  HA3 NTE U   3     -11.118 -14.534   9.553  0.00  0.00      U16   
ATOM   4060  HA4 NTE U   3     -11.262 -13.636   8.001  0.00  0.00      U16   
ATOM   4061  CB  NTE U   3      -9.601 -14.997   8.185  0.00  0.00      U16   
ATOM   4062  HB1 NTE U   3      -9.142 -14.519   7.293  0.00  0.00      U16   
ATOM   4063  HB2 NTE U   3      -8.781 -15.204   8.906  0.00  0.00      U16   
ATOM   4064  OG  NTE U   3     -10.185 -16.241   7.863  0.00  0.00      U16   
ATOM   4065  CD  NTE U   3      -9.203 -17.272   7.856  0.00  0.00      U16   
ATOM   4066  HD1 NTE U   3      -8.494 -17.046   7.032  0.00  0.00      U16   
ATOM   4067  HD2 NTE U   3      -8.641 -17.240   8.814  0.00  0.00      U16   
ATOM   4068  CE  NTE U   3      -9.728 -18.673   7.719  0.00  0.00      U16   
ATOM   4069  HE1 NTE U   3     -10.328 -18.685   6.784  0.00  0.00      U16   
ATOM   4070  HE2 NTE U   3      -8.955 -19.472   7.714  0.00  0.00      U16   
ATOM   4071  OZ  NTE U   3     -10.708 -18.984   8.683  0.00  0.00      U16   
ATOM   4072  CH  NTE U   3     -10.145 -19.391   9.905  0.00  0.00      U16   
ATOM   4073  HH1 NTE U   3      -9.559 -20.325   9.767  0.00  0.00      U16   
ATOM   4074  HH2 NTE U   3      -9.438 -18.611  10.263  0.00  0.00      U16   
ATOM   4075  CT  NTE U   3     -11.290 -19.701  10.966  0.00  0.00      U16   
ATOM   4076  HT3 NTE U   3     -11.830 -20.539  10.475  0.00  0.00      U16   
ATOM   4077  HT4 NTE U   3     -10.832 -20.065  11.911  0.00  0.00      U16   
ATOM   4078  OI  NTE U   3     -12.211 -18.670  11.176  0.00  0.00      U16   
ATOM   4079  CK  NTE U   3     -11.550 -17.456  11.258  0.00  0.00      U16   
ATOM   4080  HK1 NTE U   3     -12.307 -16.654  11.390  0.00  0.00      U16   
ATOM   4081  HK2 NTE U   3     -11.065 -17.251  10.280  0.00  0.00      U16   
ATOM   4082  HK3 NTE U   3     -10.847 -17.445  12.118  0.00  0.00      U16   
ATOM   4083  C   NTE U   3     -10.570 -10.722   8.345  0.00  0.00      U16   
ATOM   4084  O   NTE U   3     -10.926 -10.308   9.457  0.00  0.00      U16   
ATOM   4085  N   NTE U   4     -11.096 -10.212   7.163  0.00  0.00      U16   
ATOM   4086  CA  NTE U   4     -10.709 -10.617   5.769  0.00  0.00      U16   
ATOM   4087  HA1 NTE U   4     -10.750  -9.769   5.101  0.00  0.00      U16   
ATOM   4088  HA2 NTE U   4      -9.720 -11.050   5.779  0.00  0.00      U16   
ATOM   4089  CA5 NTE U   4     -12.149  -9.144   7.249  0.00  0.00      U16   
ATOM   4090  HA3 NTE U   4     -12.975  -9.268   6.516  0.00  0.00      U16   
ATOM   4091  HA4 NTE U   4     -12.581  -9.057   8.269  0.00  0.00      U16   
ATOM   4092  CB  NTE U   4     -11.506  -7.769   6.777  0.00  0.00      U16   
ATOM   4093  HB1 NTE U   4     -10.456  -7.715   7.137  0.00  0.00      U16   
ATOM   4094  HB2 NTE U   4     -11.567  -7.902   5.676  0.00  0.00      U16   
ATOM   4095  OG  NTE U   4     -12.275  -6.701   7.233  0.00  0.00      U16   
ATOM   4096  CD  NTE U   4     -11.737  -5.444   6.924  0.00  0.00      U16   
ATOM   4097  HD1 NTE U   4     -10.794  -5.379   7.508  0.00  0.00      U16   
ATOM   4098  HD2 NTE U   4     -11.522  -5.523   5.837  0.00  0.00      U16   
ATOM   4099  CE  NTE U   4     -12.664  -4.324   7.360  0.00  0.00      U16   
ATOM   4100  HE1 NTE U   4     -12.305  -3.352   6.960  0.00  0.00      U16   
ATOM   4101  HE2 NTE U   4     -13.661  -4.346   6.870  0.00  0.00      U16   
ATOM   4102  OZ  NTE U   4     -12.932  -4.143   8.751  0.00  0.00      U16   
ATOM   4103  CH  NTE U   4     -13.627  -2.920   9.053  0.00  0.00      U16   
ATOM   4104  HH1 NTE U   4     -13.191  -2.054   8.509  0.00  0.00      U16   
ATOM   4105  HH2 NTE U   4     -14.694  -2.861   8.749  0.00  0.00      U16   
ATOM   4106  CT  NTE U   4     -13.455  -2.573  10.524  0.00  0.00      U16   
ATOM   4107  HT3 NTE U   4     -14.064  -1.655  10.668  0.00  0.00      U16   
ATOM   4108  HT4 NTE U   4     -13.870  -3.342  11.210  0.00  0.00      U16   
ATOM   4109  OI  NTE U   4     -12.116  -2.223  11.009  0.00  0.00      U16   
ATOM   4110  CK  NTE U   4     -12.167  -1.473  12.191  0.00  0.00      U16   
ATOM   4111  HK1 NTE U   4     -12.783  -1.849  13.035  0.00  0.00      U16   
ATOM   4112  HK2 NTE U   4     -12.518  -0.458  11.908  0.00  0.00      U16   
ATOM   4113  HK3 NTE U   4     -11.153  -1.159  12.519  0.00  0.00      U16   
ATOM   4114  C   NTE U   4     -11.587 -11.693   5.249  0.00  0.00      U16   
ATOM   4115  O   NTE U   4     -11.890 -12.582   6.028  0.00  0.00      U16   
ATOM   4116  N   NPE U   5     -12.015 -11.755   3.980  0.00  0.00      U16   
ATOM   4117  CA  NPE U   5     -11.715 -10.734   2.976  0.00  0.00      U16   
ATOM   4118  HA1 NPE U   5     -10.723 -10.338   3.136  0.00  0.00      U16   
ATOM   4119  HA2 NPE U   5     -11.772 -11.208   2.007  0.00  0.00      U16   
ATOM   4120  CA5 NPE U   5     -12.898 -12.915   3.649  0.00  0.00      U16   
ATOM   4121  HA3 NPE U   5     -13.176 -12.790   2.581  0.00  0.00      U16   
ATOM   4122  HA4 NPE U   5     -13.805 -12.840   4.287  0.00  0.00      U16   
ATOM   4123  CB  NPE U   5     -12.084 -14.261   3.610  0.00  0.00      U16   
ATOM   4124  HB1 NPE U   5     -11.081 -14.220   3.134  0.00  0.00      U16   
ATOM   4125  HB2 NPE U   5     -11.960 -14.560   4.673  0.00  0.00      U16   
ATOM   4126  CG  NPE U   5     -12.999 -15.271   2.875  0.00  0.00      U16   
ATOM   4127  CD1 NPE U   5     -13.783 -16.162   3.617  0.00  0.00      U16   
ATOM   4128  HD1 NPE U   5     -13.590 -16.158   4.680  0.00  0.00      U16   
ATOM   4129  CE1 NPE U   5     -14.751 -16.958   2.970  0.00  0.00      U16   
ATOM   4130  HE1 NPE U   5     -15.339 -17.604   3.605  0.00  0.00      U16   
ATOM   4131  CZ1 NPE U   5     -14.936 -16.824   1.590  0.00  0.00      U16   
ATOM   4132  HZ  NPE U   5     -15.788 -17.185   1.031  0.00  0.00      U16   
ATOM   4133  CD2 NPE U   5     -13.135 -15.249   1.514  0.00  0.00      U16   
ATOM   4134  HD2 NPE U   5     -12.461 -14.628   0.943  0.00  0.00      U16   
ATOM   4135  CE2 NPE U   5     -14.151 -15.887   0.799  0.00  0.00      U16   
ATOM   4136  HE2 NPE U   5     -14.184 -15.933  -0.280  0.00  0.00      U16   
ATOM   4137  C   NPE U   5     -12.622  -9.571   3.015  0.00  0.00      U16   
ATOM   4138  O   NPE U   5     -13.016  -9.136   4.062  0.00  0.00      U16   
ATOM   4139  N   NPE U   6     -13.113  -8.935   1.863  0.00  0.00      U16   
ATOM   4140  CA  NPE U   6     -12.698  -9.305   0.467  0.00  0.00      U16   
ATOM   4141  HA1 NPE U   6     -12.692  -8.412  -0.139  0.00  0.00      U16   
ATOM   4142  HA2 NPE U   6     -11.713  -9.744   0.402  0.00  0.00      U16   
ATOM   4143  CA5 NPE U   6     -13.726  -7.606   1.953  0.00  0.00      U16   
ATOM   4144  HA3 NPE U   6     -14.474  -7.647   2.773  0.00  0.00      U16   
ATOM   4145  HA4 NPE U   6     -14.200  -7.415   0.967  0.00  0.00      U16   
ATOM   4146  CB  NPE U   6     -12.893  -6.367   2.355  0.00  0.00      U16   
ATOM   4147  HB1 NPE U   6     -12.128  -6.646   3.111  0.00  0.00      U16   
ATOM   4148  HB2 NPE U   6     -12.361  -5.975   1.461  0.00  0.00      U16   
ATOM   4149  CG  NPE U   6     -13.884  -5.259   2.839  0.00  0.00      U16   
ATOM   4150  CD1 NPE U   6     -14.370  -5.114   4.151  0.00  0.00      U16   
ATOM   4151  HD1 NPE U   6     -14.120  -5.802   4.945  0.00  0.00      U16   
ATOM   4152  CE1 NPE U   6     -15.174  -3.982   4.523  0.00  0.00      U16   
ATOM   4153  HE1 NPE U   6     -15.538  -3.930   5.539  0.00  0.00      U16   
ATOM   4154  CZ1 NPE U   6     -15.516  -3.078   3.525  0.00  0.00      U16   
ATOM   4155  HZ  NPE U   6     -16.173  -2.245   3.728  0.00  0.00      U16   
ATOM   4156  CD2 NPE U   6     -14.147  -4.226   1.890  0.00  0.00      U16   
ATOM   4157  HD2 NPE U   6     -13.710  -4.321   0.907  0.00  0.00      U16   
ATOM   4158  CE2 NPE U   6     -15.064  -3.184   2.204  0.00  0.00      U16   
ATOM   4159  HE2 NPE U   6     -15.307  -2.424   1.476  0.00  0.00      U16   
ATOM   4160  C   NPE U   6     -13.722 -10.278  -0.066  0.00  0.00      U16   
ATOM   4161  O   NPE U   6     -14.302 -10.966   0.767  0.00  0.00      U16   
ATOM   4162  N   NPE U   7     -13.956 -10.405  -1.402  0.00  0.00      U16   
ATOM   4163  CA  NPE U   7     -13.587  -9.442  -2.531  0.00  0.00      U16   
ATOM   4164  HA1 NPE U   7     -12.582  -9.053  -2.455  0.00  0.00      U16   
ATOM   4165  HA2 NPE U   7     -13.637 -10.078  -3.402  0.00  0.00      U16   
ATOM   4166  CA5 NPE U   7     -14.711 -11.653  -1.855  0.00  0.00      U16   
ATOM   4167  HA3 NPE U   7     -15.184 -11.476  -2.845  0.00  0.00      U16   
ATOM   4168  HA4 NPE U   7     -15.441 -12.027  -1.105  0.00  0.00      U16   
ATOM   4169  CB  NPE U   7     -13.812 -12.896  -2.095  0.00  0.00      U16   
ATOM   4170  HB1 NPE U   7     -12.963 -12.555  -2.725  0.00  0.00      U16   
ATOM   4171  HB2 NPE U   7     -13.326 -13.100  -1.118  0.00  0.00      U16   
ATOM   4172  CG  NPE U   7     -14.502 -14.099  -2.677  0.00  0.00      U16   
ATOM   4173  CD1 NPE U   7     -15.545 -14.695  -1.986  0.00  0.00      U16   
ATOM   4174  HD1 NPE U   7     -15.829 -14.288  -1.027  0.00  0.00      U16   
ATOM   4175  CE1 NPE U   7     -16.267 -15.702  -2.575  0.00  0.00      U16   
ATOM   4176  HE1 NPE U   7     -17.042 -16.222  -2.032  0.00  0.00      U16   
ATOM   4177  CZ1 NPE U   7     -15.996 -16.229  -3.856  0.00  0.00      U16   
ATOM   4178  HZ  NPE U   7     -16.593 -17.040  -4.245  0.00  0.00      U16   
ATOM   4179  CD2 NPE U   7     -14.145 -14.659  -3.907  0.00  0.00      U16   
ATOM   4180  HD2 NPE U   7     -13.307 -14.267  -4.465  0.00  0.00      U16   
ATOM   4181  CE2 NPE U   7     -14.866 -15.735  -4.530  0.00  0.00      U16   
ATOM   4182  HE2 NPE U   7     -14.461 -16.154  -5.439  0.00  0.00      U16   
ATOM   4183  C   NPE U   7     -14.582  -8.349  -2.632  0.00  0.00      U16   
ATOM   4184  O   NPE U   7     -14.999  -7.861  -1.582  0.00  0.00      U16   
ATOM   4185  N   NPE U   8     -15.105  -7.812  -3.811  0.00  0.00      U16   
ATOM   4186  CA  NPE U   8     -14.729  -8.316  -5.145  0.00  0.00      U16   
ATOM   4187  HA1 NPE U   8     -15.105  -7.508  -5.754  0.00  0.00      U16   
ATOM   4188  HA2 NPE U   8     -13.670  -8.524  -5.152  0.00  0.00      U16   
ATOM   4189  CA5 NPE U   8     -15.980  -6.636  -3.831  0.00  0.00      U16   
ATOM   4190  HA3 NPE U   8     -16.703  -6.788  -3.001  0.00  0.00      U16   
ATOM   4191  HA4 NPE U   8     -16.524  -6.515  -4.792  0.00  0.00      U16   
ATOM   4192  CB  NPE U   8     -15.189  -5.347  -3.729  0.00  0.00      U16   
ATOM   4193  HB1 NPE U   8     -14.370  -5.587  -3.018  0.00  0.00      U16   
ATOM   4194  HB2 NPE U   8     -14.831  -4.955  -4.705  0.00  0.00      U16   
ATOM   4195  CG  NPE U   8     -15.972  -4.207  -3.101  0.00  0.00      U16   
ATOM   4196  CD1 NPE U   8     -16.125  -4.243  -1.662  0.00  0.00      U16   
ATOM   4197  HD1 NPE U   8     -15.762  -5.098  -1.111  0.00  0.00      U16   
ATOM   4198  CE1 NPE U   8     -16.909  -3.303  -1.019  0.00  0.00      U16   
ATOM   4199  HE1 NPE U   8     -17.048  -3.314   0.052  0.00  0.00      U16   
ATOM   4200  CZ1 NPE U   8     -17.466  -2.240  -1.770  0.00  0.00      U16   
ATOM   4201  HZ  NPE U   8     -18.100  -1.530  -1.260  0.00  0.00      U16   
ATOM   4202  CD2 NPE U   8     -16.468  -3.098  -3.812  0.00  0.00      U16   
ATOM   4203  HD2 NPE U   8     -16.288  -3.074  -4.877  0.00  0.00      U16   
ATOM   4204  CE2 NPE U   8     -17.232  -2.183  -3.163  0.00  0.00      U16   
ATOM   4205  HE2 NPE U   8     -17.710  -1.401  -3.735  0.00  0.00      U16   
ATOM   4206  C   NPE U   8     -15.457  -9.508  -5.536  0.00  0.00      U16   
ATOM   4207  O   NPE U   8     -15.900 -10.259  -4.677  0.00  0.00      U16   
ATOM   4208  N   NPE U   9     -15.662  -9.678  -6.906  0.00  0.00      U16   
ATOM   4209  CA  NPE U   9     -15.082  -8.703  -7.913  0.00  0.00      U16   
ATOM   4210  HA1 NPE U   9     -14.253  -8.083  -7.606  0.00  0.00      U16   
ATOM   4211  HA2 NPE U   9     -14.807  -9.313  -8.761  0.00  0.00      U16   
ATOM   4212  CA5 NPE U   9     -16.492 -10.764  -7.418  0.00  0.00      U16   
ATOM   4213  HA3 NPE U   9     -16.989 -10.373  -8.332  0.00  0.00      U16   
ATOM   4214  HA4 NPE U   9     -17.222 -11.021  -6.621  0.00  0.00      U16   
ATOM   4215  CB  NPE U   9     -15.573 -11.996  -7.674  0.00  0.00      U16   
ATOM   4216  HB1 NPE U   9     -14.864 -11.861  -8.518  0.00  0.00      U16   
ATOM   4217  HB2 NPE U   9     -15.038 -12.266  -6.738  0.00  0.00      U16   
ATOM   4218  CG  NPE U   9     -16.457 -13.148  -7.984  0.00  0.00      U16   
ATOM   4219  CD1 NPE U   9     -16.624 -14.152  -7.041  0.00  0.00      U16   
ATOM   4220  HD1 NPE U   9     -16.228 -13.968  -6.053  0.00  0.00      U16   
ATOM   4221  CE1 NPE U   9     -17.520 -15.181  -7.342  0.00  0.00      U16   
ATOM   4222  HE1 NPE U   9     -17.635 -15.898  -6.543  0.00  0.00      U16   
ATOM   4223  CZ1 NPE U   9     -18.012 -15.400  -8.636  0.00  0.00      U16   
ATOM   4224  HZ  NPE U   9     -18.635 -16.272  -8.769  0.00  0.00      U16   
ATOM   4225  CD2 NPE U   9     -17.169 -13.258  -9.244  0.00  0.00      U16   
ATOM   4226  HD2 NPE U   9     -17.017 -12.449  -9.943  0.00  0.00      U16   
ATOM   4227  CE2 NPE U   9     -17.814 -14.434  -9.606  0.00  0.00      U16   
ATOM   4228  HE2 NPE U   9     -18.336 -14.542 -10.545  0.00  0.00      U16   
ATOM   4229  C   NPE U   9     -16.041  -7.628  -8.298  0.00  0.00      U16   
ATOM   4230  O   NPE U   9     -16.697  -7.057  -7.407  0.00  0.00      U16   
ATOM   4231  N   NPE U  10     -16.123  -7.252  -9.601  0.00  0.00      U16   
ATOM   4232  CA  NPE U  10     -15.426  -7.923 -10.670  0.00  0.00      U16   
ATOM   4233  HA1 NPE U  10     -15.505  -7.298 -11.548  0.00  0.00      U16   
ATOM   4234  HA2 NPE U  10     -14.380  -8.105 -10.468  0.00  0.00      U16   
ATOM   4235  CA5 NPE U  10     -16.950  -6.098  -9.985  0.00  0.00      U16   
ATOM   4236  HA3 NPE U  10     -17.829  -5.978  -9.317  0.00  0.00      U16   
ATOM   4237  HA4 NPE U  10     -17.314  -6.226 -11.027  0.00  0.00      U16   
ATOM   4238  CB  NPE U  10     -16.042  -4.747 -10.081  0.00  0.00      U16   
ATOM   4239  HB1 NPE U  10     -15.466  -4.678  -9.133  0.00  0.00      U16   
ATOM   4240  HB2 NPE U  10     -15.295  -4.822 -10.900  0.00  0.00      U16   
ATOM   4241  CG  NPE U  10     -16.816  -3.522 -10.230  0.00  0.00      U16   
ATOM   4242  CD1 NPE U  10     -17.432  -3.048  -9.058  0.00  0.00      U16   
ATOM   4243  HD1 NPE U  10     -17.154  -3.517  -8.126  0.00  0.00      U16   
ATOM   4244  CE1 NPE U  10     -18.223  -1.894  -9.070  0.00  0.00      U16   
ATOM   4245  HE1 NPE U  10     -18.445  -1.338  -8.171  0.00  0.00      U16   
ATOM   4246  CZ1 NPE U  10     -18.383  -1.251 -10.311  0.00  0.00      U16   
ATOM   4247  HZ  NPE U  10     -18.860  -0.282 -10.342  0.00  0.00      U16   
ATOM   4248  CD2 NPE U  10     -17.109  -2.954 -11.502  0.00  0.00      U16   
ATOM   4249  HD2 NPE U  10     -16.664  -3.383 -12.388  0.00  0.00      U16   
ATOM   4250  CE2 NPE U  10     -17.951  -1.797 -11.505  0.00  0.00      U16   
ATOM   4251  HE2 NPE U  10     -18.027  -1.248 -12.432  0.00  0.00      U16   
ATOM   4252  C   NPE U  10     -16.146  -9.175 -11.046  0.00  0.00      U16   
ATOM   4253  O   NPE U  10     -17.241  -9.422 -10.569  0.00  0.00      U16   
ATOM   4254  NT  NPE U  10     -15.695  -9.894 -12.089  0.00  0.00      U16   
ATOM   4255  HT1 NPE U  10     -16.308 -10.673 -12.226  0.00  0.00      U16   
ATOM   4256  HT2 NPE U  10     -14.736  -9.912 -12.372  0.00  0.00      U16   
ATOM   4257  N   NTE U   1      -2.577 -13.588  15.006  0.00  0.00      U17   
ATOM   4258  HT1 NTE U   1      -2.572 -12.987  15.802  0.00  0.00      U17   
ATOM   4259  CA  NTE U   1      -3.233 -13.249  13.720  0.00  0.00      U17   
ATOM   4260  HA1 NTE U   1      -2.398 -12.966  13.096  0.00  0.00      U17   
ATOM   4261  HA2 NTE U   1      -3.814 -14.057  13.301  0.00  0.00      U17   
ATOM   4262  CA5 NTE U   1      -1.652 -14.669  14.969  0.00  0.00      U17   
ATOM   4263  HA3 NTE U   1      -1.816 -15.343  14.101  0.00  0.00      U17   
ATOM   4264  HA4 NTE U   1      -0.622 -14.254  15.001  0.00  0.00      U17   
ATOM   4265  CB  NTE U   1      -1.890 -15.399  16.323  0.00  0.00      U17   
ATOM   4266  HB1 NTE U   1      -1.610 -14.637  17.080  0.00  0.00      U17   
ATOM   4267  HB2 NTE U   1      -2.943 -15.752  16.325  0.00  0.00      U17   
ATOM   4268  OG  NTE U   1      -1.006 -16.505  16.487  0.00  0.00      U17   
ATOM   4269  CD  NTE U   1      -1.200 -17.206  17.683  0.00  0.00      U17   
ATOM   4270  HD1 NTE U   1      -2.206 -17.678  17.716  0.00  0.00      U17   
ATOM   4271  HD2 NTE U   1      -0.478 -18.050  17.675  0.00  0.00      U17   
ATOM   4272  CE  NTE U   1      -1.125 -16.286  18.943  0.00  0.00      U17   
ATOM   4273  HE1 NTE U   1      -1.999 -15.600  18.975  0.00  0.00      U17   
ATOM   4274  HE2 NTE U   1      -1.077 -16.860  19.894  0.00  0.00      U17   
ATOM   4275  OZ  NTE U   1       0.026 -15.436  18.889  0.00  0.00      U17   
ATOM   4276  CH  NTE U   1       0.173 -14.673  20.081  0.00  0.00      U17   
ATOM   4277  HH1 NTE U   1      -0.792 -14.160  20.282  0.00  0.00      U17   
ATOM   4278  HH2 NTE U   1       0.293 -15.313  20.981  0.00  0.00      U17   
ATOM   4279  CT  NTE U   1       1.303 -13.589  19.927  0.00  0.00      U17   
ATOM   4280  HT3 NTE U   1       1.130 -13.056  18.968  0.00  0.00      U17   
ATOM   4281  HT4 NTE U   1       1.115 -12.973  20.832  0.00  0.00      U17   
ATOM   4282  OI  NTE U   1       2.615 -14.032  20.077  0.00  0.00      U17   
ATOM   4283  CK  NTE U   1       3.492 -12.937  20.336  0.00  0.00      U17   
ATOM   4284  HK1 NTE U   1       3.695 -12.341  19.420  0.00  0.00      U17   
ATOM   4285  HK2 NTE U   1       4.443 -13.271  20.802  0.00  0.00      U17   
ATOM   4286  HK3 NTE U   1       3.108 -12.284  21.149  0.00  0.00      U17   
ATOM   4287  C   NTE U   1      -4.175 -12.073  13.879  0.00  0.00      U17   
ATOM   4288  O   NTE U   1      -4.604 -11.770  15.003  0.00  0.00      U17   
ATOM   4289  N   NTE U   2      -4.680 -11.392  12.767  0.00  0.00      U17   
ATOM   4290  CA  NTE U   2      -4.200 -11.625  11.401  0.00  0.00      U17   
ATOM   4291  HA1 NTE U   2      -4.430 -10.733  10.837  0.00  0.00      U17   
ATOM   4292  HA2 NTE U   2      -3.173 -11.920  11.244  0.00  0.00      U17   
ATOM   4293  CA5 NTE U   2      -5.610 -10.265  12.904  0.00  0.00      U17   
ATOM   4294  HA3 NTE U   2      -6.295 -10.297  12.030  0.00  0.00      U17   
ATOM   4295  HA4 NTE U   2      -6.117 -10.383  13.885  0.00  0.00      U17   
ATOM   4296  CB  NTE U   2      -4.817  -8.908  12.858  0.00  0.00      U17   
ATOM   4297  HB1 NTE U   2      -5.512  -8.114  13.205  0.00  0.00      U17   
ATOM   4298  HB2 NTE U   2      -3.887  -8.991  13.461  0.00  0.00      U17   
ATOM   4299  OG  NTE U   2      -4.553  -8.626  11.467  0.00  0.00      U17   
ATOM   4300  CD  NTE U   2      -3.914  -7.354  11.237  0.00  0.00      U17   
ATOM   4301  HD1 NTE U   2      -3.012  -7.472  11.876  0.00  0.00      U17   
ATOM   4302  HD2 NTE U   2      -3.601  -7.467  10.177  0.00  0.00      U17   
ATOM   4303  CE  NTE U   2      -4.771  -6.071  11.297  0.00  0.00      U17   
ATOM   4304  HE1 NTE U   2      -4.189  -5.231  10.862  0.00  0.00      U17   
ATOM   4305  HE2 NTE U   2      -5.629  -6.288  10.626  0.00  0.00      U17   
ATOM   4306  OZ  NTE U   2      -5.084  -5.854  12.661  0.00  0.00      U17   
ATOM   4307  CH  NTE U   2      -5.981  -4.787  12.944  0.00  0.00      U17   
ATOM   4308  HH1 NTE U   2      -5.679  -3.782  12.581  0.00  0.00      U17   
ATOM   4309  HH2 NTE U   2      -7.006  -4.993  12.567  0.00  0.00      U17   
ATOM   4310  CT  NTE U   2      -6.212  -4.523  14.463  0.00  0.00      U17   
ATOM   4311  HT3 NTE U   2      -7.254  -4.352  14.810  0.00  0.00      U17   
ATOM   4312  HT4 NTE U   2      -5.843  -5.493  14.860  0.00  0.00      U17   
ATOM   4313  OI  NTE U   2      -5.331  -3.474  14.893  0.00  0.00      U17   
ATOM   4314  CK  NTE U   2      -5.135  -3.440  16.313  0.00  0.00      U17   
ATOM   4315  HK1 NTE U   2      -5.977  -2.925  16.825  0.00  0.00      U17   
ATOM   4316  HK2 NTE U   2      -4.185  -2.994  16.678  0.00  0.00      U17   
ATOM   4317  HK3 NTE U   2      -5.156  -4.454  16.765  0.00  0.00      U17   
ATOM   4318  C   NTE U   2      -4.924 -12.752  10.718  0.00  0.00      U17   
ATOM   4319  O   NTE U   2      -5.261 -13.754  11.338  0.00  0.00      U17   
ATOM   4320  N   NTE U   3      -5.327 -12.685   9.424  0.00  0.00      U17   
ATOM   4321  CA  NTE U   3      -4.933 -11.606   8.455  0.00  0.00      U17   
ATOM   4322  HA1 NTE U   3      -4.079 -11.008   8.736  0.00  0.00      U17   
ATOM   4323  HA2 NTE U   3      -4.828 -12.030   7.468  0.00  0.00      U17   
ATOM   4324  CA5 NTE U   3      -5.919 -13.930   8.836  0.00  0.00      U17   
ATOM   4325  HA3 NTE U   3      -6.790 -14.254   9.446  0.00  0.00      U17   
ATOM   4326  HA4 NTE U   3      -6.115 -13.709   7.765  0.00  0.00      U17   
ATOM   4327  CB  NTE U   3      -4.943 -15.101   8.774  0.00  0.00      U17   
ATOM   4328  HB1 NTE U   3      -4.112 -14.864   8.076  0.00  0.00      U17   
ATOM   4329  HB2 NTE U   3      -4.586 -15.348   9.797  0.00  0.00      U17   
ATOM   4330  OG  NTE U   3      -5.575 -16.234   8.202  0.00  0.00      U17   
ATOM   4331  CD  NTE U   3      -4.657 -17.362   8.269  0.00  0.00      U17   
ATOM   4332  HD1 NTE U   3      -4.230 -17.472   7.249  0.00  0.00      U17   
ATOM   4333  HD2 NTE U   3      -3.849 -17.154   9.003  0.00  0.00      U17   
ATOM   4334  CE  NTE U   3      -5.446 -18.628   8.666  0.00  0.00      U17   
ATOM   4335  HE1 NTE U   3      -6.430 -18.579   8.152  0.00  0.00      U17   
ATOM   4336  HE2 NTE U   3      -4.886 -19.568   8.475  0.00  0.00      U17   
ATOM   4337  OZ  NTE U   3      -5.635 -18.407  10.062  0.00  0.00      U17   
ATOM   4338  CH  NTE U   3      -6.384 -19.414  10.678  0.00  0.00      U17   
ATOM   4339  HH1 NTE U   3      -7.225 -19.670   9.999  0.00  0.00      U17   
ATOM   4340  HH2 NTE U   3      -5.810 -20.359  10.567  0.00  0.00      U17   
ATOM   4341  CT  NTE U   3      -6.959 -19.000  12.084  0.00  0.00      U17   
ATOM   4342  HT3 NTE U   3      -7.463 -19.885  12.530  0.00  0.00      U17   
ATOM   4343  HT4 NTE U   3      -6.074 -18.803  12.726  0.00  0.00      U17   
ATOM   4344  OI  NTE U   3      -7.909 -17.952  12.154  0.00  0.00      U17   
ATOM   4345  CK  NTE U   3      -7.407 -16.678  11.818  0.00  0.00      U17   
ATOM   4346  HK1 NTE U   3      -7.010 -16.693  10.781  0.00  0.00      U17   
ATOM   4347  HK2 NTE U   3      -6.606 -16.396  12.535  0.00  0.00      U17   
ATOM   4348  HK3 NTE U   3      -8.327 -16.056  11.808  0.00  0.00      U17   
ATOM   4349  C   NTE U   3      -6.049 -10.584   8.433  0.00  0.00      U17   
ATOM   4350  O   NTE U   3      -6.506 -10.249   9.502  0.00  0.00      U17   
ATOM   4351  N   NTE U   4      -6.546  -9.972   7.250  0.00  0.00      U17   
ATOM   4352  CA  NTE U   4      -6.043 -10.366   5.930  0.00  0.00      U17   
ATOM   4353  HA1 NTE U   4      -6.136  -9.583   5.191  0.00  0.00      U17   
ATOM   4354  HA2 NTE U   4      -5.009 -10.674   5.966  0.00  0.00      U17   
ATOM   4355  CA5 NTE U   4      -7.270  -8.717   7.366  0.00  0.00      U17   
ATOM   4356  HA3 NTE U   4      -8.075  -8.802   6.605  0.00  0.00      U17   
ATOM   4357  HA4 NTE U   4      -7.683  -8.573   8.387  0.00  0.00      U17   
ATOM   4358  CB  NTE U   4      -6.356  -7.504   7.087  0.00  0.00      U17   
ATOM   4359  HB1 NTE U   4      -5.797  -7.249   8.013  0.00  0.00      U17   
ATOM   4360  HB2 NTE U   4      -5.663  -7.762   6.258  0.00  0.00      U17   
ATOM   4361  OG  NTE U   4      -7.194  -6.433   6.862  0.00  0.00      U17   
ATOM   4362  CD  NTE U   4      -6.371  -5.228   6.815  0.00  0.00      U17   
ATOM   4363  HD1 NTE U   4      -5.896  -5.062   7.806  0.00  0.00      U17   
ATOM   4364  HD2 NTE U   4      -5.652  -5.243   5.969  0.00  0.00      U17   
ATOM   4365  CE  NTE U   4      -7.247  -4.067   6.516  0.00  0.00      U17   
ATOM   4366  HE1 NTE U   4      -6.677  -3.161   6.219  0.00  0.00      U17   
ATOM   4367  HE2 NTE U   4      -7.919  -4.395   5.694  0.00  0.00      U17   
ATOM   4368  OZ  NTE U   4      -8.016  -3.785   7.700  0.00  0.00      U17   
ATOM   4369  CH  NTE U   4      -8.661  -2.509   7.437  0.00  0.00      U17   
ATOM   4370  HH1 NTE U   4      -7.836  -1.779   7.295  0.00  0.00      U17   
ATOM   4371  HH2 NTE U   4      -9.286  -2.717   6.543  0.00  0.00      U17   
ATOM   4372  CT  NTE U   4      -9.562  -2.039   8.589  0.00  0.00      U17   
ATOM   4373  HT3 NTE U   4     -10.263  -1.199   8.398  0.00  0.00      U17   
ATOM   4374  HT4 NTE U   4     -10.193  -2.908   8.873  0.00  0.00      U17   
ATOM   4375  OI  NTE U   4      -8.812  -1.785   9.774  0.00  0.00      U17   
ATOM   4376  CK  NTE U   4      -8.838  -2.866  10.756  0.00  0.00      U17   
ATOM   4377  HK1 NTE U   4      -8.124  -2.610  11.568  0.00  0.00      U17   
ATOM   4378  HK2 NTE U   4      -8.448  -3.778  10.255  0.00  0.00      U17   
ATOM   4379  HK3 NTE U   4      -9.841  -3.020  11.208  0.00  0.00      U17   
ATOM   4380  C   NTE U   4      -6.890 -11.515   5.490  0.00  0.00      U17   
ATOM   4381  O   NTE U   4      -7.185 -12.361   6.298  0.00  0.00      U17   
ATOM   4382  N   NPE U   5      -7.325 -11.608   4.211  0.00  0.00      U17   
ATOM   4383  CA  NPE U   5      -7.034 -10.692   3.125  0.00  0.00      U17   
ATOM   4384  HA1 NPE U   5      -6.038 -10.275   3.127  0.00  0.00      U17   
ATOM   4385  HA2 NPE U   5      -7.324 -11.244   2.243  0.00  0.00      U17   
ATOM   4386  CA5 NPE U   5      -8.212 -12.716   3.837  0.00  0.00      U17   
ATOM   4387  HA3 NPE U   5      -9.040 -12.444   3.148  0.00  0.00      U17   
ATOM   4388  HA4 NPE U   5      -8.820 -12.974   4.730  0.00  0.00      U17   
ATOM   4389  CB  NPE U   5      -7.434 -13.918   3.283  0.00  0.00      U17   
ATOM   4390  HB1 NPE U   5      -6.923 -13.731   2.314  0.00  0.00      U17   
ATOM   4391  HB2 NPE U   5      -6.711 -14.161   4.091  0.00  0.00      U17   
ATOM   4392  CG  NPE U   5      -8.457 -15.047   3.155  0.00  0.00      U17   
ATOM   4393  CD1 NPE U   5      -8.834 -15.920   4.197  0.00  0.00      U17   
ATOM   4394  HD1 NPE U   5      -8.484 -15.744   5.203  0.00  0.00      U17   
ATOM   4395  CE1 NPE U   5      -9.673 -17.002   3.982  0.00  0.00      U17   
ATOM   4396  HE1 NPE U   5      -9.948 -17.670   4.785  0.00  0.00      U17   
ATOM   4397  CZ1 NPE U   5     -10.108 -17.193   2.698  0.00  0.00      U17   
ATOM   4398  HZ  NPE U   5     -10.656 -18.097   2.476  0.00  0.00      U17   
ATOM   4399  CD2 NPE U   5      -8.910 -15.288   1.861  0.00  0.00      U17   
ATOM   4400  HD2 NPE U   5      -8.655 -14.558   1.107  0.00  0.00      U17   
ATOM   4401  CE2 NPE U   5      -9.764 -16.299   1.670  0.00  0.00      U17   
ATOM   4402  HE2 NPE U   5     -10.227 -16.468   0.709  0.00  0.00      U17   
ATOM   4403  C   NPE U   5      -7.912  -9.517   3.137  0.00  0.00      U17   
ATOM   4404  O   NPE U   5      -8.368  -9.235   4.188  0.00  0.00      U17   
ATOM   4405  N   NPE U   6      -8.269  -8.816   2.040  0.00  0.00      U17   
ATOM   4406  CA  NPE U   6      -7.895  -9.164   0.621  0.00  0.00      U17   
ATOM   4407  HA1 NPE U   6      -8.008  -8.290  -0.005  0.00  0.00      U17   
ATOM   4408  HA2 NPE U   6      -6.893  -9.564   0.565  0.00  0.00      U17   
ATOM   4409  CA5 NPE U   6      -9.170  -7.619   2.149  0.00  0.00      U17   
ATOM   4410  HA3 NPE U   6      -9.764  -7.629   3.088  0.00  0.00      U17   
ATOM   4411  HA4 NPE U   6      -9.844  -7.731   1.273  0.00  0.00      U17   
ATOM   4412  CB  NPE U   6      -8.373  -6.296   2.095  0.00  0.00      U17   
ATOM   4413  HB1 NPE U   6      -7.763  -6.209   3.020  0.00  0.00      U17   
ATOM   4414  HB2 NPE U   6      -7.635  -6.276   1.265  0.00  0.00      U17   
ATOM   4415  CG  NPE U   6      -9.243  -5.117   1.898  0.00  0.00      U17   
ATOM   4416  CD1 NPE U   6      -9.815  -4.620   3.050  0.00  0.00      U17   
ATOM   4417  HD1 NPE U   6      -9.604  -4.961   4.053  0.00  0.00      U17   
ATOM   4418  CE1 NPE U   6     -10.637  -3.470   3.045  0.00  0.00      U17   
ATOM   4419  HE1 NPE U   6     -11.221  -3.164   3.901  0.00  0.00      U17   
ATOM   4420  CZ1 NPE U   6     -10.887  -2.887   1.780  0.00  0.00      U17   
ATOM   4421  HZ  NPE U   6     -11.415  -1.945   1.773  0.00  0.00      U17   
ATOM   4422  CD2 NPE U   6      -9.505  -4.482   0.606  0.00  0.00      U17   
ATOM   4423  HD2 NPE U   6      -9.100  -4.814  -0.338  0.00  0.00      U17   
ATOM   4424  CE2 NPE U   6     -10.286  -3.363   0.592  0.00  0.00      U17   
ATOM   4425  HE2 NPE U   6     -10.367  -2.876  -0.368  0.00  0.00      U17   
ATOM   4426  C   NPE U   6      -8.721 -10.293   0.020  0.00  0.00      U17   
ATOM   4427  O   NPE U   6      -9.179 -11.097   0.819  0.00  0.00      U17   
ATOM   4428  N   NPE U   7      -8.972 -10.418  -1.333  0.00  0.00      U17   
ATOM   4429  CA  NPE U   7      -8.678  -9.369  -2.376  0.00  0.00      U17   
ATOM   4430  HA1 NPE U   7      -7.753  -8.856  -2.158  0.00  0.00      U17   
ATOM   4431  HA2 NPE U   7      -8.616  -9.924  -3.301  0.00  0.00      U17   
ATOM   4432  CA5 NPE U   7      -9.817 -11.513  -1.814  0.00  0.00      U17   
ATOM   4433  HA3 NPE U   7     -10.440 -11.088  -2.630  0.00  0.00      U17   
ATOM   4434  HA4 NPE U   7     -10.495 -11.784  -0.977  0.00  0.00      U17   
ATOM   4435  CB  NPE U   7      -9.057 -12.689  -2.434  0.00  0.00      U17   
ATOM   4436  HB1 NPE U   7      -8.475 -12.368  -3.324  0.00  0.00      U17   
ATOM   4437  HB2 NPE U   7      -8.304 -13.012  -1.684  0.00  0.00      U17   
ATOM   4438  CG  NPE U   7      -9.931 -13.783  -2.769  0.00  0.00      U17   
ATOM   4439  CD1 NPE U   7     -10.470 -14.551  -1.741  0.00  0.00      U17   
ATOM   4440  HD1 NPE U   7     -10.357 -14.170  -0.737  0.00  0.00      U17   
ATOM   4441  CE1 NPE U   7     -11.146 -15.719  -2.077  0.00  0.00      U17   
ATOM   4442  HE1 NPE U   7     -11.564 -16.343  -1.301  0.00  0.00      U17   
ATOM   4443  CZ1 NPE U   7     -11.247 -16.065  -3.436  0.00  0.00      U17   
ATOM   4444  HZ  NPE U   7     -11.524 -17.066  -3.733  0.00  0.00      U17   
ATOM   4445  CD2 NPE U   7      -9.991 -14.150  -4.122  0.00  0.00      U17   
ATOM   4446  HD2 NPE U   7      -9.480 -13.489  -4.807  0.00  0.00      U17   
ATOM   4447  CE2 NPE U   7     -10.603 -15.302  -4.414  0.00  0.00      U17   
ATOM   4448  HE2 NPE U   7     -10.507 -15.693  -5.415  0.00  0.00      U17   
ATOM   4449  C   NPE U   7      -9.815  -8.369  -2.416  0.00  0.00      U17   
ATOM   4450  O   NPE U   7     -10.233  -7.801  -1.378  0.00  0.00      U17   
ATOM   4451  N   NPE U   8     -10.313  -7.947  -3.608  0.00  0.00      U17   
ATOM   4452  CA  NPE U   8      -9.857  -8.340  -4.968  0.00  0.00      U17   
ATOM   4453  HA1 NPE U   8      -9.917  -7.457  -5.586  0.00  0.00      U17   
ATOM   4454  HA2 NPE U   8      -8.907  -8.851  -5.034  0.00  0.00      U17   
ATOM   4455  CA5 NPE U   8     -11.212  -6.820  -3.640  0.00  0.00      U17   
ATOM   4456  HA3 NPE U   8     -11.868  -6.804  -2.744  0.00  0.00      U17   
ATOM   4457  HA4 NPE U   8     -11.696  -6.963  -4.629  0.00  0.00      U17   
ATOM   4458  CB  NPE U   8     -10.353  -5.475  -3.593  0.00  0.00      U17   
ATOM   4459  HB1 NPE U   8      -9.885  -5.368  -2.591  0.00  0.00      U17   
ATOM   4460  HB2 NPE U   8      -9.521  -5.451  -4.329  0.00  0.00      U17   
ATOM   4461  CG  NPE U   8     -11.183  -4.225  -3.803  0.00  0.00      U17   
ATOM   4462  CD1 NPE U   8     -11.925  -3.634  -2.837  0.00  0.00      U17   
ATOM   4463  HD1 NPE U   8     -11.941  -4.059  -1.844  0.00  0.00      U17   
ATOM   4464  CE1 NPE U   8     -12.713  -2.474  -3.053  0.00  0.00      U17   
ATOM   4465  HE1 NPE U   8     -13.365  -2.151  -2.255  0.00  0.00      U17   
ATOM   4466  CZ1 NPE U   8     -12.711  -1.900  -4.319  0.00  0.00      U17   
ATOM   4467  HZ  NPE U   8     -13.131  -0.930  -4.540  0.00  0.00      U17   
ATOM   4468  CD2 NPE U   8     -11.129  -3.629  -5.103  0.00  0.00      U17   
ATOM   4469  HD2 NPE U   8     -10.498  -4.164  -5.797  0.00  0.00      U17   
ATOM   4470  CE2 NPE U   8     -11.888  -2.481  -5.353  0.00  0.00      U17   
ATOM   4471  HE2 NPE U   8     -11.711  -1.962  -6.283  0.00  0.00      U17   
ATOM   4472  C   NPE U   8     -10.737  -9.412  -5.487  0.00  0.00      U17   
ATOM   4473  O   NPE U   8     -11.241 -10.243  -4.683  0.00  0.00      U17   
ATOM   4474  N   NPE U   9     -10.993  -9.501  -6.807  0.00  0.00      U17   
ATOM   4475  CA  NPE U   9     -10.392  -8.692  -7.922  0.00  0.00      U17   
ATOM   4476  HA1 NPE U   9      -9.437  -8.293  -7.617  0.00  0.00      U17   
ATOM   4477  HA2 NPE U   9     -10.513  -9.367  -8.757  0.00  0.00      U17   
ATOM   4478  CA5 NPE U   9     -11.934 -10.544  -7.266  0.00  0.00      U17   
ATOM   4479  HA3 NPE U   9     -12.296 -10.296  -8.287  0.00  0.00      U17   
ATOM   4480  HA4 NPE U   9     -12.718 -10.795  -6.520  0.00  0.00      U17   
ATOM   4481  CB  NPE U   9     -11.030 -11.817  -7.390  0.00  0.00      U17   
ATOM   4482  HB1 NPE U   9     -10.144 -11.718  -8.053  0.00  0.00      U17   
ATOM   4483  HB2 NPE U   9     -10.687 -12.209  -6.409  0.00  0.00      U17   
ATOM   4484  CG  NPE U   9     -11.830 -12.859  -8.080  0.00  0.00      U17   
ATOM   4485  CD1 NPE U   9     -12.257 -13.982  -7.358  0.00  0.00      U17   
ATOM   4486  HD1 NPE U   9     -12.093 -13.999  -6.290  0.00  0.00      U17   
ATOM   4487  CE1 NPE U   9     -12.958 -15.019  -7.927  0.00  0.00      U17   
ATOM   4488  HE1 NPE U   9     -13.252 -15.862  -7.320  0.00  0.00      U17   
ATOM   4489  CZ1 NPE U   9     -13.343 -14.984  -9.265  0.00  0.00      U17   
ATOM   4490  HZ  NPE U   9     -13.723 -15.915  -9.661  0.00  0.00      U17   
ATOM   4491  CD2 NPE U   9     -12.157 -12.879  -9.435  0.00  0.00      U17   
ATOM   4492  HD2 NPE U   9     -11.803 -12.093 -10.084  0.00  0.00      U17   
ATOM   4493  CE2 NPE U   9     -12.924 -13.923 -10.040  0.00  0.00      U17   
ATOM   4494  HE2 NPE U   9     -13.329 -13.892 -11.041  0.00  0.00      U17   
ATOM   4495  C   NPE U   9     -11.349  -7.570  -8.167  0.00  0.00      U17   
ATOM   4496  O   NPE U   9     -11.975  -7.121  -7.211  0.00  0.00      U17   
ATOM   4497  N   NPE U  10     -11.574  -7.094  -9.421  0.00  0.00      U17   
ATOM   4498  CA  NPE U  10     -10.813  -7.545 -10.648  0.00  0.00      U17   
ATOM   4499  HA1 NPE U  10     -10.844  -6.770 -11.399  0.00  0.00      U17   
ATOM   4500  HA2 NPE U  10      -9.799  -7.801 -10.376  0.00  0.00      U17   
ATOM   4501  CA5 NPE U  10     -12.471  -5.942  -9.600  0.00  0.00      U17   
ATOM   4502  HA3 NPE U  10     -13.338  -5.996  -8.907  0.00  0.00      U17   
ATOM   4503  HA4 NPE U  10     -12.845  -5.976 -10.645  0.00  0.00      U17   
ATOM   4504  CB  NPE U  10     -11.886  -4.546  -9.428  0.00  0.00      U17   
ATOM   4505  HB1 NPE U  10     -11.527  -4.556  -8.377  0.00  0.00      U17   
ATOM   4506  HB2 NPE U  10     -11.022  -4.327 -10.091  0.00  0.00      U17   
ATOM   4507  CG  NPE U  10     -12.833  -3.385  -9.538  0.00  0.00      U17   
ATOM   4508  CD1 NPE U  10     -13.350  -2.824  -8.389  0.00  0.00      U17   
ATOM   4509  HD1 NPE U  10     -12.921  -3.201  -7.472  0.00  0.00      U17   
ATOM   4510  CE1 NPE U  10     -14.136  -1.617  -8.583  0.00  0.00      U17   
ATOM   4511  HE1 NPE U  10     -14.592  -1.170  -7.712  0.00  0.00      U17   
ATOM   4512  CZ1 NPE U  10     -14.486  -1.185  -9.893  0.00  0.00      U17   
ATOM   4513  HZ  NPE U  10     -14.995  -0.238  -9.997  0.00  0.00      U17   
ATOM   4514  CD2 NPE U  10     -13.099  -2.879 -10.801  0.00  0.00      U17   
ATOM   4515  HD2 NPE U  10     -12.520  -3.307 -11.606  0.00  0.00      U17   
ATOM   4516  CE2 NPE U  10     -13.960  -1.823 -11.015  0.00  0.00      U17   
ATOM   4517  HE2 NPE U  10     -14.128  -1.446 -12.013  0.00  0.00      U17   
ATOM   4518  C   NPE U  10     -11.500  -8.851 -11.190  0.00  0.00      U17   
ATOM   4519  O   NPE U  10     -12.541  -9.308 -10.726  0.00  0.00      U17   
ATOM   4520  NT  NPE U  10     -10.676  -9.572 -12.008  0.00  0.00      U17   
ATOM   4521  HT1 NPE U  10     -10.995 -10.378 -12.508  0.00  0.00      U17   
ATOM   4522  HT2 NPE U  10      -9.844  -9.117 -12.326  0.00  0.00      U17   
ATOM   4523  N   NTE U   1       2.194 -12.791  15.309  0.00  0.00      U18   
ATOM   4524  HT1 NTE U   1       1.508 -12.861  16.029  0.00  0.00      U18   
ATOM   4525  CA  NTE U   1       1.874 -12.346  14.023  0.00  0.00      U18   
ATOM   4526  HA1 NTE U   1       2.689 -11.796  13.578  0.00  0.00      U18   
ATOM   4527  HA2 NTE U   1       1.589 -13.158  13.370  0.00  0.00      U18   
ATOM   4528  CA5 NTE U   1       3.383 -13.669  15.347  0.00  0.00      U18   
ATOM   4529  HA3 NTE U   1       3.087 -14.551  14.739  0.00  0.00      U18   
ATOM   4530  HA4 NTE U   1       4.236 -13.121  14.892  0.00  0.00      U18   
ATOM   4531  CB  NTE U   1       3.839 -14.143  16.717  0.00  0.00      U18   
ATOM   4532  HB1 NTE U   1       4.382 -13.358  17.284  0.00  0.00      U18   
ATOM   4533  HB2 NTE U   1       2.937 -14.445  17.292  0.00  0.00      U18   
ATOM   4534  OG  NTE U   1       4.737 -15.197  16.646  0.00  0.00      U18   
ATOM   4535  CD  NTE U   1       5.312 -15.368  17.935  0.00  0.00      U18   
ATOM   4536  HD1 NTE U   1       5.845 -14.436  18.222  0.00  0.00      U18   
ATOM   4537  HD2 NTE U   1       4.485 -15.547  18.655  0.00  0.00      U18   
ATOM   4538  CE  NTE U   1       6.290 -16.509  17.934  0.00  0.00      U18   
ATOM   4539  HE1 NTE U   1       7.054 -16.382  17.138  0.00  0.00      U18   
ATOM   4540  HE2 NTE U   1       6.797 -16.435  18.919  0.00  0.00      U18   
ATOM   4541  OZ  NTE U   1       5.679 -17.758  17.669  0.00  0.00      U18   
ATOM   4542  CH  NTE U   1       6.434 -18.770  18.222  0.00  0.00      U18   
ATOM   4543  HH1 NTE U   1       6.530 -18.622  19.318  0.00  0.00      U18   
ATOM   4544  HH2 NTE U   1       5.789 -19.674  18.171  0.00  0.00      U18   
ATOM   4545  CT  NTE U   1       7.773 -18.877  17.515  0.00  0.00      U18   
ATOM   4546  HT3 NTE U   1       8.389 -17.954  17.551  0.00  0.00      U18   
ATOM   4547  HT4 NTE U   1       8.400 -19.701  17.918  0.00  0.00      U18   
ATOM   4548  OI  NTE U   1       7.476 -19.193  16.147  0.00  0.00      U18   
ATOM   4549  CK  NTE U   1       8.417 -18.741  15.251  0.00  0.00      U18   
ATOM   4550  HK1 NTE U   1       8.284 -17.638  15.237  0.00  0.00      U18   
ATOM   4551  HK2 NTE U   1       8.204 -19.046  14.204  0.00  0.00      U18   
ATOM   4552  HK3 NTE U   1       9.448 -18.967  15.597  0.00  0.00      U18   
ATOM   4553  C   NTE U   1       0.784 -11.303  14.013  0.00  0.00      U18   
ATOM   4554  O   NTE U   1       0.443 -10.858  15.087  0.00  0.00      U18   
ATOM   4555  N   NTE U   2       0.206 -10.925  12.843  0.00  0.00      U18   
ATOM   4556  CA  NTE U   2       0.611 -11.305  11.476  0.00  0.00      U18   
ATOM   4557  HA1 NTE U   2       0.316 -10.446  10.891  0.00  0.00      U18   
ATOM   4558  HA2 NTE U   2       1.673 -11.495  11.427  0.00  0.00      U18   
ATOM   4559  CA5 NTE U   2      -0.680  -9.761  12.843  0.00  0.00      U18   
ATOM   4560  HA3 NTE U   2      -1.288  -9.769  11.913  0.00  0.00      U18   
ATOM   4561  HA4 NTE U   2      -1.276  -9.872  13.774  0.00  0.00      U18   
ATOM   4562  CB  NTE U   2       0.045  -8.438  12.863  0.00  0.00      U18   
ATOM   4563  HB1 NTE U   2      -0.655  -7.584  12.990  0.00  0.00      U18   
ATOM   4564  HB2 NTE U   2       0.826  -8.555  13.645  0.00  0.00      U18   
ATOM   4565  OG  NTE U   2       0.674  -8.186  11.607  0.00  0.00      U18   
ATOM   4566  CD  NTE U   2       1.223  -6.904  11.591  0.00  0.00      U18   
ATOM   4567  HD1 NTE U   2       1.827  -6.636  12.484  0.00  0.00      U18   
ATOM   4568  HD2 NTE U   2       2.030  -6.920  10.828  0.00  0.00      U18   
ATOM   4569  CE  NTE U   2       0.333  -5.749  11.129  0.00  0.00      U18   
ATOM   4570  HE1 NTE U   2       0.925  -4.998  10.563  0.00  0.00      U18   
ATOM   4571  HE2 NTE U   2      -0.483  -6.192  10.519  0.00  0.00      U18   
ATOM   4572  OZ  NTE U   2      -0.362  -5.171  12.267  0.00  0.00      U18   
ATOM   4573  CH  NTE U   2      -1.152  -4.041  11.944  0.00  0.00      U18   
ATOM   4574  HH1 NTE U   2      -0.539  -3.263  11.442  0.00  0.00      U18   
ATOM   4575  HH2 NTE U   2      -1.936  -4.412  11.250  0.00  0.00      U18   
ATOM   4576  CT  NTE U   2      -1.691  -3.497  13.244  0.00  0.00      U18   
ATOM   4577  HT3 NTE U   2      -2.648  -2.954  13.086  0.00  0.00      U18   
ATOM   4578  HT4 NTE U   2      -2.057  -4.358  13.844  0.00  0.00      U18   
ATOM   4579  OI  NTE U   2      -0.798  -2.736  14.104  0.00  0.00      U18   
ATOM   4580  CK  NTE U   2      -1.370  -2.570  15.374  0.00  0.00      U18   
ATOM   4581  HK1 NTE U   2      -2.430  -2.270  15.229  0.00  0.00      U18   
ATOM   4582  HK2 NTE U   2      -0.798  -1.815  15.955  0.00  0.00      U18   
ATOM   4583  HK3 NTE U   2      -1.273  -3.501  15.972  0.00  0.00      U18   
ATOM   4584  C   NTE U   2      -0.147 -12.498  10.929  0.00  0.00      U18   
ATOM   4585  O   NTE U   2      -0.254 -13.411  11.704  0.00  0.00      U18   
ATOM   4586  N   NTE U   3      -0.639 -12.579   9.690  0.00  0.00      U18   
ATOM   4587  CA  NTE U   3      -0.362 -11.628   8.559  0.00  0.00      U18   
ATOM   4588  HA1 NTE U   3       0.649 -11.272   8.696  0.00  0.00      U18   
ATOM   4589  HA2 NTE U   3      -0.369 -12.245   7.673  0.00  0.00      U18   
ATOM   4590  CA5 NTE U   3      -1.474 -13.735   9.273  0.00  0.00      U18   
ATOM   4591  HA3 NTE U   3      -2.088 -14.016  10.155  0.00  0.00      U18   
ATOM   4592  HA4 NTE U   3      -2.142 -13.524   8.411  0.00  0.00      U18   
ATOM   4593  CB  NTE U   3      -0.817 -15.005   8.709  0.00  0.00      U18   
ATOM   4594  HB1 NTE U   3       0.048 -14.573   8.163  0.00  0.00      U18   
ATOM   4595  HB2 NTE U   3      -0.609 -15.623   9.609  0.00  0.00      U18   
ATOM   4596  OG  NTE U   3      -1.763 -15.801   7.938  0.00  0.00      U18   
ATOM   4597  CD  NTE U   3      -1.106 -16.796   7.243  0.00  0.00      U18   
ATOM   4598  HD1 NTE U   3      -1.886 -17.283   6.618  0.00  0.00      U18   
ATOM   4599  HD2 NTE U   3      -0.486 -16.294   6.470  0.00  0.00      U18   
ATOM   4600  CE  NTE U   3      -0.289 -17.791   8.035  0.00  0.00      U18   
ATOM   4601  HE1 NTE U   3       0.371 -18.281   7.288  0.00  0.00      U18   
ATOM   4602  HE2 NTE U   3       0.418 -17.390   8.793  0.00  0.00      U18   
ATOM   4603  OZ  NTE U   3      -1.115 -18.815   8.550  0.00  0.00      U18   
ATOM   4604  CH  NTE U   3      -0.419 -19.534   9.548  0.00  0.00      U18   
ATOM   4605  HH1 NTE U   3      -1.062 -20.435   9.641  0.00  0.00      U18   
ATOM   4606  HH2 NTE U   3       0.659 -19.766   9.415  0.00  0.00      U18   
ATOM   4607  CT  NTE U   3      -0.567 -18.929  10.974  0.00  0.00      U18   
ATOM   4608  HT3 NTE U   3      -1.595 -18.661  11.301  0.00  0.00      U18   
ATOM   4609  HT4 NTE U   3      -0.389 -19.681  11.772  0.00  0.00      U18   
ATOM   4610  OI  NTE U   3       0.330 -17.846  11.087  0.00  0.00      U18   
ATOM   4611  CK  NTE U   3       0.303 -17.119  12.367  0.00  0.00      U18   
ATOM   4612  HK1 NTE U   3      -0.586 -16.468  12.513  0.00  0.00      U18   
ATOM   4613  HK2 NTE U   3       1.126 -16.374  12.331  0.00  0.00      U18   
ATOM   4614  HK3 NTE U   3       0.559 -17.865  13.149  0.00  0.00      U18   
ATOM   4615  C   NTE U   3      -1.277 -10.484   8.526  0.00  0.00      U18   
ATOM   4616  O   NTE U   3      -1.648  -9.973   9.601  0.00  0.00      U18   
ATOM   4617  N   NTE U   4      -1.768 -10.003   7.306  0.00  0.00      U18   
ATOM   4618  CA  NTE U   4      -1.283 -10.455   5.961  0.00  0.00      U18   
ATOM   4619  HA1 NTE U   4      -1.417  -9.613   5.298  0.00  0.00      U18   
ATOM   4620  HA2 NTE U   4      -0.287 -10.857   6.074  0.00  0.00      U18   
ATOM   4621  CA5 NTE U   4      -2.700  -8.828   7.304  0.00  0.00      U18   
ATOM   4622  HA3 NTE U   4      -3.256  -8.942   6.350  0.00  0.00      U18   
ATOM   4623  HA4 NTE U   4      -3.465  -8.870   8.108  0.00  0.00      U18   
ATOM   4624  CB  NTE U   4      -1.907  -7.523   7.353  0.00  0.00      U18   
ATOM   4625  HB1 NTE U   4      -1.423  -7.386   8.344  0.00  0.00      U18   
ATOM   4626  HB2 NTE U   4      -1.072  -7.648   6.630  0.00  0.00      U18   
ATOM   4627  OG  NTE U   4      -2.737  -6.496   6.879  0.00  0.00      U18   
ATOM   4628  CD  NTE U   4      -1.934  -5.299   6.975  0.00  0.00      U18   
ATOM   4629  HD1 NTE U   4      -1.240  -5.323   7.842  0.00  0.00      U18   
ATOM   4630  HD2 NTE U   4      -1.478  -5.183   5.969  0.00  0.00      U18   
ATOM   4631  CE  NTE U   4      -2.822  -4.017   7.034  0.00  0.00      U18   
ATOM   4632  HE1 NTE U   4      -2.140  -3.141   7.004  0.00  0.00      U18   
ATOM   4633  HE2 NTE U   4      -3.535  -4.003   6.182  0.00  0.00      U18   
ATOM   4634  OZ  NTE U   4      -3.608  -3.915   8.222  0.00  0.00      U18   
ATOM   4635  CH  NTE U   4      -4.206  -2.630   8.286  0.00  0.00      U18   
ATOM   4636  HH1 NTE U   4      -3.444  -1.823   8.253  0.00  0.00      U18   
ATOM   4637  HH2 NTE U   4      -4.821  -2.408   7.388  0.00  0.00      U18   
ATOM   4638  CT  NTE U   4      -4.975  -2.418   9.616  0.00  0.00      U18   
ATOM   4639  HT3 NTE U   4      -5.642  -1.530   9.585  0.00  0.00      U18   
ATOM   4640  HT4 NTE U   4      -5.709  -3.226   9.824  0.00  0.00      U18   
ATOM   4641  OI  NTE U   4      -4.209  -2.347  10.831  0.00  0.00      U18   
ATOM   4642  CK  NTE U   4      -4.026  -0.998  11.327  0.00  0.00      U18   
ATOM   4643  HK1 NTE U   4      -4.996  -0.499  11.534  0.00  0.00      U18   
ATOM   4644  HK2 NTE U   4      -3.498  -0.395  10.558  0.00  0.00      U18   
ATOM   4645  HK3 NTE U   4      -3.422  -0.935  12.258  0.00  0.00      U18   
ATOM   4646  C   NTE U   4      -2.238 -11.542   5.505  0.00  0.00      U18   
ATOM   4647  O   NTE U   4      -2.599 -12.423   6.330  0.00  0.00      U18   
ATOM   4648  N   NPE U   5      -2.689 -11.677   4.199  0.00  0.00      U18   
ATOM   4649  CA  NPE U   5      -2.328 -10.825   3.078  0.00  0.00      U18   
ATOM   4650  HA1 NPE U   5      -1.306 -10.475   3.065  0.00  0.00      U18   
ATOM   4651  HA2 NPE U   5      -2.360 -11.446   2.196  0.00  0.00      U18   
ATOM   4652  CA5 NPE U   5      -3.572 -12.804   3.816  0.00  0.00      U18   
ATOM   4653  HA3 NPE U   5      -4.352 -12.512   3.080  0.00  0.00      U18   
ATOM   4654  HA4 NPE U   5      -4.187 -13.108   4.689  0.00  0.00      U18   
ATOM   4655  CB  NPE U   5      -2.692 -13.941   3.262  0.00  0.00      U18   
ATOM   4656  HB1 NPE U   5      -2.267 -13.609   2.290  0.00  0.00      U18   
ATOM   4657  HB2 NPE U   5      -1.892 -14.216   3.982  0.00  0.00      U18   
ATOM   4658  CG  NPE U   5      -3.468 -15.223   2.970  0.00  0.00      U18   
ATOM   4659  CD1 NPE U   5      -4.190 -15.902   3.985  0.00  0.00      U18   
ATOM   4660  HD1 NPE U   5      -4.036 -15.539   4.990  0.00  0.00      U18   
ATOM   4661  CE1 NPE U   5      -5.090 -16.910   3.717  0.00  0.00      U18   
ATOM   4662  HE1 NPE U   5      -5.539 -17.409   4.562  0.00  0.00      U18   
ATOM   4663  CZ1 NPE U   5      -5.326 -17.238   2.404  0.00  0.00      U18   
ATOM   4664  HZ  NPE U   5      -5.833 -18.153   2.135  0.00  0.00      U18   
ATOM   4665  CD2 NPE U   5      -3.794 -15.531   1.676  0.00  0.00      U18   
ATOM   4666  HD2 NPE U   5      -3.426 -14.955   0.839  0.00  0.00      U18   
ATOM   4667  CE2 NPE U   5      -4.691 -16.531   1.385  0.00  0.00      U18   
ATOM   4668  HE2 NPE U   5      -4.803 -16.801   0.346  0.00  0.00      U18   
ATOM   4669  C   NPE U   5      -3.265  -9.681   2.931  0.00  0.00      U18   
ATOM   4670  O   NPE U   5      -3.758  -9.268   3.979  0.00  0.00      U18   
ATOM   4671  N   NPE U   6      -3.542  -9.055   1.772  0.00  0.00      U18   
ATOM   4672  CA  NPE U   6      -3.104  -9.648   0.454  0.00  0.00      U18   
ATOM   4673  HA1 NPE U   6      -2.941  -8.840  -0.244  0.00  0.00      U18   
ATOM   4674  HA2 NPE U   6      -2.280 -10.326   0.622  0.00  0.00      U18   
ATOM   4675  CA5 NPE U   6      -4.195  -7.737   1.646  0.00  0.00      U18   
ATOM   4676  HA3 NPE U   6      -5.207  -7.727   2.103  0.00  0.00      U18   
ATOM   4677  HA4 NPE U   6      -4.463  -7.438   0.610  0.00  0.00      U18   
ATOM   4678  CB  NPE U   6      -3.404  -6.564   2.334  0.00  0.00      U18   
ATOM   4679  HB1 NPE U   6      -3.303  -6.616   3.439  0.00  0.00      U18   
ATOM   4680  HB2 NPE U   6      -2.381  -6.441   1.917  0.00  0.00      U18   
ATOM   4681  CG  NPE U   6      -4.284  -5.266   2.151  0.00  0.00      U18   
ATOM   4682  CD1 NPE U   6      -5.120  -4.905   3.158  0.00  0.00      U18   
ATOM   4683  HD1 NPE U   6      -5.136  -5.626   3.961  0.00  0.00      U18   
ATOM   4684  CE1 NPE U   6      -6.097  -3.882   2.994  0.00  0.00      U18   
ATOM   4685  HE1 NPE U   6      -6.937  -3.818   3.669  0.00  0.00      U18   
ATOM   4686  CZ1 NPE U   6      -6.087  -3.044   1.846  0.00  0.00      U18   
ATOM   4687  HZ  NPE U   6      -6.791  -2.241   1.686  0.00  0.00      U18   
ATOM   4688  CD2 NPE U   6      -4.296  -4.494   1.002  0.00  0.00      U18   
ATOM   4689  HD2 NPE U   6      -3.529  -4.635   0.255  0.00  0.00      U18   
ATOM   4690  CE2 NPE U   6      -5.234  -3.416   0.869  0.00  0.00      U18   
ATOM   4691  HE2 NPE U   6      -5.146  -2.838  -0.039  0.00  0.00      U18   
ATOM   4692  C   NPE U   6      -4.263 -10.551  -0.061  0.00  0.00      U18   
ATOM   4693  O   NPE U   6      -4.941 -11.192   0.742  0.00  0.00      U18   
ATOM   4694  N   NPE U   7      -4.607 -10.653  -1.369  0.00  0.00      U18   
ATOM   4695  CA  NPE U   7      -4.096  -9.803  -2.478  0.00  0.00      U18   
ATOM   4696  HA1 NPE U   7      -3.093  -9.512  -2.204  0.00  0.00      U18   
ATOM   4697  HA2 NPE U   7      -4.177 -10.356  -3.402  0.00  0.00      U18   
ATOM   4698  CA5 NPE U   7      -5.479 -11.810  -1.746  0.00  0.00      U18   
ATOM   4699  HA3 NPE U   7      -5.878 -11.521  -2.742  0.00  0.00      U18   
ATOM   4700  HA4 NPE U   7      -6.325 -11.839  -1.026  0.00  0.00      U18   
ATOM   4701  CB  NPE U   7      -4.638 -13.099  -1.943  0.00  0.00      U18   
ATOM   4702  HB1 NPE U   7      -3.745 -12.984  -2.594  0.00  0.00      U18   
ATOM   4703  HB2 NPE U   7      -4.263 -13.516  -0.984  0.00  0.00      U18   
ATOM   4704  CG  NPE U   7      -5.578 -14.207  -2.494  0.00  0.00      U18   
ATOM   4705  CD1 NPE U   7      -6.200 -14.942  -1.505  0.00  0.00      U18   
ATOM   4706  HD1 NPE U   7      -5.962 -14.730  -0.473  0.00  0.00      U18   
ATOM   4707  CE1 NPE U   7      -6.977 -16.035  -1.883  0.00  0.00      U18   
ATOM   4708  HE1 NPE U   7      -7.399 -16.621  -1.080  0.00  0.00      U18   
ATOM   4709  CZ1 NPE U   7      -7.172 -16.329  -3.214  0.00  0.00      U18   
ATOM   4710  HZ  NPE U   7      -7.767 -17.204  -3.434  0.00  0.00      U18   
ATOM   4711  CD2 NPE U   7      -5.810 -14.449  -3.859  0.00  0.00      U18   
ATOM   4712  HD2 NPE U   7      -5.284 -13.878  -4.610  0.00  0.00      U18   
ATOM   4713  CE2 NPE U   7      -6.532 -15.629  -4.222  0.00  0.00      U18   
ATOM   4714  HE2 NPE U   7      -6.625 -15.999  -5.233  0.00  0.00      U18   
ATOM   4715  C   NPE U   7      -4.978  -8.489  -2.603  0.00  0.00      U18   
ATOM   4716  O   NPE U   7      -5.218  -7.919  -1.538  0.00  0.00      U18   
ATOM   4717  N   NPE U   8      -5.517  -8.076  -3.801  0.00  0.00      U18   
ATOM   4718  CA  NPE U   8      -5.221  -8.586  -5.152  0.00  0.00      U18   
ATOM   4719  HA1 NPE U   8      -5.131  -7.746  -5.824  0.00  0.00      U18   
ATOM   4720  HA2 NPE U   8      -4.267  -9.092  -5.133  0.00  0.00      U18   
ATOM   4721  CA5 NPE U   8      -6.332  -6.926  -3.889  0.00  0.00      U18   
ATOM   4722  HA3 NPE U   8      -7.079  -6.962  -3.068  0.00  0.00      U18   
ATOM   4723  HA4 NPE U   8      -7.017  -6.919  -4.763  0.00  0.00      U18   
ATOM   4724  CB  NPE U   8      -5.472  -5.603  -3.893  0.00  0.00      U18   
ATOM   4725  HB1 NPE U   8      -4.769  -5.731  -3.042  0.00  0.00      U18   
ATOM   4726  HB2 NPE U   8      -5.008  -5.435  -4.889  0.00  0.00      U18   
ATOM   4727  CG  NPE U   8      -6.385  -4.441  -3.601  0.00  0.00      U18   
ATOM   4728  CD1 NPE U   8      -6.700  -4.076  -2.266  0.00  0.00      U18   
ATOM   4729  HD1 NPE U   8      -6.391  -4.760  -1.489  0.00  0.00      U18   
ATOM   4730  CE1 NPE U   8      -7.537  -2.952  -2.063  0.00  0.00      U18   
ATOM   4731  HE1 NPE U   8      -7.890  -2.595  -1.107  0.00  0.00      U18   
ATOM   4732  CZ1 NPE U   8      -7.871  -2.204  -3.172  0.00  0.00      U18   
ATOM   4733  HZ  NPE U   8      -8.499  -1.359  -2.932  0.00  0.00      U18   
ATOM   4734  CD2 NPE U   8      -6.801  -3.644  -4.659  0.00  0.00      U18   
ATOM   4735  HD2 NPE U   8      -6.396  -3.902  -5.627  0.00  0.00      U18   
ATOM   4736  CE2 NPE U   8      -7.491  -2.452  -4.457  0.00  0.00      U18   
ATOM   4737  HE2 NPE U   8      -7.849  -1.859  -5.285  0.00  0.00      U18   
ATOM   4738  C   NPE U   8      -6.183  -9.579  -5.724  0.00  0.00      U18   
ATOM   4739  O   NPE U   8      -6.771 -10.406  -4.983  0.00  0.00      U18   
ATOM   4740  N   NPE U   9      -6.543  -9.560  -7.090  0.00  0.00      U18   
ATOM   4741  CA  NPE U   9      -5.930  -8.671  -8.076  0.00  0.00      U18   
ATOM   4742  HA1 NPE U   9      -5.014  -8.215  -7.733  0.00  0.00      U18   
ATOM   4743  HA2 NPE U   9      -5.764  -9.274  -8.956  0.00  0.00      U18   
ATOM   4744  CA5 NPE U   9      -7.373 -10.654  -7.694  0.00  0.00      U18   
ATOM   4745  HA3 NPE U   9      -7.695 -10.292  -8.694  0.00  0.00      U18   
ATOM   4746  HA4 NPE U   9      -8.186 -11.028  -7.036  0.00  0.00      U18   
ATOM   4747  CB  NPE U   9      -6.391 -11.855  -8.033  0.00  0.00      U18   
ATOM   4748  HB1 NPE U   9      -5.778 -11.519  -8.897  0.00  0.00      U18   
ATOM   4749  HB2 NPE U   9      -5.642 -12.023  -7.230  0.00  0.00      U18   
ATOM   4750  CG  NPE U   9      -7.174 -13.037  -8.434  0.00  0.00      U18   
ATOM   4751  CD1 NPE U   9      -7.505 -13.985  -7.539  0.00  0.00      U18   
ATOM   4752  HD1 NPE U   9      -7.102 -13.858  -6.544  0.00  0.00      U18   
ATOM   4753  CE1 NPE U   9      -8.310 -15.088  -7.827  0.00  0.00      U18   
ATOM   4754  HE1 NPE U   9      -8.491 -15.764  -7.003  0.00  0.00      U18   
ATOM   4755  CZ1 NPE U   9      -8.765 -15.271  -9.090  0.00  0.00      U18   
ATOM   4756  HZ  NPE U   9      -9.499 -15.994  -9.416  0.00  0.00      U18   
ATOM   4757  CD2 NPE U   9      -7.665 -13.165  -9.763  0.00  0.00      U18   
ATOM   4758  HD2 NPE U   9      -7.449 -12.456 -10.549  0.00  0.00      U18   
ATOM   4759  CE2 NPE U   9      -8.540 -14.236 -10.069  0.00  0.00      U18   
ATOM   4760  HE2 NPE U   9      -8.952 -14.221 -11.067  0.00  0.00      U18   
ATOM   4761  C   NPE U   9      -6.812  -7.521  -8.420  0.00  0.00      U18   
ATOM   4762  O   NPE U   9      -7.470  -6.984  -7.540  0.00  0.00      U18   
ATOM   4763  N   NPE U  10      -6.841  -7.124  -9.705  0.00  0.00      U18   
ATOM   4764  CA  NPE U  10      -6.221  -7.767 -10.893  0.00  0.00      U18   
ATOM   4765  HA1 NPE U  10      -6.017  -6.988 -11.614  0.00  0.00      U18   
ATOM   4766  HA2 NPE U  10      -5.348  -8.319 -10.578  0.00  0.00      U18   
ATOM   4767  CA5 NPE U  10      -7.619  -5.909  -9.962  0.00  0.00      U18   
ATOM   4768  HA3 NPE U  10      -8.483  -5.875  -9.265  0.00  0.00      U18   
ATOM   4769  HA4 NPE U  10      -8.051  -5.898 -10.986  0.00  0.00      U18   
ATOM   4770  CB  NPE U  10      -6.773  -4.748  -9.571  0.00  0.00      U18   
ATOM   4771  HB1 NPE U  10      -6.178  -4.938  -8.652  0.00  0.00      U18   
ATOM   4772  HB2 NPE U  10      -6.032  -4.650 -10.392  0.00  0.00      U18   
ATOM   4773  CG  NPE U  10      -7.691  -3.579  -9.552  0.00  0.00      U18   
ATOM   4774  CD1 NPE U  10      -8.521  -3.331  -8.462  0.00  0.00      U18   
ATOM   4775  HD1 NPE U  10      -8.419  -3.932  -7.570  0.00  0.00      U18   
ATOM   4776  CE1 NPE U  10      -9.507  -2.287  -8.610  0.00  0.00      U18   
ATOM   4777  HE1 NPE U  10     -10.201  -2.161  -7.793  0.00  0.00      U18   
ATOM   4778  CZ1 NPE U  10      -9.701  -1.592  -9.812  0.00  0.00      U18   
ATOM   4779  HZ  NPE U  10     -10.370  -0.745  -9.793  0.00  0.00      U18   
ATOM   4780  CD2 NPE U  10      -7.858  -2.831 -10.756  0.00  0.00      U18   
ATOM   4781  HD2 NPE U  10      -7.309  -3.116 -11.642  0.00  0.00      U18   
ATOM   4782  CE2 NPE U  10      -8.837  -1.843 -10.864  0.00  0.00      U18   
ATOM   4783  HE2 NPE U  10      -9.033  -1.330 -11.794  0.00  0.00      U18   
ATOM   4784  C   NPE U  10      -7.035  -8.803 -11.539  0.00  0.00      U18   
ATOM   4785  O   NPE U  10      -7.756  -9.489 -10.811  0.00  0.00      U18   
ATOM   4786  NT  NPE U  10      -6.690  -9.223 -12.774  0.00  0.00      U18   
ATOM   4787  HT1 NPE U  10      -7.111 -10.039 -13.171  0.00  0.00      U18   
ATOM   4788  HT2 NPE U  10      -6.088  -8.633 -13.311  0.00  0.00      U18   
ATOM   4789  N   NTE U   1       7.394 -12.002  15.196  0.00  0.00      U19   
ATOM   4790  HT1 NTE U   1       7.093 -11.305  15.843  0.00  0.00      U19   
ATOM   4791  CA  NTE U   1       6.797 -11.889  13.830  0.00  0.00      U19   
ATOM   4792  HA1 NTE U   1       7.529 -11.461  13.161  0.00  0.00      U19   
ATOM   4793  HA2 NTE U   1       6.232 -12.805  13.736  0.00  0.00      U19   
ATOM   4794  CA5 NTE U   1       7.744 -13.364  15.677  0.00  0.00      U19   
ATOM   4795  HA3 NTE U   1       6.846 -14.018  15.698  0.00  0.00      U19   
ATOM   4796  HA4 NTE U   1       8.486 -13.741  14.941  0.00  0.00      U19   
ATOM   4797  CB  NTE U   1       8.397 -13.402  17.076  0.00  0.00      U19   
ATOM   4798  HB1 NTE U   1       9.086 -12.531  17.090  0.00  0.00      U19   
ATOM   4799  HB2 NTE U   1       7.655 -13.243  17.888  0.00  0.00      U19   
ATOM   4800  OG  NTE U   1       9.244 -14.560  17.205  0.00  0.00      U19   
ATOM   4801  CD  NTE U   1      10.103 -14.609  18.366  0.00  0.00      U19   
ATOM   4802  HD1 NTE U   1      10.708 -13.681  18.280  0.00  0.00      U19   
ATOM   4803  HD2 NTE U   1       9.469 -14.634  19.278  0.00  0.00      U19   
ATOM   4804  CE  NTE U   1      11.216 -15.737  18.468  0.00  0.00      U19   
ATOM   4805  HE1 NTE U   1      11.887 -15.780  17.583  0.00  0.00      U19   
ATOM   4806  HE2 NTE U   1      11.887 -15.362  19.270  0.00  0.00      U19   
ATOM   4807  OZ  NTE U   1      10.703 -17.063  18.729  0.00  0.00      U19   
ATOM   4808  CH  NTE U   1      11.768 -18.011  18.716  0.00  0.00      U19   
ATOM   4809  HH1 NTE U   1      12.375 -17.964  17.786  0.00  0.00      U19   
ATOM   4810  HH2 NTE U   1      12.427 -17.707  19.557  0.00  0.00      U19   
ATOM   4811  CT  NTE U   1      11.209 -19.473  18.895  0.00  0.00      U19   
ATOM   4812  HT3 NTE U   1      10.473 -19.596  18.071  0.00  0.00      U19   
ATOM   4813  HT4 NTE U   1      11.990 -20.249  18.745  0.00  0.00      U19   
ATOM   4814  OI  NTE U   1      10.427 -19.628  20.110  0.00  0.00      U19   
ATOM   4815  CK  NTE U   1      11.373 -19.939  21.218  0.00  0.00      U19   
ATOM   4816  HK1 NTE U   1      10.957 -19.703  22.220  0.00  0.00      U19   
ATOM   4817  HK2 NTE U   1      12.234 -19.250  21.081  0.00  0.00      U19   
ATOM   4818  HK3 NTE U   1      11.771 -20.973  21.136  0.00  0.00      U19   
ATOM   4819  C   NTE U   1       5.712 -10.836  13.854  0.00  0.00      U19   
ATOM   4820  O   NTE U   1       5.401 -10.240  14.889  0.00  0.00      U19   
ATOM   4821  N   NTE U   2       5.160 -10.531  12.631  0.00  0.00      U19   
ATOM   4822  CA  NTE U   2       5.505 -11.170  11.317  0.00  0.00      U19   
ATOM   4823  HA1 NTE U   2       5.164 -10.386  10.657  0.00  0.00      U19   
ATOM   4824  HA2 NTE U   2       6.555 -11.356  11.147  0.00  0.00      U19   
ATOM   4825  CA5 NTE U   2       4.248  -9.353  12.539  0.00  0.00      U19   
ATOM   4826  HA3 NTE U   2       3.647  -9.231  11.612  0.00  0.00      U19   
ATOM   4827  HA4 NTE U   2       3.652  -9.212  13.466  0.00  0.00      U19   
ATOM   4828  CB  NTE U   2       5.183  -8.109  12.508  0.00  0.00      U19   
ATOM   4829  HB1 NTE U   2       5.841  -8.114  13.402  0.00  0.00      U19   
ATOM   4830  HB2 NTE U   2       5.845  -8.327  11.643  0.00  0.00      U19   
ATOM   4831  OG  NTE U   2       4.449  -6.921  12.325  0.00  0.00      U19   
ATOM   4832  CD  NTE U   2       4.946  -5.906  13.243  0.00  0.00      U19   
ATOM   4833  HD1 NTE U   2       5.092  -6.470  14.189  0.00  0.00      U19   
ATOM   4834  HD2 NTE U   2       5.900  -5.501  12.843  0.00  0.00      U19   
ATOM   4835  CE  NTE U   2       3.863  -4.811  13.574  0.00  0.00      U19   
ATOM   4836  HE1 NTE U   2       2.942  -5.333  13.912  0.00  0.00      U19   
ATOM   4837  HE2 NTE U   2       4.266  -4.226  14.428  0.00  0.00      U19   
ATOM   4838  OZ  NTE U   2       3.622  -3.881  12.513  0.00  0.00      U19   
ATOM   4839  CH  NTE U   2       2.689  -2.823  12.753  0.00  0.00      U19   
ATOM   4840  HH1 NTE U   2       2.243  -2.623  11.755  0.00  0.00      U19   
ATOM   4841  HH2 NTE U   2       1.803  -3.254  13.267  0.00  0.00      U19   
ATOM   4842  CT  NTE U   2       3.119  -1.430  13.227  0.00  0.00      U19   
ATOM   4843  HT3 NTE U   2       2.161  -0.882  13.362  0.00  0.00      U19   
ATOM   4844  HT4 NTE U   2       3.695  -1.518  14.173  0.00  0.00      U19   
ATOM   4845  OI  NTE U   2       3.979  -0.737  12.323  0.00  0.00      U19   
ATOM   4846  CK  NTE U   2       3.988   0.668  12.460  0.00  0.00      U19   
ATOM   4847  HK1 NTE U   2       3.191   1.191  11.891  0.00  0.00      U19   
ATOM   4848  HK2 NTE U   2       4.936   1.117  12.094  0.00  0.00      U19   
ATOM   4849  HK3 NTE U   2       3.819   0.956  13.519  0.00  0.00      U19   
ATOM   4850  C   NTE U   2       4.652 -12.364  11.058  0.00  0.00      U19   
ATOM   4851  O   NTE U   2       4.407 -13.145  11.988  0.00  0.00      U19   
ATOM   4852  N   NTE U   3       4.113 -12.526   9.794  0.00  0.00      U19   
ATOM   4853  CA  NTE U   3       4.307 -11.555   8.671  0.00  0.00      U19   
ATOM   4854  HA1 NTE U   3       5.233 -11.013   8.787  0.00  0.00      U19   
ATOM   4855  HA2 NTE U   3       4.219 -12.147   7.772  0.00  0.00      U19   
ATOM   4856  CA5 NTE U   3       3.171 -13.555   9.522  0.00  0.00      U19   
ATOM   4857  HA3 NTE U   3       2.932 -14.061  10.482  0.00  0.00      U19   
ATOM   4858  HA4 NTE U   3       2.196 -13.127   9.206  0.00  0.00      U19   
ATOM   4859  CB  NTE U   3       3.842 -14.655   8.669  0.00  0.00      U19   
ATOM   4860  HB1 NTE U   3       3.696 -14.284   7.632  0.00  0.00      U19   
ATOM   4861  HB2 NTE U   3       4.906 -14.638   8.986  0.00  0.00      U19   
ATOM   4862  OG  NTE U   3       3.364 -16.016   8.727  0.00  0.00      U19   
ATOM   4863  CD  NTE U   3       3.965 -16.806   7.693  0.00  0.00      U19   
ATOM   4864  HD1 NTE U   3       3.471 -16.491   6.749  0.00  0.00      U19   
ATOM   4865  HD2 NTE U   3       5.059 -16.619   7.717  0.00  0.00      U19   
ATOM   4866  CE  NTE U   3       3.741 -18.383   8.045  0.00  0.00      U19   
ATOM   4867  HE1 NTE U   3       2.674 -18.398   8.355  0.00  0.00      U19   
ATOM   4868  HE2 NTE U   3       3.797 -18.923   7.076  0.00  0.00      U19   
ATOM   4869  OZ  NTE U   3       4.668 -18.929   8.945  0.00  0.00      U19   
ATOM   4870  CH  NTE U   3       4.864 -20.320   8.905  0.00  0.00      U19   
ATOM   4871  HH1 NTE U   3       5.059 -20.668   7.868  0.00  0.00      U19   
ATOM   4872  HH2 NTE U   3       5.701 -20.494   9.615  0.00  0.00      U19   
ATOM   4873  CT  NTE U   3       3.756 -21.237   9.313  0.00  0.00      U19   
ATOM   4874  HT3 NTE U   3       4.182 -22.206   9.653  0.00  0.00      U19   
ATOM   4875  HT4 NTE U   3       3.131 -20.820  10.131  0.00  0.00      U19   
ATOM   4876  OI  NTE U   3       2.779 -21.533   8.272  0.00  0.00      U19   
ATOM   4877  CK  NTE U   3       1.769 -22.306   8.830  0.00  0.00      U19   
ATOM   4878  HK1 NTE U   3       1.262 -21.860   9.712  0.00  0.00      U19   
ATOM   4879  HK2 NTE U   3       2.141 -23.335   9.023  0.00  0.00      U19   
ATOM   4880  HK3 NTE U   3       1.065 -22.362   7.972  0.00  0.00      U19   
ATOM   4881  C   NTE U   3       3.217 -10.557   8.638  0.00  0.00      U19   
ATOM   4882  O   NTE U   3       2.742 -10.159   9.704  0.00  0.00      U19   
ATOM   4883  N   NTE U   4       2.657 -10.173   7.455  0.00  0.00      U19   
ATOM   4884  CA  NTE U   4       3.116 -10.581   6.074  0.00  0.00      U19   
ATOM   4885  HA1 NTE U   4       2.966  -9.746   5.404  0.00  0.00      U19   
ATOM   4886  HA2 NTE U   4       4.168 -10.731   6.265  0.00  0.00      U19   
ATOM   4887  CA5 NTE U   4       1.918  -8.906   7.430  0.00  0.00      U19   
ATOM   4888  HA3 NTE U   4       1.284  -8.941   6.518  0.00  0.00      U19   
ATOM   4889  HA4 NTE U   4       1.207  -8.854   8.283  0.00  0.00      U19   
ATOM   4890  CB  NTE U   4       2.897  -7.693   7.328  0.00  0.00      U19   
ATOM   4891  HB1 NTE U   4       3.680  -7.778   8.112  0.00  0.00      U19   
ATOM   4892  HB2 NTE U   4       3.365  -7.698   6.320  0.00  0.00      U19   
ATOM   4893  OG  NTE U   4       2.213  -6.431   7.397  0.00  0.00      U19   
ATOM   4894  CD  NTE U   4       3.100  -5.334   7.331  0.00  0.00      U19   
ATOM   4895  HD1 NTE U   4       3.517  -5.093   8.332  0.00  0.00      U19   
ATOM   4896  HD2 NTE U   4       3.908  -5.725   6.676  0.00  0.00      U19   
ATOM   4897  CE  NTE U   4       2.404  -4.090   6.764  0.00  0.00      U19   
ATOM   4898  HE1 NTE U   4       3.125  -3.350   6.355  0.00  0.00      U19   
ATOM   4899  HE2 NTE U   4       1.623  -4.344   6.016  0.00  0.00      U19   
ATOM   4900  OZ  NTE U   4       1.619  -3.535   7.830  0.00  0.00      U19   
ATOM   4901  CH  NTE U   4       1.002  -2.289   7.492  0.00  0.00      U19   
ATOM   4902  HH1 NTE U   4       1.738  -1.540   7.132  0.00  0.00      U19   
ATOM   4903  HH2 NTE U   4       0.377  -2.488   6.596  0.00  0.00      U19   
ATOM   4904  CT  NTE U   4       0.152  -1.604   8.602  0.00  0.00      U19   
ATOM   4905  HT3 NTE U   4      -0.551  -0.840   8.206  0.00  0.00      U19   
ATOM   4906  HT4 NTE U   4      -0.535  -2.359   9.039  0.00  0.00      U19   
ATOM   4907  OI  NTE U   4       0.862  -0.936   9.682  0.00  0.00      U19   
ATOM   4908  CK  NTE U   4       0.084  -0.541  10.827  0.00  0.00      U19   
ATOM   4909  HK1 NTE U   4      -0.853  -1.137  10.827  0.00  0.00      U19   
ATOM   4910  HK2 NTE U   4      -0.158   0.543  10.830  0.00  0.00      U19   
ATOM   4911  HK3 NTE U   4       0.636  -0.733  11.772  0.00  0.00      U19   
ATOM   4912  C   NTE U   4       2.498 -11.818   5.477  0.00  0.00      U19   
ATOM   4913  O   NTE U   4       2.293 -12.843   6.125  0.00  0.00      U19   
ATOM   4914  N   NPE U   5       2.113 -11.814   4.190  0.00  0.00      U19   
ATOM   4915  CA  NPE U   5       2.459 -10.783   3.120  0.00  0.00      U19   
ATOM   4916  HA1 NPE U   5       3.362 -10.300   3.461  0.00  0.00      U19   
ATOM   4917  HA2 NPE U   5       2.653 -11.372   2.236  0.00  0.00      U19   
ATOM   4918  CA5 NPE U   5       1.334 -12.952   3.663  0.00  0.00      U19   
ATOM   4919  HA3 NPE U   5       1.029 -12.651   2.638  0.00  0.00      U19   
ATOM   4920  HA4 NPE U   5       0.452 -13.169   4.302  0.00  0.00      U19   
ATOM   4921  CB  NPE U   5       1.966 -14.303   3.448  0.00  0.00      U19   
ATOM   4922  HB1 NPE U   5       2.603 -14.340   2.538  0.00  0.00      U19   
ATOM   4923  HB2 NPE U   5       2.540 -14.619   4.345  0.00  0.00      U19   
ATOM   4924  CG  NPE U   5       0.930 -15.367   2.992  0.00  0.00      U19   
ATOM   4925  CD1 NPE U   5       0.533 -16.353   3.938  0.00  0.00      U19   
ATOM   4926  HD1 NPE U   5       0.777 -16.169   4.973  0.00  0.00      U19   
ATOM   4927  CE1 NPE U   5      -0.297 -17.411   3.612  0.00  0.00      U19   
ATOM   4928  HE1 NPE U   5      -0.479 -18.218   4.306  0.00  0.00      U19   
ATOM   4929  CZ1 NPE U   5      -0.872 -17.446   2.338  0.00  0.00      U19   
ATOM   4930  HZ  NPE U   5      -1.635 -18.167   2.085  0.00  0.00      U19   
ATOM   4931  CD2 NPE U   5       0.411 -15.467   1.689  0.00  0.00      U19   
ATOM   4932  HD2 NPE U   5       0.624 -14.730   0.929  0.00  0.00      U19   
ATOM   4933  CE2 NPE U   5      -0.533 -16.438   1.402  0.00  0.00      U19   
ATOM   4934  HE2 NPE U   5      -1.050 -16.485   0.455  0.00  0.00      U19   
ATOM   4935  C   NPE U   5       1.494  -9.633   2.986  0.00  0.00      U19   
ATOM   4936  O   NPE U   5       1.074  -9.169   4.053  0.00  0.00      U19   
ATOM   4937  N   NPE U   6       1.217  -9.062   1.771  0.00  0.00      U19   
ATOM   4938  CA  NPE U   6       1.556  -9.701   0.512  0.00  0.00      U19   
ATOM   4939  HA1 NPE U   6       1.760  -8.909  -0.193  0.00  0.00      U19   
ATOM   4940  HA2 NPE U   6       2.473 -10.272   0.527  0.00  0.00      U19   
ATOM   4941  CA5 NPE U   6       0.463  -7.805   1.693  0.00  0.00      U19   
ATOM   4942  HA3 NPE U   6      -0.102  -7.657   2.638  0.00  0.00      U19   
ATOM   4943  HA4 NPE U   6      -0.367  -7.988   0.977  0.00  0.00      U19   
ATOM   4944  CB  NPE U   6       1.357  -6.572   1.372  0.00  0.00      U19   
ATOM   4945  HB1 NPE U   6       2.132  -6.468   2.161  0.00  0.00      U19   
ATOM   4946  HB2 NPE U   6       2.086  -6.738   0.551  0.00  0.00      U19   
ATOM   4947  CG  NPE U   6       0.600  -5.240   1.382  0.00  0.00      U19   
ATOM   4948  CD1 NPE U   6       0.330  -4.688   2.627  0.00  0.00      U19   
ATOM   4949  HD1 NPE U   6       0.594  -5.243   3.515  0.00  0.00      U19   
ATOM   4950  CE1 NPE U   6      -0.262  -3.436   2.718  0.00  0.00      U19   
ATOM   4951  HE1 NPE U   6      -0.288  -2.879   3.643  0.00  0.00      U19   
ATOM   4952  CZ1 NPE U   6      -0.751  -2.794   1.571  0.00  0.00      U19   
ATOM   4953  HZ  NPE U   6      -1.248  -1.838   1.499  0.00  0.00      U19   
ATOM   4954  CD2 NPE U   6       0.088  -4.633   0.201  0.00  0.00      U19   
ATOM   4955  HD2 NPE U   6       0.352  -5.025  -0.770  0.00  0.00      U19   
ATOM   4956  CE2 NPE U   6      -0.644  -3.457   0.331  0.00  0.00      U19   
ATOM   4957  HE2 NPE U   6      -1.011  -2.925  -0.534  0.00  0.00      U19   
ATOM   4958  C   NPE U   6       0.450 -10.647  -0.023  0.00  0.00      U19   
ATOM   4959  O   NPE U   6       0.081 -11.499   0.763  0.00  0.00      U19   
ATOM   4960  N   NPE U   7      -0.003 -10.653  -1.383  0.00  0.00      U19   
ATOM   4961  CA  NPE U   7       0.459  -9.802  -2.522  0.00  0.00      U19   
ATOM   4962  HA1 NPE U   7       1.413  -9.361  -2.275  0.00  0.00      U19   
ATOM   4963  HA2 NPE U   7       0.419 -10.448  -3.386  0.00  0.00      U19   
ATOM   4964  CA5 NPE U   7      -0.925 -11.722  -1.806  0.00  0.00      U19   
ATOM   4965  HA3 NPE U   7      -1.406 -11.398  -2.753  0.00  0.00      U19   
ATOM   4966  HA4 NPE U   7      -1.639 -11.974  -0.993  0.00  0.00      U19   
ATOM   4967  CB  NPE U   7      -0.122 -12.959  -2.034  0.00  0.00      U19   
ATOM   4968  HB1 NPE U   7       0.613 -12.764  -2.844  0.00  0.00      U19   
ATOM   4969  HB2 NPE U   7       0.430 -13.283  -1.126  0.00  0.00      U19   
ATOM   4970  CG  NPE U   7      -1.001 -14.086  -2.531  0.00  0.00      U19   
ATOM   4971  CD1 NPE U   7      -1.682 -14.772  -1.578  0.00  0.00      U19   
ATOM   4972  HD1 NPE U   7      -1.575 -14.468  -0.547  0.00  0.00      U19   
ATOM   4973  CE1 NPE U   7      -2.361 -15.934  -1.919  0.00  0.00      U19   
ATOM   4974  HE1 NPE U   7      -2.795 -16.640  -1.227  0.00  0.00      U19   
ATOM   4975  CZ1 NPE U   7      -2.518 -16.282  -3.256  0.00  0.00      U19   
ATOM   4976  HZ  NPE U   7      -3.035 -17.189  -3.532  0.00  0.00      U19   
ATOM   4977  CD2 NPE U   7      -1.116 -14.494  -3.922  0.00  0.00      U19   
ATOM   4978  HD2 NPE U   7      -0.614 -13.938  -4.701  0.00  0.00      U19   
ATOM   4979  CE2 NPE U   7      -1.840 -15.623  -4.255  0.00  0.00      U19   
ATOM   4980  HE2 NPE U   7      -1.938 -15.900  -5.294  0.00  0.00      U19   
ATOM   4981  C   NPE U   7      -0.410  -8.640  -2.667  0.00  0.00      U19   
ATOM   4982  O   NPE U   7      -0.815  -8.166  -1.607  0.00  0.00      U19   
ATOM   4983  N   NPE U   8      -0.649  -8.128  -3.894  0.00  0.00      U19   
ATOM   4984  CA  NPE U   8      -0.174  -8.848  -5.160  0.00  0.00      U19   
ATOM   4985  HA1 NPE U   8      -0.138  -8.154  -5.987  0.00  0.00      U19   
ATOM   4986  HA2 NPE U   8       0.742  -9.413  -5.076  0.00  0.00      U19   
ATOM   4987  CA5 NPE U   8      -1.488  -6.943  -4.072  0.00  0.00      U19   
ATOM   4988  HA3 NPE U   8      -2.275  -6.873  -3.291  0.00  0.00      U19   
ATOM   4989  HA4 NPE U   8      -1.933  -6.890  -5.089  0.00  0.00      U19   
ATOM   4990  CB  NPE U   8      -0.603  -5.737  -3.877  0.00  0.00      U19   
ATOM   4991  HB1 NPE U   8      -0.238  -5.723  -2.828  0.00  0.00      U19   
ATOM   4992  HB2 NPE U   8       0.243  -5.650  -4.591  0.00  0.00      U19   
ATOM   4993  CG  NPE U   8      -1.474  -4.478  -4.000  0.00  0.00      U19   
ATOM   4994  CD1 NPE U   8      -2.526  -4.128  -3.109  0.00  0.00      U19   
ATOM   4995  HD1 NPE U   8      -2.572  -4.617  -2.147  0.00  0.00      U19   
ATOM   4996  CE1 NPE U   8      -3.216  -2.925  -3.237  0.00  0.00      U19   
ATOM   4997  HE1 NPE U   8      -4.005  -2.661  -2.548  0.00  0.00      U19   
ATOM   4998  CZ1 NPE U   8      -3.076  -2.176  -4.338  0.00  0.00      U19   
ATOM   4999  HZ  NPE U   8      -3.657  -1.285  -4.525  0.00  0.00      U19   
ATOM   5000  CD2 NPE U   8      -1.297  -3.671  -5.206  0.00  0.00      U19   
ATOM   5001  HD2 NPE U   8      -0.499  -3.898  -5.898  0.00  0.00      U19   
ATOM   5002  CE2 NPE U   8      -2.082  -2.474  -5.339  0.00  0.00      U19   
ATOM   5003  HE2 NPE U   8      -2.048  -1.869  -6.233  0.00  0.00      U19   
ATOM   5004  C   NPE U   8      -1.124  -9.857  -5.645  0.00  0.00      U19   
ATOM   5005  O   NPE U   8      -1.675 -10.516  -4.730  0.00  0.00      U19   
ATOM   5006  N   NPE U   9      -1.550  -9.983  -6.997  0.00  0.00      U19   
ATOM   5007  CA  NPE U   9      -1.056  -9.165  -8.173  0.00  0.00      U19   
ATOM   5008  HA1 NPE U   9      -0.075  -8.744  -8.008  0.00  0.00      U19   
ATOM   5009  HA2 NPE U   9      -1.056  -9.891  -8.972  0.00  0.00      U19   
ATOM   5010  CA5 NPE U   9      -2.490 -11.018  -7.334  0.00  0.00      U19   
ATOM   5011  HA3 NPE U   9      -2.851 -10.636  -8.313  0.00  0.00      U19   
ATOM   5012  HA4 NPE U   9      -3.304 -11.117  -6.585  0.00  0.00      U19   
ATOM   5013  CB  NPE U   9      -1.806 -12.306  -7.416  0.00  0.00      U19   
ATOM   5014  HB1 NPE U   9      -0.837 -12.187  -7.946  0.00  0.00      U19   
ATOM   5015  HB2 NPE U   9      -1.449 -12.625  -6.414  0.00  0.00      U19   
ATOM   5016  CG  NPE U   9      -2.712 -13.325  -8.044  0.00  0.00      U19   
ATOM   5017  CD1 NPE U   9      -3.359 -14.260  -7.155  0.00  0.00      U19   
ATOM   5018  HD1 NPE U   9      -3.318 -14.123  -6.085  0.00  0.00      U19   
ATOM   5019  CE1 NPE U   9      -4.232 -15.176  -7.696  0.00  0.00      U19   
ATOM   5020  HE1 NPE U   9      -4.828 -15.799  -7.046  0.00  0.00      U19   
ATOM   5021  CZ1 NPE U   9      -4.460 -15.185  -9.081  0.00  0.00      U19   
ATOM   5022  HZ  NPE U   9      -5.108 -15.888  -9.584  0.00  0.00      U19   
ATOM   5023  CD2 NPE U   9      -3.010 -13.358  -9.387  0.00  0.00      U19   
ATOM   5024  HD2 NPE U   9      -2.687 -12.484  -9.934  0.00  0.00      U19   
ATOM   5025  CE2 NPE U   9      -3.804 -14.344  -9.909  0.00  0.00      U19   
ATOM   5026  HE2 NPE U   9      -4.117 -14.357 -10.943  0.00  0.00      U19   
ATOM   5027  C   NPE U   9      -1.880  -7.999  -8.451  0.00  0.00      U19   
ATOM   5028  O   NPE U   9      -2.564  -7.516  -7.538  0.00  0.00      U19   
ATOM   5029  N   NPE U  10      -1.914  -7.481  -9.748  0.00  0.00      U19   
ATOM   5030  CA  NPE U  10      -1.473  -8.102 -11.018  0.00  0.00      U19   
ATOM   5031  HA1 NPE U  10      -1.145  -7.284 -11.643  0.00  0.00      U19   
ATOM   5032  HA2 NPE U  10      -0.720  -8.847 -10.807  0.00  0.00      U19   
ATOM   5033  CA5 NPE U  10      -2.713  -6.231  -9.998  0.00  0.00      U19   
ATOM   5034  HA3 NPE U  10      -3.706  -6.205  -9.500  0.00  0.00      U19   
ATOM   5035  HA4 NPE U  10      -2.825  -6.076 -11.092  0.00  0.00      U19   
ATOM   5036  CB  NPE U  10      -2.020  -4.965  -9.476  0.00  0.00      U19   
ATOM   5037  HB1 NPE U  10      -1.674  -5.026  -8.422  0.00  0.00      U19   
ATOM   5038  HB2 NPE U  10      -1.207  -4.676 -10.176  0.00  0.00      U19   
ATOM   5039  CG  NPE U  10      -3.000  -3.769  -9.574  0.00  0.00      U19   
ATOM   5040  CD1 NPE U  10      -3.589  -3.381  -8.407  0.00  0.00      U19   
ATOM   5041  HD1 NPE U  10      -3.324  -4.003  -7.565  0.00  0.00      U19   
ATOM   5042  CE1 NPE U  10      -4.523  -2.298  -8.304  0.00  0.00      U19   
ATOM   5043  HE1 NPE U  10      -4.858  -2.064  -7.304  0.00  0.00      U19   
ATOM   5044  CZ1 NPE U  10      -4.813  -1.618  -9.484  0.00  0.00      U19   
ATOM   5045  HZ  NPE U  10      -5.535  -0.817  -9.432  0.00  0.00      U19   
ATOM   5046  CD2 NPE U  10      -3.213  -2.995 -10.663  0.00  0.00      U19   
ATOM   5047  HD2 NPE U  10      -2.738  -3.223 -11.606  0.00  0.00      U19   
ATOM   5048  CE2 NPE U  10      -4.091  -1.904 -10.651  0.00  0.00      U19   
ATOM   5049  HE2 NPE U  10      -4.343  -1.516 -11.627  0.00  0.00      U19   
ATOM   5050  C   NPE U  10      -2.578  -8.944 -11.582  0.00  0.00      U19   
ATOM   5051  O   NPE U  10      -3.257  -9.653 -10.866  0.00  0.00      U19   
ATOM   5052  NT  NPE U  10      -2.985  -8.724 -12.854  0.00  0.00      U19   
ATOM   5053  HT1 NPE U  10      -3.792  -9.186 -13.221  0.00  0.00      U19   
ATOM   5054  HT2 NPE U  10      -2.582  -7.929 -13.307  0.00  0.00      U19   
ATOM   5055  N   NTE U   1      11.113 -12.798  14.763  0.00  0.00      U20   
ATOM   5056  HT1 NTE U   1      10.241 -13.106  15.135  0.00  0.00      U20   
ATOM   5057  CA  NTE U   1      11.138 -12.134  13.443  0.00  0.00      U20   
ATOM   5058  HA1 NTE U   1      12.156 -11.821  13.264  0.00  0.00      U20   
ATOM   5059  HA2 NTE U   1      10.685 -12.818  12.741  0.00  0.00      U20   
ATOM   5060  CA5 NTE U   1      12.154 -13.746  14.893  0.00  0.00      U20   
ATOM   5061  HA3 NTE U   1      13.012 -13.322  14.329  0.00  0.00      U20
[truncated: 5,183,432 more chars]
