# Supplementary material for: Atomic-level engineering and imaging of polypeptoid crystal lattices
Source: Proc Natl Acad Sci U S A. 2019 Oct 21;116(45):22491–9. doi: 10.1073/pnas.1909992116 (PMC6842587; doi:10.1073/pnas.1909992116)
Supplement: Supplementary File [file pnas.1909992116.sd02.txt]

HEADER Nte4-Npe6
REMARK   1 This text file is in a pdb format.  Change the file extension to .pdb to view
ATOM      1  N   NPE U   5     -22.950  -4.554  -0.153  0.00  0.00      U26  N  
ATOM      2  CA  NPE U   5     -22.404  -3.858  -1.301  0.00  0.00      U26  C  
ATOM      3  CA5 NPE U   5     -23.822  -5.687  -0.485  0.00  0.00      U26  C  
ATOM      4  C   NPE U   5     -23.273  -2.624  -1.559  0.00  0.00      U26  C  
ATOM      5  O   NPE U   5     -23.637  -2.025  -0.538  0.00  0.00      U26  O  
ATOM      6  CB  NPE U   5     -23.013  -6.991  -0.779  0.00  0.00      U26  C  
ATOM      7  CG  NPE U   5     -23.788  -8.226  -0.906  0.00  0.00      U26  C  
ATOM      8  CD1 NPE U   5     -24.410  -8.655   0.258  0.00  0.00      U26  C  
ATOM      9  CD2 NPE U   5     -24.174  -8.739  -2.178  0.00  0.00      U26  C  
ATOM     10  CE1 NPE U   5     -25.414  -9.620   0.199  0.00  0.00      U26  C  
ATOM     11  CE2 NPE U   5     -25.000  -9.830  -2.237  0.00  0.00      U26  C  
ATOM     12  CZ1 NPE U   5     -25.637 -10.256  -1.021  0.00  0.00      U26  C  
ATOM     13  HA1 NPE U   5     -21.395  -3.487  -1.193  0.00  0.00      U26  H  
ATOM     14  HA2 NPE U   5     -22.573  -4.536  -2.124  0.00  0.00      U26  H  
ATOM     15  HA3 NPE U   5     -24.370  -5.520  -1.437  0.00  0.00      U26  H  
ATOM     16  HA4 NPE U   5     -24.543  -5.948   0.318  0.00  0.00      U26  H  
ATOM     17  HB1 NPE U   5     -22.489  -6.972  -1.759  0.00  0.00      U26  H  
ATOM     18  HB2 NPE U   5     -22.262  -7.133   0.027  0.00  0.00      U26  H  
ATOM     19  HD1 NPE U   5     -24.086  -8.118   1.137  0.00  0.00      U26  H  
ATOM     20  HD2 NPE U   5     -23.648  -8.406  -3.060  0.00  0.00      U26  H  
ATOM     21  HE1 NPE U   5     -25.928  -9.985   1.076  0.00  0.00      U26  H  
ATOM     22  HE2 NPE U   5     -25.098 -10.471  -3.100  0.00  0.00      U26  H  
ATOM     23  HZ  NPE U   5     -26.321 -11.092  -1.018  0.00  0.00      U26  H  
ATOM     24  N   NPE U   6     -23.549  -2.110  -2.805  0.00  0.00      U26  N  
ATOM     25  CA  NPE U   6     -23.335  -2.835  -4.087  0.00  0.00      U26  C  
ATOM     26  CA5 NPE U   6     -24.142  -0.713  -2.915  0.00  0.00      U26  C  
ATOM     27  C   NPE U   6     -24.344  -3.968  -4.407  0.00  0.00      U26  C  
ATOM     28  O   NPE U   6     -24.677  -4.812  -3.573  0.00  0.00      U26  O  
ATOM     29  CB  NPE U   6     -23.153   0.352  -2.525  0.00  0.00      U26  C  
ATOM     30  CG  NPE U   6     -23.680   1.709  -2.820  0.00  0.00      U26  C  
ATOM     31  CD1 NPE U   6     -24.228   2.618  -1.845  0.00  0.00      U26  C  
ATOM     32  CD2 NPE U   6     -23.975   1.959  -4.144  0.00  0.00      U26  C  
ATOM     33  CE1 NPE U   6     -24.934   3.749  -2.236  0.00  0.00      U26  C  
ATOM     34  CE2 NPE U   6     -24.530   3.202  -4.491  0.00  0.00      U26  C  
ATOM     35  CZ1 NPE U   6     -24.999   4.122  -3.570  0.00  0.00      U26  C  
ATOM     36  HA1 NPE U   6     -23.210  -2.189  -4.943  0.00  0.00      U26  H  
ATOM     37  HA2 NPE U   6     -22.485  -3.501  -4.093  0.00  0.00      U26  H  
ATOM     38  HA3 NPE U   6     -25.073  -0.667  -2.310  0.00  0.00      U26  H  
ATOM     39  HA4 NPE U   6     -24.473  -0.589  -3.969  0.00  0.00      U26  H  
ATOM     40  HB1 NPE U   6     -22.788   0.329  -1.476  0.00  0.00      U26  H  
ATOM     41  HB2 NPE U   6     -22.283   0.240  -3.206  0.00  0.00      U26  H  
ATOM     42  HD1 NPE U   6     -24.222   2.373  -0.794  0.00  0.00      U26  H  
ATOM     43  HD2 NPE U   6     -23.618   1.332  -4.948  0.00  0.00      U26  H  
ATOM     44  HE1 NPE U   6     -25.350   4.385  -1.470  0.00  0.00      U26  H  
ATOM     45  HE2 NPE U   6     -24.600   3.258  -5.567  0.00  0.00      U26  H  
ATOM     46  HZ  NPE U   6     -25.582   4.996  -3.817  0.00  0.00      U26  H  
ATOM     47  N   NPE U   7     -24.863  -4.114  -5.718  0.00  0.00      U26  N  
ATOM     48  CA  NPE U   7     -24.416  -3.307  -6.869  0.00  0.00      U26  C  
ATOM     49  CA5 NPE U   7     -25.756  -5.258  -5.989  0.00  0.00      U26  C  
ATOM     50  C   NPE U   7     -25.214  -2.017  -6.995  0.00  0.00      U26  C  
ATOM     51  O   NPE U   7     -25.657  -1.501  -5.960  0.00  0.00      U26  O  
ATOM     52  CB  NPE U   7     -24.942  -6.479  -6.456  0.00  0.00      U26  C  
ATOM     53  CG  NPE U   7     -25.817  -7.698  -6.691  0.00  0.00      U26  C  
ATOM     54  CD1 NPE U   7     -26.179  -8.511  -5.577  0.00  0.00      U26  C  
ATOM     55  CD2 NPE U   7     -26.364  -8.011  -7.944  0.00  0.00      U26  C  
ATOM     56  CE1 NPE U   7     -26.973  -9.619  -5.722  0.00  0.00      U26  C  
ATOM     57  CE2 NPE U   7     -27.186  -9.137  -8.074  0.00  0.00      U26  C  
ATOM     58  CZ1 NPE U   7     -27.512  -9.910  -6.974  0.00  0.00      U26  C  
ATOM     59  HA1 NPE U   7     -23.361  -3.157  -6.698  0.00  0.00      U26  H  
ATOM     60  HA2 NPE U   7     -24.639  -3.969  -7.693  0.00  0.00      U26  H  
ATOM     61  HA3 NPE U   7     -26.307  -4.934  -6.898  0.00  0.00      U26  H  
ATOM     62  HA4 NPE U   7     -26.563  -5.371  -5.235  0.00  0.00      U26  H  
ATOM     63  HB1 NPE U   7     -24.316  -6.373  -7.368  0.00  0.00      U26  H  
ATOM     64  HB2 NPE U   7     -24.290  -6.773  -5.607  0.00  0.00      U26  H  
ATOM     65  HD1 NPE U   7     -25.869  -8.265  -4.572  0.00  0.00      U26  H  
ATOM     66  HD2 NPE U   7     -26.206  -7.316  -8.756  0.00  0.00      U26  H  
ATOM     67  HE1 NPE U   7     -27.078 -10.196  -4.815  0.00  0.00      U26  H  
ATOM     68  HE2 NPE U   7     -27.555  -9.256  -9.082  0.00  0.00      U26  H  
ATOM     69  HZ  NPE U   7     -28.041 -10.834  -7.160  0.00  0.00      U26  H  
ATOM     70  N   NPE U   8     -25.583  -1.504  -8.268  0.00  0.00      U26  N  
ATOM     71  CA  NPE U   8     -25.411  -2.158  -9.593  0.00  0.00      U26  C  
ATOM     72  CA5 NPE U   8     -26.279  -0.280  -8.335  0.00  0.00      U26  C  
ATOM     73  C   NPE U   8     -26.325  -3.315  -9.840  0.00  0.00      U26  C  
ATOM     74  O   NPE U   8     -26.766  -3.958  -8.949  0.00  0.00      U26  O  
ATOM     75  CB  NPE U   8     -25.360   0.963  -8.506  0.00  0.00      U26  C  
ATOM     76  CG  NPE U   8     -26.259   2.157  -8.722  0.00  0.00      U26  C  
ATOM     77  CD1 NPE U   8     -26.570   3.048  -7.668  0.00  0.00      U26  C  
ATOM     78  CD2 NPE U   8     -26.675   2.426 -10.007  0.00  0.00      U26  C  
ATOM     79  CE1 NPE U   8     -27.422   4.145  -7.913  0.00  0.00      U26  C  
ATOM     80  CE2 NPE U   8     -27.487   3.568 -10.308  0.00  0.00      U26  C  
ATOM     81  CZ1 NPE U   8     -27.919   4.392  -9.214  0.00  0.00      U26  C  
ATOM     82  HA1 NPE U   8     -25.526  -1.390 -10.344  0.00  0.00      U26  H  
ATOM     83  HA2 NPE U   8     -24.413  -2.571  -9.575  0.00  0.00      U26  H  
ATOM     84  HA3 NPE U   8     -26.889   0.012  -7.454  0.00  0.00      U26  H  
ATOM     85  HA4 NPE U   8     -26.961  -0.377  -9.207  0.00  0.00      U26  H  
ATOM     86  HB1 NPE U   8     -24.774   1.110  -7.573  0.00  0.00      U26  H  
ATOM     87  HB2 NPE U   8     -24.621   0.897  -9.333  0.00  0.00      U26  H  
ATOM     88  HD1 NPE U   8     -26.185   2.858  -6.677  0.00  0.00      U26  H  
ATOM     89  HD2 NPE U   8     -26.495   1.771 -10.847  0.00  0.00      U26  H  
ATOM     90  HE1 NPE U   8     -27.906   4.721  -7.137  0.00  0.00      U26  H  
ATOM     91  HE2 NPE U   8     -27.715   3.804 -11.337  0.00  0.00      U26  H  
ATOM     92  HZ  NPE U   8     -28.508   5.252  -9.494  0.00  0.00      U26  H  
ATOM     93  N   NPE U   9     -26.674  -3.682 -11.113  0.00  0.00      U26  N  
ATOM     94  CA  NPE U   9     -26.183  -2.964 -12.333  0.00  0.00      U26  C  
ATOM     95  CA5 NPE U   9     -27.392  -4.920 -11.380  0.00  0.00      U26  C  
ATOM     96  C   NPE U   9     -27.093  -1.814 -12.716  0.00  0.00      U26  C  
ATOM     97  O   NPE U   9     -27.694  -1.194 -11.838  0.00  0.00      U26  O  
ATOM     98  CB  NPE U   9     -26.600  -6.068 -11.935  0.00  0.00      U26  C  
ATOM     99  CG  NPE U   9     -27.595  -7.155 -12.260  0.00  0.00      U26  C  
ATOM    100  CD1 NPE U   9     -27.890  -7.494 -13.569  0.00  0.00      U26  C  
ATOM    101  CD2 NPE U   9     -28.233  -7.741 -11.199  0.00  0.00      U26  C  
ATOM    102  CE1 NPE U   9     -28.844  -8.515 -13.844  0.00  0.00      U26  C  
ATOM    103  CE2 NPE U   9     -29.183  -8.726 -11.398  0.00  0.00      U26  C  
ATOM    104  CZ1 NPE U   9     -29.448  -9.144 -12.733  0.00  0.00      U26  C  
ATOM    105  HA1 NPE U   9     -25.169  -2.602 -12.250  0.00  0.00      U26  H  
ATOM    106  HA2 NPE U   9     -26.174  -3.631 -13.182  0.00  0.00      U26  H  
ATOM    107  HA3 NPE U   9     -28.258  -4.676 -12.030  0.00  0.00      U26  H  
ATOM    108  HA4 NPE U   9     -27.878  -5.217 -10.426  0.00  0.00      U26  H  
ATOM    109  HB1 NPE U   9     -26.065  -5.866 -12.888  0.00  0.00      U26  H  
ATOM    110  HB2 NPE U   9     -25.839  -6.459 -11.227  0.00  0.00      U26  H  
ATOM    111  HD1 NPE U   9     -27.489  -6.915 -14.388  0.00  0.00      U26  H  
ATOM    112  HD2 NPE U   9     -28.111  -7.409 -10.178  0.00  0.00      U26  H  
ATOM    113  HE1 NPE U   9     -29.151  -8.738 -14.855  0.00  0.00      U26  H  
ATOM    114  HE2 NPE U   9     -29.616  -9.247 -10.557  0.00  0.00      U26  H  
ATOM    115  HZ  NPE U   9     -30.195  -9.913 -12.855  0.00  0.00      U26  H  
ATOM    116  N   NPE U  10     -27.185  -1.433 -14.058  0.00  0.00      U26  N  
ATOM    117  CA  NPE U  10     -26.650  -2.181 -15.307  0.00  0.00      U26  C  
ATOM    118  CA5 NPE U  10     -27.913  -0.191 -14.426  0.00  0.00      U26  C  
ATOM    119  C   NPE U  10     -27.818  -2.936 -15.847  0.00  0.00      U26  C  
ATOM    120  O   NPE U  10     -28.371  -3.698 -15.045  0.00  0.00      U26  O  
ATOM    121  CB  NPE U  10     -26.974   1.002 -14.271  0.00  0.00      U26  C  
ATOM    122  CG  NPE U  10     -27.703   2.331 -14.458  0.00  0.00      U26  C  
ATOM    123  CD1 NPE U  10     -28.549   2.832 -13.406  0.00  0.00      U26  C  
ATOM    124  CD2 NPE U  10     -27.698   3.044 -15.654  0.00  0.00      U26  C  
ATOM    125  CE1 NPE U  10     -29.189   4.080 -13.522  0.00  0.00      U26  C  
ATOM    126  CE2 NPE U  10     -28.230   4.312 -15.710  0.00  0.00      U26  C  
ATOM    127  CZ1 NPE U  10     -29.053   4.779 -14.706  0.00  0.00      U26  C  
ATOM    128  NT  NPE U  10     -28.047  -3.157 -17.151  0.00  0.00      U26  N  
ATOM    129  HA1 NPE U  10     -26.466  -1.417 -16.047  0.00  0.00      U26  H  
ATOM    130  HA2 NPE U  10     -25.865  -2.898 -15.116  0.00  0.00      U26  H  
ATOM    131  HA3 NPE U  10     -28.789  -0.190 -13.742  0.00  0.00      U26  H  
ATOM    132  HA4 NPE U  10     -28.134  -0.237 -15.514  0.00  0.00      U26  H  
ATOM    133  HB1 NPE U  10     -26.403   1.011 -13.318  0.00  0.00      U26  H  
ATOM    134  HB2 NPE U  10     -26.240   0.806 -15.081  0.00  0.00      U26  H  
ATOM    135  HD1 NPE U  10     -28.735   2.113 -12.621  0.00  0.00      U26  H  
ATOM    136  HD2 NPE U  10     -27.071   2.631 -16.430  0.00  0.00      U26  H  
ATOM    137  HE1 NPE U  10     -29.849   4.433 -12.744  0.00  0.00      U26  H  
ATOM    138  HE2 NPE U  10     -27.935   4.860 -16.593  0.00  0.00      U26  H  
ATOM    139  HZ  NPE U  10     -29.426   5.791 -14.659  0.00  0.00      U26  H  
ATOM    140  HT1 NPE U  10     -27.482  -2.591 -17.751  0.00  0.00      U26  H  
ATOM    141  HT2 NPE U  10     -28.750  -3.819 -17.411  0.00  0.00      U26  H  
END
HEADER Nte4-NpBrpe6
ATOM      1  N   NPBEU   5     -15.390  -3.419  -1.874  0.00  0.00      U45  N  
ATOM      2  CA  NPBEU   5     -15.104  -2.533  -3.050  0.00  0.00      U45  C  
ATOM      3  CA5 NPBEU   5     -16.463  -4.442  -2.029  0.00  0.00      U45  C  
ATOM      4  C   NPBEU   5     -16.012  -1.369  -3.188  0.00  0.00      U45  C  
ATOM      5  O   NPBEU   5     -16.120  -0.660  -2.206  0.00  0.00      U45  O  
ATOM      6  CB  NPBEU   5     -15.765  -5.713  -2.275  0.00  0.00      U45  C  
ATOM      7  CG  NPBEU   5     -16.647  -6.790  -2.985  0.00  0.00      U45  C  
ATOM      8  CD1 NPBEU   5     -17.290  -7.715  -2.186  0.00  0.00      U45  C  
ATOM      9  CD2 NPBEU   5     -16.695  -6.875  -4.408  0.00  0.00      U45  C  
ATOM     10  CE1 NPBEU   5     -17.884  -8.812  -2.738  0.00  0.00      U45  C  
ATOM     11  CE2 NPBEU   5     -17.344  -7.926  -4.947  0.00  0.00      U45  C  
ATOM     12  CZ1 NPBEU   5     -17.974  -8.903  -4.108  0.00  0.00      U45  C  
ATOM     13  BRH NPBEU   5     -18.879 -10.428  -4.905  0.00  0.00      U45  B  
ATOM     14  HA1 NPBEU   5     -14.144  -2.051  -2.938  0.00  0.00      U45  H  
ATOM     15  HA2 NPBEU   5     -15.115  -3.183  -3.913  0.00  0.00      U45  H  
ATOM     16  HA3 NPBEU   5     -17.019  -4.207  -2.962  0.00  0.00      U45  H  
ATOM     17  HA4 NPBEU   5     -17.203  -4.513  -1.203  0.00  0.00      U45  H  
ATOM     18  HB1 NPBEU   5     -14.922  -5.504  -2.968  0.00  0.00      U45  H  
ATOM     19  HB2 NPBEU   5     -15.242  -5.978  -1.331  0.00  0.00      U45  H  
ATOM     20  HD1 NPBEU   5     -17.227  -7.665  -1.109  0.00  0.00      U45  H  
ATOM     21  HD2 NPBEU   5     -16.163  -6.222  -5.084  0.00  0.00      U45  H  
ATOM     22  HE1 NPBEU   5     -18.268  -9.673  -2.211  0.00  0.00      U45  H  
ATOM     23  HE2 NPBEU   5     -17.274  -8.081  -6.013  0.00  0.00      U45  H  
ATOM     24  N   NPBEU   6     -16.683  -1.049  -4.378  0.00  0.00      U45  N  
ATOM     25  CA  NPBEU   6     -16.330  -1.576  -5.704  0.00  0.00      U45  C  
ATOM     26  CA5 NPBEU   6     -17.522   0.131  -4.463  0.00  0.00      U45  C  
ATOM     27  C   NPBEU   6     -17.199  -2.757  -6.000  0.00  0.00      U45  C  
ATOM     28  O   NPBEU   6     -17.488  -3.609  -5.114  0.00  0.00      U45  O  
ATOM     29  CB  NPBEU   6     -16.617   1.425  -4.591  0.00  0.00      U45  C  
ATOM     30  CG  NPBEU   6     -17.510   2.484  -5.314  0.00  0.00      U45  C  
ATOM     31  CD1 NPBEU   6     -18.426   3.319  -4.583  0.00  0.00      U45  C  
ATOM     32  CD2 NPBEU   6     -17.483   2.723  -6.705  0.00  0.00      U45  C  
ATOM     33  CE1 NPBEU   6     -19.106   4.416  -5.148  0.00  0.00      U45  C  
ATOM     34  CE2 NPBEU   6     -18.197   3.781  -7.302  0.00  0.00      U45  C  
ATOM     35  CZ1 NPBEU   6     -18.952   4.683  -6.517  0.00  0.00      U45  C  
ATOM     36  BRH NPBEU   6     -19.792   6.236  -7.278  0.00  0.00      U45  B  
ATOM     37  HA1 NPBEU   6     -16.482  -0.793  -6.432  0.00  0.00      U45  H  
ATOM     38  HA2 NPBEU   6     -15.288  -1.853  -5.755  0.00  0.00      U45  H  
ATOM     39  HA3 NPBEU   6     -18.305   0.258  -3.685  0.00  0.00      U45  H  
ATOM     40  HA4 NPBEU   6     -18.085   0.012  -5.413  0.00  0.00      U45  H  
ATOM     41  HB1 NPBEU   6     -16.199   1.850  -3.654  0.00  0.00      U45  H  
ATOM     42  HB2 NPBEU   6     -15.828   1.225  -5.348  0.00  0.00      U45  H  
ATOM     43  HD1 NPBEU   6     -18.407   3.278  -3.504  0.00  0.00      U45  H  
ATOM     44  HD2 NPBEU   6     -17.017   2.068  -7.426  0.00  0.00      U45  H  
ATOM     45  HE1 NPBEU   6     -19.724   5.087  -4.570  0.00  0.00      U45  H  
ATOM     46  HE2 NPBEU   6     -18.125   3.901  -8.373  0.00  0.00      U45  H  
ATOM     47  N   NPBEU   7     -17.501  -3.065  -7.297  0.00  0.00      U45  N  
ATOM     48  CA  NPBEU   7     -16.933  -2.399  -8.500  0.00  0.00      U45  C  
ATOM     49  CA5 NPBEU   7     -18.376  -4.160  -7.661  0.00  0.00      U45  C  
ATOM     50  C   NPBEU   7     -17.914  -1.355  -8.891  0.00  0.00      U45  C  
ATOM     51  O   NPBEU   7     -18.682  -0.794  -8.060  0.00  0.00      U45  O  
ATOM     52  CB  NPBEU   7     -17.564  -5.449  -7.982  0.00  0.00      U45  C  
ATOM     53  CG  NPBEU   7     -18.412  -6.389  -8.798  0.00  0.00      U45  C  
ATOM     54  CD1 NPBEU   7     -19.114  -7.415  -8.141  0.00  0.00      U45  C  
ATOM     55  CD2 NPBEU   7     -18.607  -6.156 -10.165  0.00  0.00      U45  C  
ATOM     56  CE1 NPBEU   7     -19.895  -8.344  -8.801  0.00  0.00      U45  C  
ATOM     57  CE2 NPBEU   7     -19.357  -7.047 -10.902  0.00  0.00      U45  C  
ATOM     58  CZ1 NPBEU   7     -20.030  -8.096 -10.198  0.00  0.00      U45  C  
ATOM     59  BRH NPBEU   7     -21.153  -9.303 -11.201  0.00  0.00      U45  B  
ATOM     60  HA1 NPBEU   7     -16.015  -1.871  -8.288  0.00  0.00      U45  H  
ATOM     61  HA2 NPBEU   7     -16.897  -3.124  -9.299  0.00  0.00      U45  H  
ATOM     62  HA3 NPBEU   7     -19.004  -3.908  -8.543  0.00  0.00      U45  H  
ATOM     63  HA4 NPBEU   7     -19.067  -4.350  -6.812  0.00  0.00      U45  H  
ATOM     64  HB1 NPBEU   7     -16.649  -5.303  -8.595  0.00  0.00      U45  H  
ATOM     65  HB2 NPBEU   7     -17.337  -5.910  -6.997  0.00  0.00      U45  H  
ATOM     66  HD1 NPBEU   7     -18.878  -7.580  -7.099  0.00  0.00      U45  H  
ATOM     67  HD2 NPBEU   7     -17.980  -5.347 -10.511  0.00  0.00      U45  H  
ATOM     68  HE1 NPBEU   7     -20.435  -9.149  -8.325  0.00  0.00      U45  H  
ATOM     69  HE2 NPBEU   7     -19.475  -6.967 -11.972  0.00  0.00      U45  H  
ATOM     70  N   NPBEU   8     -17.971  -0.890 -10.162  0.00  0.00      U45  N  
ATOM     71  CA  NPBEU   8     -17.203  -1.410 -11.308  0.00  0.00      U45  C  
ATOM     72  CA5 NPBEU   8     -18.870   0.205 -10.595  0.00  0.00      U45  C  
ATOM     73  C   NPBEU   8     -18.029  -2.535 -11.938  0.00  0.00      U45  C  
ATOM     74  O   NPBEU   8     -18.873  -3.071 -11.230  0.00  0.00      U45  O  
ATOM     75  CB  NPBEU   8     -18.077   1.577 -10.757  0.00  0.00      U45  C  
ATOM     76  CG  NPBEU   8     -19.098   2.601 -11.352  0.00  0.00      U45  C  
ATOM     77  CD1 NPBEU   8     -19.838   3.493 -10.542  0.00  0.00      U45  C  
ATOM     78  CD2 NPBEU   8     -19.204   2.738 -12.755  0.00  0.00      U45  C  
ATOM     79  CE1 NPBEU   8     -20.648   4.521 -11.036  0.00  0.00      U45  C  
ATOM     80  CE2 NPBEU   8     -20.072   3.696 -13.298  0.00  0.00      U45  C  
ATOM     81  CZ1 NPBEU   8     -20.790   4.588 -12.437  0.00  0.00      U45  C  
ATOM     82  BRH NPBEU   8     -21.780   6.030 -13.361  0.00  0.00      U45  B  
ATOM     83  HA1 NPBEU   8     -17.087  -0.592 -12.003  0.00  0.00      U45  H  
ATOM     84  HA2 NPBEU   8     -16.241  -1.811 -11.028  0.00  0.00      U45  H  
ATOM     85  HA3 NPBEU   8     -19.703   0.382  -9.881  0.00  0.00      U45  H  
ATOM     86  HA4 NPBEU   8     -19.278   0.029 -11.613  0.00  0.00      U45  H  
ATOM     87  HB1 NPBEU   8     -17.710   2.023  -9.808  0.00  0.00      U45  H  
ATOM     88  HB2 NPBEU   8     -17.206   1.404 -11.426  0.00  0.00      U45  H  
ATOM     89  HD1 NPBEU   8     -19.784   3.363  -9.471  0.00  0.00      U45  H  
ATOM     90  HD2 NPBEU   8     -18.611   2.141 -13.432  0.00  0.00      U45  H  
ATOM     91  HE1 NPBEU   8     -21.244   5.177 -10.419  0.00  0.00      U45  H  
ATOM     92  HE2 NPBEU   8     -20.144   3.954 -14.344  0.00  0.00      U45  H  
ATOM     93  N   NPBEU   9     -17.757  -2.824 -13.207  0.00  0.00      U45  N  
ATOM     94  CA  NPBEU   9     -16.852  -1.990 -14.130  0.00  0.00      U45  C  
ATOM     95  CA5 NPBEU   9     -18.470  -3.876 -13.927  0.00  0.00      U45  C  
ATOM     96  C   NPBEU   9     -17.584  -0.850 -14.827  0.00  0.00      U45  C  
ATOM     97  O   NPBEU   9     -18.467  -0.219 -14.257  0.00  0.00      U45  O  
ATOM     98  CB  NPBEU   9     -17.503  -5.032 -14.297  0.00  0.00      U45  C  
ATOM     99  CG  NPBEU   9     -18.213  -6.209 -14.850  0.00  0.00      U45  C  
ATOM    100  CD1 NPBEU   9     -18.779  -5.971 -16.141  0.00  0.00      U45  C  
ATOM    101  CD2 NPBEU   9     -18.075  -7.534 -14.363  0.00  0.00      U45  C  
ATOM    102  CE1 NPBEU   9     -19.261  -7.069 -16.833  0.00  0.00      U45  C  
ATOM    103  CE2 NPBEU   9     -18.625  -8.628 -15.000  0.00  0.00      U45  C  
ATOM    104  CZ1 NPBEU   9     -19.253  -8.392 -16.276  0.00  0.00      U45  C  
ATOM    105  BRH NPBEU   9     -20.121  -9.883 -17.242  0.00  0.00      U45  B  
ATOM    106  HA1 NPBEU   9     -15.959  -1.643 -13.631  0.00  0.00      U45  H  
ATOM    107  HA2 NPBEU   9     -16.600  -2.660 -14.938  0.00  0.00      U45  H  
ATOM    108  HA3 NPBEU   9     -18.983  -3.391 -14.785  0.00  0.00      U45  H  
ATOM    109  HA4 NPBEU   9     -19.161  -4.339 -13.192  0.00  0.00      U45  H  
ATOM    110  HB1 NPBEU   9     -16.621  -4.824 -14.941  0.00  0.00      U45  H  
ATOM    111  HB2 NPBEU   9     -16.951  -5.301 -13.372  0.00  0.00      U45  H  
ATOM    112  HD1 NPBEU   9     -18.633  -4.978 -16.541  0.00  0.00      U45  H  
ATOM    113  HD2 NPBEU   9     -17.545  -7.682 -13.433  0.00  0.00      U45  H  
ATOM    114  HE1 NPBEU   9     -19.733  -6.904 -17.790  0.00  0.00      U45  H  
ATOM    115  HE2 NPBEU   9     -18.621  -9.633 -14.602  0.00  0.00      U45  H  
ATOM    116  N   NPBEU  10     -17.220  -0.567 -16.128  0.00  0.00      U45  N  
ATOM    117  CA  NPBEU  10     -16.377  -1.425 -16.978  0.00  0.00      U45  C  
ATOM    118  CA5 NPBEU  10     -17.846   0.607 -16.792  0.00  0.00      U45  C  
ATOM    119  C   NPBEU  10     -17.027  -2.686 -17.399  0.00  0.00      U45  C  
ATOM    120  O   NPBEU  10     -18.251  -2.710 -17.337  0.00  0.00      U45  O  
ATOM    121  CB  NPBEU  10     -17.006   1.918 -16.709  0.00  0.00      U45  C  
ATOM    122  CG  NPBEU  10     -17.820   3.194 -17.208  0.00  0.00      U45  C  
ATOM    123  CD1 NPBEU  10     -18.236   4.256 -16.358  0.00  0.00      U45  C  
ATOM    124  CD2 NPBEU  10     -18.133   3.275 -18.596  0.00  0.00      U45  C  
ATOM    125  CE1 NPBEU  10     -19.048   5.295 -16.914  0.00  0.00      U45  C  
ATOM    126  CE2 NPBEU  10     -18.881   4.344 -19.083  0.00  0.00      U45  C  
ATOM    127  CZ1 NPBEU  10     -19.315   5.302 -18.232  0.00  0.00      U45  C  
ATOM    128  NT  NPBEU  10     -16.227  -3.655 -17.922  0.00  0.00      U45  N  
ATOM    129  BRH NPBEU  10     -20.300   6.713 -18.987  0.00  0.00      U45  B  
ATOM    130  HA1 NPBEU  10     -16.247  -0.889 -17.906  0.00  0.00      U45  H  
ATOM    131  HA2 NPBEU  10     -15.462  -1.654 -16.453  0.00  0.00      U45  H  
ATOM    132  HA3 NPBEU  10     -18.839   0.813 -16.339  0.00  0.00      U45  H  
ATOM    133  HA4 NPBEU  10     -17.911   0.364 -17.874  0.00  0.00      U45  H  
ATOM    134  HB1 NPBEU  10     -16.813   2.002 -15.618  0.00  0.00      U45  H  
ATOM    135  HB2 NPBEU  10     -16.075   1.817 -17.306  0.00  0.00      U45  H  
ATOM    136  HD1 NPBEU  10     -17.954   4.302 -15.316  0.00  0.00      U45  H  
ATOM    137  HD2 NPBEU  10     -17.848   2.506 -19.299  0.00  0.00      U45  H  
ATOM    138  HE1 NPBEU  10     -19.318   6.099 -16.245  0.00  0.00      U45  H  
ATOM    139  HE2 NPBEU  10     -19.178   4.309 -20.120  0.00  0.00      U45  H  
ATOM    140  HT1 NPBEU  10     -16.681  -4.382 -18.437  0.00  0.00      U45  H  
ATOM    141  HT2 NPBEU  10     -15.239  -3.548 -18.035  0.00  0.00      U45  H  
END
HEADER Nte4-NpMepe6
ATOM      1  N   NPEPU   5     -27.126  -4.123   1.171  0.00  0.00      U2   N  
ATOM      2  CA  NPEPU   5     -26.807  -3.450  -0.113  0.00  0.00      U2   C  
ATOM      3  CA5 NPEPU   5     -27.924  -5.355   1.041  0.00  0.00      U2   C  
ATOM      4  C   NPEPU   5     -27.771  -2.317  -0.370  0.00  0.00      U2   C  
ATOM      5  O   NPEPU   5     -28.182  -1.668   0.589  0.00  0.00      U2   O  
ATOM      6  CB  NPEPU   5     -27.016  -6.595   0.952  0.00  0.00      U2   C  
ATOM      7  CG  NPEPU   5     -27.857  -7.840   0.895  0.00  0.00      U2   C  
ATOM      8  CD1 NPEPU   5     -28.162  -8.550   2.068  0.00  0.00      U2   C  
ATOM      9  CD2 NPEPU   5     -28.363  -8.302  -0.330  0.00  0.00      U2   C  
ATOM     10  CE1 NPEPU   5     -28.955  -9.705   2.014  0.00  0.00      U2   C  
ATOM     11  CE2 NPEPU   5     -29.151  -9.459  -0.382  0.00  0.00      U2   C  
ATOM     12  CZ  NPEPU   5     -29.456 -10.166   0.788  0.00  0.00      U2   C  
ATOM     13  CH1 NPEPU   5     -30.311 -11.392   0.707  0.00  0.00      U2   C  
ATOM     14  HA1 NPEPU   5     -25.813  -3.029  -0.080  0.00  0.00      U2   H  
ATOM     15  HA2 NPEPU   5     -26.901  -4.180  -0.904  0.00  0.00      U2   H  
ATOM     16  HA3 NPEPU   5     -28.519  -5.300   0.104  0.00  0.00      U2   H  
ATOM     17  HA4 NPEPU   5     -28.604  -5.475   1.911  0.00  0.00      U2   H  
ATOM     18  HB1 NPEPU   5     -26.381  -6.549   0.042  0.00  0.00      U2   H  
ATOM     19  HB2 NPEPU   5     -26.349  -6.653   1.838  0.00  0.00      U2   H  
ATOM     20  HD1 NPEPU   5     -27.782  -8.198   3.015  0.00  0.00      U2   H  
ATOM     21  HD2 NPEPU   5     -28.144  -7.756  -1.237  0.00  0.00      U2   H  
ATOM     22  HE1 NPEPU   5     -29.185 -10.245   2.921  0.00  0.00      U2   H  
ATOM     23  HE2 NPEPU   5     -29.533  -9.812  -1.328  0.00  0.00      U2   H  
ATOM     24  HH1 NPEPU   5     -31.251 -11.138   0.171  0.00  0.00      U2   H  
ATOM     25  HH2 NPEPU   5     -29.759 -12.180   0.151  0.00  0.00      U2   H  
ATOM     26  HH3 NPEPU   5     -30.562 -11.754   1.727  0.00  0.00      U2   H  
ATOM     27  N   NPEPU   6     -28.177  -1.995  -1.639  0.00  0.00      U2   N  
ATOM     28  CA  NPEPU   6     -27.851  -2.740  -2.882  0.00  0.00      U2   C  
ATOM     29  CA5 NPEPU   6     -28.929  -0.746  -1.846  0.00  0.00      U2   C  
ATOM     30  C   NPEPU   6     -28.811  -3.889  -3.091  0.00  0.00      U2   C  
ATOM     31  O   NPEPU   6     -29.162  -4.548  -2.115  0.00  0.00      U2   O  
ATOM     32  CB  NPEPU   6     -27.963   0.431  -2.081  0.00  0.00      U2   C  
ATOM     33  CG  NPEPU   6     -28.711   1.734  -2.094  0.00  0.00      U2   C  
ATOM     34  CD1 NPEPU   6     -28.678   2.588  -0.979  0.00  0.00      U2   C  
ATOM     35  CD2 NPEPU   6     -29.448   2.121  -3.224  0.00  0.00      U2   C  
ATOM     36  CE1 NPEPU   6     -29.360   3.811  -0.998  0.00  0.00      U2   C  
ATOM     37  CE2 NPEPU   6     -30.130   3.344  -3.242  0.00  0.00      U2   C  
ATOM     38  CZ  NPEPU   6     -30.093   4.198  -2.129  0.00  0.00      U2   C  
ATOM     39  CH1 NPEPU   6     -30.820   5.505  -2.168  0.00  0.00      U2   C  
ATOM     40  HA1 NPEPU   6     -27.942  -2.053  -3.710  0.00  0.00      U2   H  
ATOM     41  HA2 NPEPU   6     -26.855  -3.155  -2.822  0.00  0.00      U2   H  
ATOM     42  HA3 NPEPU   6     -29.565  -0.518  -0.966  0.00  0.00      U2   H  
ATOM     43  HA4 NPEPU   6     -29.563  -0.854  -2.751  0.00  0.00      U2   H  
ATOM     44  HB1 NPEPU   6     -27.200   0.462  -1.274  0.00  0.00      U2   H  
ATOM     45  HB2 NPEPU   6     -27.433   0.316  -3.051  0.00  0.00      U2   H  
ATOM     46  HD1 NPEPU   6     -28.112   2.299  -0.106  0.00  0.00      U2   H  
ATOM     47  HD2 NPEPU   6     -29.482   1.470  -4.086  0.00  0.00      U2   H  
ATOM     48  HE1 NPEPU   6     -29.316   4.468  -0.142  0.00  0.00      U2   H  
ATOM     49  HE2 NPEPU   6     -30.694   3.638  -4.115  0.00  0.00      U2   H  
ATOM     50  HH1 NPEPU   6     -30.937   5.908  -1.139  0.00  0.00      U2   H  
ATOM     51  HH2 NPEPU   6     -30.237   6.219  -2.789  0.00  0.00      U2   H  
ATOM     52  HH3 NPEPU   6     -31.825   5.349  -2.615  0.00  0.00      U2   H  
ATOM     53  N   NPEPU   7     -29.289  -4.205  -4.337  0.00  0.00      U2   N  
ATOM     54  CA  NPEPU   7     -28.961  -3.512  -5.608  0.00  0.00      U2   C  
ATOM     55  CA5 NPEPU   7     -30.175  -5.372  -4.487  0.00  0.00      U2   C  
ATOM     56  C   NPEPU   7     -29.919  -2.371  -5.840  0.00  0.00      U2   C  
ATOM     57  O   NPEPU   7     -30.305  -1.717  -4.873  0.00  0.00      U2   O  
ATOM     58  CB  NPEPU   7     -29.363  -6.664  -4.667  0.00  0.00      U2   C  
ATOM     59  CG  NPEPU   7     -30.284  -7.848  -4.746  0.00  0.00      U2   C  
ATOM     60  CD1 NPEPU   7     -30.773  -8.440  -3.571  0.00  0.00      U2   C  
ATOM     61  CD2 NPEPU   7     -30.667  -8.384  -5.986  0.00  0.00      U2   C  
ATOM     62  CE1 NPEPU   7     -31.606  -9.565  -3.632  0.00  0.00      U2   C  
ATOM     63  CE2 NPEPU   7     -31.499  -9.509  -6.046  0.00  0.00      U2   C  
ATOM     64  CZ  NPEPU   7     -31.974 -10.109  -4.871  0.00  0.00      U2   C  
ATOM     65  CH1 NPEPU   7     -32.848 -11.321  -4.951  0.00  0.00      U2   C  
ATOM     66  HA1 NPEPU   7     -27.962  -3.103  -5.575  0.00  0.00      U2   H  
ATOM     67  HA2 NPEPU   7     -29.067  -4.229  -6.408  0.00  0.00      U2   H  
ATOM     68  HA3 NPEPU   7     -30.800  -5.234  -5.396  0.00  0.00      U2   H  
ATOM     69  HA4 NPEPU   7     -30.827  -5.484  -3.594  0.00  0.00      U2   H  
ATOM     70  HB1 NPEPU   7     -28.749  -6.616  -5.592  0.00  0.00      U2   H  
ATOM     71  HB2 NPEPU   7     -28.676  -6.812  -3.806  0.00  0.00      U2   H  
ATOM     72  HD1 NPEPU   7     -30.494  -8.025  -2.614  0.00  0.00      U2   H  
ATOM     73  HD2 NPEPU   7     -30.304  -7.930  -6.897  0.00  0.00      U2   H  
ATOM     74  HE1 NPEPU   7     -31.964 -10.022  -2.721  0.00  0.00      U2   H  
ATOM     75  HE2 NPEPU   7     -31.774  -9.928  -7.003  0.00  0.00      U2   H  
ATOM     76  HH1 NPEPU   7     -33.579 -11.191  -5.778  0.00  0.00      U2   H  
ATOM     77  HH2 NPEPU   7     -32.206 -12.206  -5.148  0.00  0.00      U2   H  
ATOM     78  HH3 NPEPU   7     -33.400 -11.454  -3.996  0.00  0.00      U2   H  
ATOM     79  N   NPEPU   8     -30.359  -2.057  -7.098  0.00  0.00      U2   N  
ATOM     80  CA  NPEPU   8     -29.977  -2.745  -8.355  0.00  0.00      U2   C  
ATOM     81  CA5 NPEPU   8     -31.252  -0.898  -7.272  0.00  0.00      U2   C  
ATOM     82  C   NPEPU   8     -30.926  -3.887  -8.634  0.00  0.00      U2   C  
ATOM     83  O   NPEPU   8     -31.342  -4.555  -7.688  0.00  0.00      U2   O  
ATOM     84  CB  NPEPU   8     -30.448   0.412  -7.325  0.00  0.00      U2   C  
ATOM     85  CG  NPEPU   8     -31.371   1.590  -7.457  0.00  0.00      U2   C  
ATOM     86  CD1 NPEPU   8     -31.958   2.163  -6.318  0.00  0.00      U2   C  
ATOM     87  CD2 NPEPU   8     -31.651   2.145  -8.716  0.00  0.00      U2   C  
ATOM     88  CE1 NPEPU   8     -32.787   3.286  -6.432  0.00  0.00      U2   C  
ATOM     89  CE2 NPEPU   8     -32.479   3.269  -8.830  0.00  0.00      U2   C  
ATOM     90  CZ  NPEPU   8     -33.050   3.852  -7.690  0.00  0.00      U2   C  
ATOM     91  CH1 NPEPU   8     -33.929   5.054  -7.829  0.00  0.00      U2   C  
ATOM     92  HA1 NPEPU   8     -30.049  -2.021  -9.154  0.00  0.00      U2   H  
ATOM     93  HA2 NPEPU   8     -28.982  -3.155  -8.285  0.00  0.00      U2   H  
ATOM     94  HA3 NPEPU   8     -31.975  -0.838  -6.430  0.00  0.00      U2   H  
ATOM     95  HA4 NPEPU   8     -31.797  -1.002  -8.235  0.00  0.00      U2   H  
ATOM     96  HB1 NPEPU   8     -29.854   0.535  -6.394  0.00  0.00      U2   H  
ATOM     97  HB2 NPEPU   8     -29.742   0.404  -8.183  0.00  0.00      U2   H  
ATOM     98  HD1 NPEPU   8     -31.761   1.737  -5.345  0.00  0.00      U2   H  
ATOM     99  HD2 NPEPU   8     -31.210   1.707  -9.600  0.00  0.00      U2   H  
ATOM    100  HE1 NPEPU   8     -33.227   3.724  -5.548  0.00  0.00      U2   H  
ATOM    101  HE2 NPEPU   8     -32.678   3.699  -9.800  0.00  0.00      U2   H  
ATOM    102  HH1 NPEPU   8     -34.204   5.447  -6.827  0.00  0.00      U2   H  
ATOM    103  HH2 NPEPU   8     -33.386   5.836  -8.402  0.00  0.00      U2   H  
ATOM    104  HH3 NPEPU   8     -34.851   4.760  -8.376  0.00  0.00      U2   H  
ATOM    105  N   NPEPU   9     -31.322  -4.181  -9.912  0.00  0.00      U2   N  
ATOM    106  CA  NPEPU   9     -30.924  -3.443 -11.134  0.00  0.00      U2   C  
ATOM    107  CA5 NPEPU   9     -32.184  -5.352 -10.151  0.00  0.00      U2   C  
ATOM    108  C   NPEPU   9     -31.895  -2.317 -11.408  0.00  0.00      U2   C  
ATOM    109  O   NPEPU   9     -32.455  -1.765 -10.463  0.00  0.00      U2   O  
ATOM    110  CB  NPEPU   9     -31.355  -6.645 -10.247  0.00  0.00      U2   C  
ATOM    111  CG  NPEPU   9     -32.260  -7.840 -10.381  0.00  0.00      U2   C  
ATOM    112  CD1 NPEPU   9     -32.520  -8.415 -11.636  0.00  0.00      U2   C  
ATOM    113  CD2 NPEPU   9     -32.850  -8.406  -9.241  0.00  0.00      U2   C  
ATOM    114  CE1 NPEPU   9     -33.346  -9.542 -11.745  0.00  0.00      U2   C  
ATOM    115  CE2 NPEPU   9     -33.666  -9.540  -9.349  0.00  0.00      U2   C  
ATOM    116  CZ  NPEPU   9     -33.920 -10.118 -10.601  0.00  0.00      U2   C  
ATOM    117  CH1 NPEPU   9     -34.784 -11.337 -10.698  0.00  0.00      U2   C  
ATOM    118  HA1 NPEPU   9     -29.941  -3.007 -11.024  0.00  0.00      U2   H  
ATOM    119  HA2 NPEPU   9     -30.950  -4.143 -11.956  0.00  0.00      U2   H  
ATOM    120  HA3 NPEPU   9     -32.713  -5.218 -11.119  0.00  0.00      U2   H  
ATOM    121  HA4 NPEPU   9     -32.919  -5.461  -9.325  0.00  0.00      U2   H  
ATOM    122  HB1 NPEPU   9     -30.669  -6.610 -11.120  0.00  0.00      U2   H  
ATOM    123  HB2 NPEPU   9     -30.741  -6.776  -9.330  0.00  0.00      U2   H  
ATOM    124  HD1 NPEPU   9     -32.069  -7.990 -12.521  0.00  0.00      U2   H  
ATOM    125  HD2 NPEPU   9     -32.661  -7.965  -8.274  0.00  0.00      U2   H  
ATOM    126  HE1 NPEPU   9     -33.537  -9.976 -12.715  0.00  0.00      U2   H  
ATOM    127  HE2 NPEPU   9     -34.106  -9.977  -8.465  0.00  0.00      U2   H  
ATOM    128  HH1 NPEPU   9     -35.724 -11.158 -10.134  0.00  0.00      U2   H  
ATOM    129  HH2 NPEPU   9     -35.031 -11.545 -11.761  0.00  0.00      U2   H  
ATOM    130  HH3 NPEPU   9     -34.236 -12.201 -10.263  0.00  0.00      U2   H  
ATOM    131  N   NPEPU  10     -32.137  -1.917 -12.693  0.00  0.00      U2   N  
ATOM    132  CA  NPEPU  10     -31.533  -2.530 -13.898  0.00  0.00      U2   C  
ATOM    133  CA5 NPEPU  10     -32.966  -0.729 -12.954  0.00  0.00      U2   C  
ATOM    134  C   NPEPU  10     -32.249  -3.793 -14.290  0.00  0.00      U2   C  
ATOM    135  O   NPEPU  10     -33.014  -4.354 -13.500  0.00  0.00      U2   O  
ATOM    136  CB  NPEPU  10     -32.111   0.547 -12.865  0.00  0.00      U2   C  
ATOM    137  CG  NPEPU  10     -32.926   1.775 -13.167  0.00  0.00      U2   C  
ATOM    138  CD1 NPEPU  10     -33.731   2.352 -12.172  0.00  0.00      U2   C  
ATOM    139  CD2 NPEPU  10     -32.872   2.381 -14.432  0.00  0.00      U2   C  
ATOM    140  CE1 NPEPU  10     -34.458   3.521 -12.433  0.00  0.00      U2   C  
ATOM    141  CE2 NPEPU  10     -33.602   3.548 -14.695  0.00  0.00      U2   C  
ATOM    142  CZ  NPEPU  10     -34.399   4.130 -13.696  0.00  0.00      U2   C  
ATOM    143  CH1 NPEPU  10     -35.178   5.381 -13.957  0.00  0.00      U2   C  
ATOM    144  NT  NPEPU  10     -31.815  -4.424 -15.406  0.00  0.00      U2   N  
ATOM    145  HA1 NPEPU  10     -31.646  -1.843 -14.725  0.00  0.00      U2   H  
ATOM    146  HA2 NPEPU  10     -30.494  -2.767 -13.724  0.00  0.00      U2   H  
ATOM    147  HA3 NPEPU  10     -33.789  -0.662 -12.210  0.00  0.00      U2   H  
ATOM    148  HA4 NPEPU  10     -33.377  -0.799 -13.984  0.00  0.00      U2   H  
ATOM    149  HB1 NPEPU  10     -31.688   0.650 -11.843  0.00  0.00      U2   H  
ATOM    150  HB2 NPEPU  10     -31.265   0.492 -13.583  0.00  0.00      U2   H  
ATOM    151  HD1 NPEPU  10     -33.777   1.893 -11.196  0.00  0.00      U2   H  
ATOM    152  HD2 NPEPU  10     -32.250   1.951 -15.203  0.00  0.00      U2   H  
ATOM    153  HE1 NPEPU  10     -35.073   3.958 -11.661  0.00  0.00      U2   H  
ATOM    154  HE2 NPEPU  10     -33.545   4.004 -15.673  0.00  0.00      U2   H  
ATOM    155  HH1 NPEPU  10     -34.745   6.208 -13.355  0.00  0.00      U2   H  
ATOM    156  HH2 NPEPU  10     -35.139   5.639 -15.037  0.00  0.00      U2   H  
ATOM    157  HH3 NPEPU  10     -36.236   5.212 -13.661  0.00  0.00      U2   H  
ATOM    158  HT1 NPEPU  10     -32.039  -5.392 -15.522  0.00  0.00      U2   H  
ATOM    159  HT2 NPEPU  10     -31.126  -3.979 -15.978  0.00  0.00      U2   H  
END
HEADER Nte4-_NpBrpe-Npe_3
ATOM      1  N   NPBEU   5     -19.704  -3.691  -0.547  0.00  0.00      U12  N  
ATOM      2  CA  NPBEU   5     -19.239  -2.957  -1.813  0.00  0.00      U12  C  
ATOM      3  CA5 NPBEU   5     -20.587  -4.816  -0.813  0.00  0.00      U12  C  
ATOM      4  C   NPBEU   5     -20.292  -1.951  -2.123  0.00  0.00      U12  C  
ATOM      5  O   NPBEU   5     -20.665  -1.272  -1.197  0.00  0.00      U12  O  
ATOM      6  CB  NPBEU   5     -19.944  -6.115  -0.356  0.00  0.00      U12  C  
ATOM      7  CG  NPBEU   5     -20.454  -7.351  -1.101  0.00  0.00      U12  C  
ATOM      8  CD1 NPBEU   5     -21.206  -8.392  -0.543  0.00  0.00      U12  C  
ATOM      9  CD2 NPBEU   5     -20.174  -7.438  -2.499  0.00  0.00      U12  C  
ATOM     10  CE1 NPBEU   5     -21.788  -9.373  -1.349  0.00  0.00      U12  C  
ATOM     11  CE2 NPBEU   5     -20.728  -8.391  -3.308  0.00  0.00      U12  C  
ATOM     12  CZ1 NPBEU   5     -21.526  -9.418  -2.774  0.00  0.00      U12  C  
ATOM     13  BRH NPBEU   5     -22.513 -10.628  -3.913  0.00  0.00      U12  B  
ATOM     14  HA1 NPBEU   5     -18.368  -2.348  -1.621  0.00  0.00      U12  H  
ATOM     15  HA2 NPBEU   5     -19.195  -3.655  -2.636  0.00  0.00      U12  H  
ATOM     16  HA3 NPBEU   5     -20.777  -4.815  -1.907  0.00  0.00      U12  H  
ATOM     17  HA4 NPBEU   5     -21.528  -4.670  -0.242  0.00  0.00      U12  H  
ATOM     18  HB1 NPBEU   5     -18.873  -6.100  -0.652  0.00  0.00      U12  H  
ATOM     19  HB2 NPBEU   5     -20.131  -6.288   0.726  0.00  0.00      U12  H  
ATOM     20  HD1 NPBEU   5     -21.541  -8.238   0.473  0.00  0.00      U12  H  
ATOM     21  HD2 NPBEU   5     -19.497  -6.718  -2.935  0.00  0.00      U12  H  
ATOM     22  HE1 NPBEU   5     -22.444 -10.167  -1.026  0.00  0.00      U12  H  
ATOM     23  HE2 NPBEU   5     -20.628  -8.420  -4.383  0.00  0.00      U12  H  
ATOM     24  N   NPE U   6     -20.773  -1.654  -3.388  0.00  0.00      U12  N  
ATOM     25  CA  NPE U   6     -20.324  -2.304  -4.613  0.00  0.00      U12  C  
ATOM     26  CA5 NPE U   6     -21.702  -0.516  -3.484  0.00  0.00      U12  C  
ATOM     27  C   NPE U   6     -21.334  -3.373  -5.053  0.00  0.00      U12  C  
ATOM     28  O   NPE U   6     -21.855  -4.167  -4.200  0.00  0.00      U12  O  
ATOM     29  CB  NPE U   6     -20.950   0.838  -3.348  0.00  0.00      U12  C  
ATOM     30  CG  NPE U   6     -21.817   2.104  -3.586  0.00  0.00      U12  C  
ATOM     31  CD1 NPE U   6     -22.250   2.866  -2.446  0.00  0.00      U12  C  
ATOM     32  CD2 NPE U   6     -22.193   2.540  -4.869  0.00  0.00      U12  C  
ATOM     33  CE1 NPE U   6     -22.941   4.038  -2.621  0.00  0.00      U12  C  
ATOM     34  CE2 NPE U   6     -22.844   3.769  -5.039  0.00  0.00      U12  C  
ATOM     35  CZ1 NPE U   6     -23.255   4.476  -3.911  0.00  0.00      U12  C  
ATOM     36  HA1 NPE U   6     -20.227  -1.537  -5.367  0.00  0.00      U12  H  
ATOM     37  HA2 NPE U   6     -19.372  -2.813  -4.563  0.00  0.00      U12  H  
ATOM     38  HA3 NPE U   6     -22.462  -0.532  -2.673  0.00  0.00      U12  H  
ATOM     39  HA4 NPE U   6     -22.086  -0.679  -4.514  0.00  0.00      U12  H  
ATOM     40  HB1 NPE U   6     -20.496   0.820  -2.335  0.00  0.00      U12  H  
ATOM     41  HB2 NPE U   6     -20.135   0.924  -4.099  0.00  0.00      U12  H  
ATOM     42  HD1 NPE U   6     -22.032   2.580  -1.428  0.00  0.00      U12  H  
ATOM     43  HD2 NPE U   6     -22.014   1.919  -5.734  0.00  0.00      U12  H  
ATOM     44  HE1 NPE U   6     -23.246   4.665  -1.797  0.00  0.00      U12  H  
ATOM     45  HE2 NPE U   6     -22.898   4.233  -6.012  0.00  0.00      U12  H  
ATOM     46  HZ  NPE U   6     -23.616   5.487  -4.025  0.00  0.00      U12  H  
ATOM     47  N   NPBEU   7     -21.677  -3.416  -6.420  0.00  0.00      U12  N  
ATOM     48  CA  NPBEU   7     -21.007  -2.767  -7.560  0.00  0.00      U12  C  
ATOM     49  CA5 NPBEU   7     -22.585  -4.517  -6.818  0.00  0.00      U12  C  
ATOM     50  C   NPBEU   7     -21.887  -1.579  -7.950  0.00  0.00      U12  C  
ATOM     51  O   NPBEU   7     -22.552  -0.952  -7.151  0.00  0.00      U12  O  
ATOM     52  CB  NPBEU   7     -21.848  -5.878  -6.820  0.00  0.00      U12  C  
ATOM     53  CG  NPBEU   7     -22.722  -6.937  -7.367  0.00  0.00      U12  C  
ATOM     54  CD1 NPBEU   7     -23.141  -8.053  -6.608  0.00  0.00      U12  C  
ATOM     55  CD2 NPBEU   7     -23.214  -6.837  -8.670  0.00  0.00      U12  C  
ATOM     56  CE1 NPBEU   7     -24.016  -9.032  -7.148  0.00  0.00      U12  C  
ATOM     57  CE2 NPBEU   7     -24.144  -7.734  -9.225  0.00  0.00      U12  C  
ATOM     58  CZ1 NPBEU   7     -24.519  -8.821  -8.453  0.00  0.00      U12  C  
ATOM     59  BRH NPBEU   7     -25.474 -10.144  -9.380  0.00  0.00      U12  B  
ATOM     60  HA1 NPBEU   7     -20.069  -2.336  -7.243  0.00  0.00      U12  H  
ATOM     61  HA2 NPBEU   7     -20.777  -3.457  -8.359  0.00  0.00      U12  H  
ATOM     62  HA3 NPBEU   7     -23.038  -4.273  -7.803  0.00  0.00      U12  H  
ATOM     63  HA4 NPBEU   7     -23.418  -4.666  -6.098  0.00  0.00      U12  H  
ATOM     64  HB1 NPBEU   7     -21.008  -5.838  -7.546  0.00  0.00      U12  H  
ATOM     65  HB2 NPBEU   7     -21.496  -6.144  -5.801  0.00  0.00      U12  H  
ATOM     66  HD1 NPBEU   7     -22.892  -8.115  -5.558  0.00  0.00      U12  H  
ATOM     67  HD2 NPBEU   7     -22.779  -6.032  -9.243  0.00  0.00      U12  H  
ATOM     68  HE1 NPBEU   7     -24.398  -9.823  -6.521  0.00  0.00      U12  H  
ATOM     69  HE2 NPBEU   7     -24.391  -7.795 -10.275  0.00  0.00      U12  H  
ATOM     70  N   NPE U   8     -21.944  -1.255  -9.251  0.00  0.00      U12  N  
ATOM     71  CA  NPE U   8     -21.291  -1.924 -10.406  0.00  0.00      U12  C  
ATOM     72  CA5 NPE U   8     -22.945  -0.306  -9.687  0.00  0.00      U12  C  
ATOM     73  C   NPE U   8     -22.216  -2.997 -10.967  0.00  0.00      U12  C  
ATOM     74  O   NPE U   8     -23.144  -3.434 -10.295  0.00  0.00      U12  O  
ATOM     75  CB  NPE U   8     -22.346   1.069  -9.695  0.00  0.00      U12  C  
ATOM     76  CG  NPE U   8     -23.400   2.147 -10.110  0.00  0.00      U12  C  
ATOM     77  CD1 NPE U   8     -23.831   3.160  -9.154  0.00  0.00      U12  C  
ATOM     78  CD2 NPE U   8     -23.900   2.271 -11.434  0.00  0.00      U12  C  
ATOM     79  CE1 NPE U   8     -24.649   4.230  -9.515  0.00  0.00      U12  C  
ATOM     80  CE2 NPE U   8     -24.727   3.288 -11.770  0.00  0.00      U12  C  
ATOM     81  CZ1 NPE U   8     -25.018   4.338 -10.875  0.00  0.00      U12  C  
ATOM     82  HA1 NPE U   8     -21.091  -1.128 -11.107  0.00  0.00      U12  H  
ATOM     83  HA2 NPE U   8     -20.369  -2.350 -10.038  0.00  0.00      U12  H  
ATOM     84  HA3 NPE U   8     -23.861  -0.406  -9.067  0.00  0.00      U12  H  
ATOM     85  HA4 NPE U   8     -23.336  -0.596 -10.686  0.00  0.00      U12  H  
ATOM     86  HB1 NPE U   8     -21.992   1.274  -8.662  0.00  0.00      U12  H  
ATOM     87  HB2 NPE U   8     -21.409   1.052 -10.292  0.00  0.00      U12  H  
ATOM     88  HD1 NPE U   8     -23.585   3.200  -8.103  0.00  0.00      U12  H  
ATOM     89  HD2 NPE U   8     -23.621   1.566 -12.204  0.00  0.00      U12  H  
ATOM     90  HE1 NPE U   8     -24.914   4.976  -8.780  0.00  0.00      U12  H  
ATOM     91  HE2 NPE U   8     -25.054   3.344 -12.798  0.00  0.00      U12  H  
ATOM     92  HZ  NPE U   8     -25.668   5.142 -11.187  0.00  0.00      U12  H  
ATOM     93  N   NPBEU   9     -22.001  -3.378 -12.284  0.00  0.00      U12  N  
ATOM     94  CA  NPBEU   9     -20.974  -2.668 -13.208  0.00  0.00      U12  C  
ATOM     95  CA5 NPBEU   9     -22.658  -4.589 -12.782  0.00  0.00      U12  C  
ATOM     96  C   NPBEU   9     -21.681  -1.537 -13.933  0.00  0.00      U12  C  
ATOM     97  O   NPBEU   9     -22.639  -0.963 -13.333  0.00  0.00      U12  O  
ATOM     98  CB  NPBEU   9     -21.644  -5.654 -13.038  0.00  0.00      U12  C  
ATOM     99  CG  NPBEU   9     -22.406  -6.908 -13.202  0.00  0.00      U12  C  
ATOM    100  CD1 NPBEU   9     -22.513  -7.888 -12.224  0.00  0.00      U12  C  
ATOM    101  CD2 NPBEU   9     -23.113  -7.078 -14.373  0.00  0.00      U12  C  
ATOM    102  CE1 NPBEU   9     -23.155  -9.120 -12.444  0.00  0.00      U12  C  
ATOM    103  CE2 NPBEU   9     -23.899  -8.258 -14.539  0.00  0.00      U12  C  
ATOM    104  CZ1 NPBEU   9     -23.863  -9.317 -13.603  0.00  0.00      U12  C  
ATOM    105  BRH NPBEU   9     -24.595 -11.080 -13.823  0.00  0.00      U12  B  
ATOM    106  HA1 NPBEU   9     -20.166  -2.283 -12.603  0.00  0.00      U12  H  
ATOM    107  HA2 NPBEU   9     -20.600  -3.351 -13.956  0.00  0.00      U12  H  
ATOM    108  HA3 NPBEU   9     -23.199  -4.319 -13.714  0.00  0.00      U12  H  
ATOM    109  HA4 NPBEU   9     -23.397  -4.954 -12.037  0.00  0.00      U12  H  
ATOM    110  HB1 NPBEU   9     -20.996  -5.443 -13.914  0.00  0.00      U12  H  
ATOM    111  HB2 NPBEU   9     -21.057  -5.828 -12.111  0.00  0.00      U12  H  
ATOM    112  HD1 NPBEU   9     -22.012  -7.718 -11.282  0.00  0.00      U12  H  
ATOM    113  HD2 NPBEU   9     -23.097  -6.309 -15.131  0.00  0.00      U12  H  
ATOM    114  HE1 NPBEU   9     -23.098  -9.957 -11.763  0.00  0.00      U12  H  
ATOM    115  HE2 NPBEU   9     -24.457  -8.325 -15.461  0.00  0.00      U12  H  
ATOM    116  N   NPE U  10     -21.292  -1.146 -15.187  0.00  0.00      U12  N  
ATOM    117  CA  NPE U  10     -20.254  -1.831 -16.002  0.00  0.00      U12  C  
ATOM    118  CA5 NPE U  10     -21.841   0.068 -15.797  0.00  0.00      U12  C  
ATOM    119  C   NPE U  10     -20.730  -3.090 -16.600  0.00  0.00      U12  C  
ATOM    120  O   NPE U  10     -20.364  -4.142 -16.042  0.00  0.00      U12  O  
ATOM    121  CB  NPE U  10     -21.066   1.411 -15.345  0.00  0.00      U12  C  
ATOM    122  CG  NPE U  10     -21.844   2.689 -15.876  0.00  0.00      U12  C  
ATOM    123  CD1 NPE U  10     -22.269   3.689 -15.006  0.00  0.00      U12  C  
ATOM    124  CD2 NPE U  10     -21.869   2.958 -17.210  0.00  0.00      U12  C  
ATOM    125  CE1 NPE U  10     -22.749   4.906 -15.365  0.00  0.00      U12  C  
ATOM    126  CE2 NPE U  10     -22.412   4.222 -17.608  0.00  0.00      U12  C  
ATOM    127  CZ1 NPE U  10     -22.878   5.155 -16.771  0.00  0.00      U12  C  
ATOM    128  NT  NPE U  10     -21.741  -3.021 -17.469  0.00  0.00      U12  N  
ATOM    129  HA1 NPE U  10     -19.974  -1.181 -16.818  0.00  0.00      U12  H  
ATOM    130  HA2 NPE U  10     -19.366  -2.120 -15.459  0.00  0.00      U12  H  
ATOM    131  HA3 NPE U  10     -22.882   0.148 -15.416  0.00  0.00      U12  H  
ATOM    132  HA4 NPE U  10     -21.785  -0.037 -16.901  0.00  0.00      U12  H  
ATOM    133  HB1 NPE U  10     -21.176   1.465 -14.241  0.00  0.00      U12  H  
ATOM    134  HB2 NPE U  10     -20.002   1.451 -15.663  0.00  0.00      U12  H  
ATOM    135  HD1 NPE U  10     -22.125   3.378 -13.982  0.00  0.00      U12  H  
ATOM    136  HD2 NPE U  10     -21.545   2.268 -17.974  0.00  0.00      U12  H  
ATOM    137  HE1 NPE U  10     -23.209   5.586 -14.664  0.00  0.00      U12  H  
ATOM    138  HE2 NPE U  10     -22.502   4.574 -18.625  0.00  0.00      U12  H  
ATOM    139  HZ  NPE U  10     -23.358   5.999 -17.242  0.00  0.00      U12  H  
ATOM    140  HT1 NPE U  10     -22.224  -3.875 -17.663  0.00  0.00      U12  H  
ATOM    141  HT2 NPE U  10     -22.044  -2.124 -17.792  0.00  0.00      U12  H  
END
